# Supplementary material for: Structure-Based Understanding of Binding Affinity and Mode of Estrogen Receptor α Agonists and Antagonists
Source: PLoS One. 2017 Jan 6;12(1):e0169607. doi: 10.1371/journal.pone.0169607 (PMC5218732; doi:10.1371/journal.pone.0169607)
Supplement: S1 File — (SDF) [file pone.0169607.s005.sdf]

1ERE
     RDKit          3D

 44 47  0  0  1  0  0  0  0  0999 V2000
   69.7750   36.0420   71.7620 C   0  0  0  0  0  0  0  0  0  0  0  0
   70.4980   35.5950   72.4280 H   0  0  0  0  0  1  0  0  0  0  0  0
   68.6470   35.3190   71.3930 C   0  0  0  0  0  0  0  0  0  0  0  0
   68.8740   33.8680   73.4180 C   0  0  0  0  0  0  0  0  0  0  0  0
   69.8800   34.2700   73.5420 H   0  0  0  0  0  1  0  0  0  0  0  0
   68.1740   34.4490   74.0190 H   0  0  0  0  0  1  0  0  0  0  0  0
   68.8470   32.3790   73.8810 C   0  0  0  0  0  0  0  0  0  0  0  0
   69.1130   32.3080   74.9360 H   0  0  0  0  0  1  0  0  0  0  0  0
   69.5460   31.7880   73.2890 H   0  0  0  0  0  1  0  0  0  0  0  0
   67.4240   31.8840   73.6630 C   0  0  0  0  0  0  0  0  0  0  0  0
   67.0090   32.0250   72.1830 C   0  0  0  0  0  0  0  0  0  0  0  0
   67.6530   31.5890   71.4200 H   0  0  0  0  0  1  0  0  0  0  0  0
   65.6430   31.3320   72.2640 C   0  0  0  0  0  0  0  0  0  0  0  0
   65.1930   31.2070   71.2790 H   0  0  0  0  0  1  0  0  0  0  0  0
   64.9530   31.8720   72.9120 H   0  0  0  0  0  1  0  0  0  0  0  0
   66.0750   29.9550   72.8880 C   0  0  0  0  0  0  0  0  0  0  0  0
   66.4130   29.2600   72.1190 H   0  0  0  0  0  1  0  0  0  0  0  0
   65.2600   29.5030   73.4540 H   0  0  0  0  0  1  0  0  0  0  0  0
   67.2330   30.3730   73.8120 C   0  0  0  0  0  0  0  0  0  0  0  0
   68.1740   29.9040   73.5260 H   0  0  0  0  0  1  0  0  0  0  0  0
   67.0260   29.9030   75.1380 O   0  0  0  0  0  0  0  0  0  0  0  0
   66.2030   30.2820   75.4550 H   0  0  0  0  0  1  0  0  0  0  0  0
   66.4990   32.6150   74.6250 C   0  0  0  0  0  0  0  0  0  0  0  0
   66.6380   33.6910   74.5160 H   0  0  0  0  0  1  0  0  0  0  0  0
   66.7320   32.3200   75.6480 H   0  0  0  0  0  1  0  0  0  0  0  0
   65.4640   32.3580   74.4000 H   0  0  0  0  0  1  0  0  0  0  0  0
   69.9900   37.3340   71.2870 C   0  0  0  0  0  0  0  0  0  0  0  0
   70.8650   37.9000   71.5690 H   0  0  0  0  0  1  0  0  0  0  0  0
   69.2350   39.1280   69.9700 O   0  0  0  0  0  0  0  0  0  0  0  0
   68.5470   39.4460   69.3810 H   0  0  0  0  0  1  0  0  0  0  0  0
   69.0460   37.8520   70.4500 C   0  0  0  0  0  0  0  0  0  0  0  0
   67.8980   37.1750   70.0350 C   0  0  0  0  0  0  0  0  0  0  0  0
   67.1840   37.6320   69.3660 H   0  0  0  0  0  1  0  0  0  0  0  0
   67.7120   35.8710   70.5270 C   0  0  0  0  0  0  0  0  0  0  0  0
   66.6680   35.0380   69.8380 C   0  0  0  0  0  0  0  0  0  0  0  0
   66.8480   35.0770   68.7640 H   0  0  0  0  0  1  0  0  0  0  0  0
   65.6880   35.4610   70.0580 H   0  0  0  0  0  1  0  0  0  0  0  0
   66.6750   33.5800   70.2770 C   0  0  0  0  0  0  0  0  0  0  0  0
   67.4170   33.0350   69.6930 H   0  0  0  0  0  1  0  0  0  0  0  0
   65.6880   33.1500   70.1040 H   0  0  0  0  0  1  0  0  0  0  0  0
   67.0190   33.4620   71.7590 C   0  0  0  0  0  0  0  0  0  0  0  0
   66.2970   34.0400   72.3360 H   0  0  0  0  0  1  0  0  0  0  0  0
   68.4700   33.9460   71.9450 C   0  0  0  0  0  0  0  0  0  0  0  0
   69.1330   33.2860   71.3850 H   0  0  0  0  0  1  0  0  0  0  0  0
  1  2  1  0
  1  3  2  0
  1 27  1  0
  3 34  1  0
  3 43  1  0
  4  5  1  0
  4  6  1  0
  4  7  1  0
  4 43  1  0
  7  8  1  0
  7  9  1  0
  7 10  1  0
 10 11  1  0
 10 19  1  0
 10 23  1  0
 11 12  1  0
 11 13  1  0
 11 41  1  0
 13 14  1  0
 13 15  1  0
 13 16  1  0
 16 17  1  0
 16 18  1  0
 16 19  1  0
 19 20  1  0
 19 21  1  0
 21 22  1  0
 23 24  1  0
 23 25  1  0
 23 26  1  0
 27 28  1  0
 27 31  2  0
 29 30  1  0
 29 31  1  0
 31 32  1  0
 32 33  1  0
 32 34  2  0
 34 35  1  0
 35 36  1  0
 35 37  1  0
 35 38  1  0
 38 39  1  0
 38 40  1  0
 38 41  1  0
 41 42  1  0
 41 43  1  0
 43 44  1  0
M  END
$$$$
1ZKY
     RDKit          3D

 45 47  0  0  1  0  0  0  0  0999 V2000
   68.7620   37.7090   70.2560 C   0  0  0  0  0  0  0  0  0  0  0  0
   69.7890   36.9990   70.8560 C   0  0  0  0  0  0  0  0  0  0  0  0
   70.7650   37.4490   70.9640 H   0  0  0  0  0  1  0  0  0  0  0  0
   69.5670   35.7180   71.3150 C   0  0  0  0  0  0  0  0  0  0  0  0
   70.3660   35.1710   71.7920 H   0  0  0  0  0  1  0  0  0  0  0  0
   68.3150   35.1280   71.1650 C   0  0  0  0  0  0  0  0  0  0  0  0
   67.2990   35.8460   70.5610 C   0  0  0  0  0  0  0  0  0  0  0  0
   66.3220   35.4000   70.4480 H   0  0  0  0  0  1  0  0  0  0  0  0
   67.5230   37.1220   70.1030 C   0  0  0  0  0  0  0  0  0  0  0  0
   66.7250   37.6680   69.6210 H   0  0  0  0  0  1  0  0  0  0  0  0
   68.9590   38.9570   69.8110 O   0  0  0  0  0  0  0  0  0  0  0  0
   68.1940   39.3680   69.4020 H   0  0  0  0  0  1  0  0  0  0  0  0
   67.6270   32.7400   70.8030 O   0  0  0  0  0  0  0  0  0  0  0  0
   68.0600   33.7020   71.6870 C   0  0  0  0  0  0  0  0  0  0  0  0
   69.0930   33.4300   71.9050 H   0  0  0  0  0  1  0  0  0  0  0  0
   67.2050   33.6350   72.9830 C   0  0  0  0  0  0  0  0  0  0  0  0
   66.2600   34.1660   72.8720 H   0  0  0  0  0  1  0  0  0  0  0  0
   66.9350   32.1820   73.4070 C   0  0  0  0  0  0  0  0  0  0  0  0
   66.8830   32.1050   74.4930 H   0  0  0  0  0  1  0  0  0  0  0  0
   68.0850   31.3810   72.8420 C   0  0  0  0  0  0  0  0  0  0  0  0
   68.1290   31.5260   71.3240 C   0  0  0  0  0  0  0  0  0  0  0  0
   69.1690   31.4330   71.0100 H   0  0  0  0  0  1  0  0  0  0  0  0
   67.5450   30.7120   70.8940 H   0  0  0  0  0  1  0  0  0  0  0  0
   65.5770   31.6520   72.9650 C   0  0  0  0  0  0  0  0  0  0  0  0
   65.5120   31.6820   71.8770 H   0  0  0  0  0  1  0  0  0  0  0  0
   64.7880   32.2710   73.3930 H   0  0  0  0  0  1  0  0  0  0  0  0
   65.4590   30.6240   73.3080 H   0  0  0  0  0  1  0  0  0  0  0  0
   68.1780   34.1070   73.9850 C   0  0  0  0  0  0  0  0  0  0  0  0
   69.3820   31.9130   73.4400 C   0  0  0  0  0  0  0  0  0  0  0  0
   70.0730   32.0730   72.6120 H   0  0  0  0  0  1  0  0  0  0  0  0
   69.2600   33.2730   74.1660 C   0  0  0  0  0  0  0  0  0  0  0  0
   70.0490   33.5790   74.8370 H   0  0  0  0  0  1  0  0  0  0  0  0
   68.0140   35.4480   74.6580 C   0  0  0  0  0  0  0  0  0  0  0  0
   67.0730   35.9000   74.3430 H   0  0  0  0  0  1  0  0  0  0  0  0
   68.8420   36.0990   74.3770 H   0  0  0  0  0  1  0  0  0  0  0  0
   68.0080   35.3130   75.7400 H   0  0  0  0  0  1  0  0  0  0  0  0
   69.8410   30.8990   74.4480 C   0  0  0  0  0  0  0  0  0  0  0  0
   69.0930   30.8040   75.2350 H   0  0  0  0  0  1  0  0  0  0  0  0
   70.7870   31.2220   74.8830 H   0  0  0  0  0  1  0  0  0  0  0  0
   69.9760   29.9350   73.9580 H   0  0  0  0  0  1  0  0  0  0  0  0
   67.9610   29.8960   73.1410 C   0  0  0  0  0  0  0  0  0  0  0  0
   67.5560   29.7690   74.1450 H   0  0  0  0  0  1  0  0  0  0  0  0
   68.9500   29.4400   73.0880 H   0  0  0  0  0  1  0  0  0  0  0  0
   67.1060   29.2520   72.2140 O   0  0  0  0  0  0  0  0  0  0  0  0
   66.2430   29.6680   72.2770 H   0  0  0  0  0  1  0  0  0  0  0  0
  1  2  2  0
  1  9  1  0
  1 11  1  0
  2  3  1  0
  2  4  1  0
  4  5  1  0
  4  6  2  0
  6  7  1  0
  6 14  1  0
  7  8  1  0
  7  9  2  0
  9 10  1  0
 11 12  1  0
 13 14  1  0
 13 21  1  0
 14 15  1  0
 14 16  1  0
 16 17  1  0
 16 18  1  0
 16 28  1  0
 18 19  1  0
 18 20  1  0
 18 24  1  0
 20 21  1  0
 20 29  1  0
 20 41  1  0
 21 22  1  0
 21 23  1  0
 24 25  1  0
 24 26  1  0
 24 27  1  0
 28 31  2  0
 28 33  1  0
 29 30  1  0
 29 31  1  0
 29 37  1  0
 31 32  1  0
 33 34  1  0
 33 35  1  0
 33 36  1  0
 37 38  1  0
 37 39  1  0
 37 40  1  0
 41 42  1  0
 41 43  1  0
 41 44  1  0
 44 45  1  0
M  END
$$$$
1G50
     RDKit          3D

 44 47  0  0  1  0  0  0  0  0999 V2000
   69.6620   36.2590   71.6630 C   0  0  0  0  0  0  0  0  0  0  0  0
   70.3780   35.8330   72.3500 H   0  0  0  0  0  1  0  0  0  0  0  0
   68.5290   35.4650   71.2200 C   0  0  0  0  0  0  0  0  0  0  0  0
   68.8250   33.6800   73.1230 C   0  0  0  0  0  0  0  0  0  0  0  0
   69.8940   33.8920   73.1410 H   0  0  0  0  0  1  0  0  0  0  0  0
   68.3120   34.3380   73.8240 H   0  0  0  0  0  1  0  0  0  0  0  0
   68.6110   32.2070   73.5910 C   0  0  0  0  0  0  0  0  0  0  0  0
   68.9580   32.1110   74.6200 H   0  0  0  0  0  1  0  0  0  0  0  0
   69.1920   31.5460   72.9480 H   0  0  0  0  0  1  0  0  0  0  0  0
   67.1340   31.7880   73.5260 C   0  0  0  0  0  0  0  0  0  0  0  0
   66.5890   32.0810   72.0710 C   0  0  0  0  0  0  0  0  0  0  0  0
   67.1460   31.6720   71.2280 H   0  0  0  0  0  1  0  0  0  0  0  0
   65.2170   31.3970   72.1030 C   0  0  0  0  0  0  0  0  0  0  0  0
   64.8370   31.2320   71.0950 H   0  0  0  0  0  1  0  0  0  0  0  0
   64.4970   31.9870   72.6710 H   0  0  0  0  0  1  0  0  0  0  0  0
   65.5260   30.0310   72.8240 C   0  0  0  0  0  0  0  0  0  0  0  0
   65.6270   29.2270   72.0950 H   0  0  0  0  0  1  0  0  0  0  0  0
   64.7350   29.7830   73.5320 H   0  0  0  0  0  1  0  0  0  0  0  0
   66.8670   30.2670   73.5650 C   0  0  0  0  0  0  0  0  0  0  0  0
   67.7190   29.7770   73.0940 H   0  0  0  0  0  1  0  0  0  0  0  0
   66.7970   29.6830   74.8780 O   0  0  0  0  0  0  0  0  0  0  0  0
   66.0560   30.0860   75.3360 H   0  0  0  0  0  1  0  0  0  0  0  0
   66.3390   32.4930   74.6970 C   0  0  0  0  0  0  0  0  0  0  0  0
   66.5280   33.5660   74.6690 H   0  0  0  0  0  1  0  0  0  0  0  0
   66.6700   32.0900   75.6540 H   0  0  0  0  0  1  0  0  0  0  0  0
   65.2720   32.3080   74.5740 H   0  0  0  0  0  1  0  0  0  0  0  0
   69.8380   37.6060   71.1960 C   0  0  0  0  0  0  0  0  0  0  0  0
   70.6830   38.1880   71.5310 H   0  0  0  0  0  1  0  0  0  0  0  0
   69.0340   39.4910   69.8020 O   0  0  0  0  0  0  0  0  0  0  0  0
   68.3540   39.7830   69.1910 H   0  0  0  0  0  1  0  0  0  0  0  0
   68.8810   38.1810   70.2760 C   0  0  0  0  0  0  0  0  0  0  0  0
   67.7690   37.4130   69.8310 C   0  0  0  0  0  0  0  0  0  0  0  0
   67.0620   37.8530   69.1440 H   0  0  0  0  0  1  0  0  0  0  0  0
   67.5730   36.0810   70.2740 C   0  0  0  0  0  0  0  0  0  0  0  0
   66.3640   35.3200   69.7430 C   0  0  0  0  0  0  0  0  0  0  0  0
   66.4380   35.2960   68.6560 H   0  0  0  0  0  1  0  0  0  0  0  0
   65.4700   35.8720   70.0340 H   0  0  0  0  0  1  0  0  0  0  0  0
   66.1980   33.8400   70.2440 C   0  0  0  0  0  0  0  0  0  0  0  0
   66.7150   33.1830   69.5450 H   0  0  0  0  0  1  0  0  0  0  0  0
   65.1350   33.5990   70.2510 H   0  0  0  0  0  1  0  0  0  0  0  0
   66.7570   33.5840   71.6470 C   0  0  0  0  0  0  0  0  0  0  0  0
   66.1920   34.1970   72.3490 H   0  0  0  0  0  1  0  0  0  0  0  0
   68.2940   33.9840   71.6940 C   0  0  0  0  0  0  0  0  0  0  0  0
   68.8680   33.3880   70.9850 H   0  0  0  0  0  1  0  0  0  0  0  0
  1  2  1  0
  1  3  2  0
  1 27  1  0
  3 34  1  0
  3 43  1  0
  4  5  1  0
  4  6  1  0
  4  7  1  0
  4 43  1  0
  7  8  1  0
  7  9  1  0
  7 10  1  0
 10 11  1  0
 10 19  1  0
 10 23  1  0
 11 12  1  0
 11 13  1  0
 11 41  1  0
 13 14  1  0
 13 15  1  0
 13 16  1  0
 16 17  1  0
 16 18  1  0
 16 19  1  0
 19 20  1  0
 19 21  1  0
 21 22  1  0
 23 24  1  0
 23 25  1  0
 23 26  1  0
 27 28  1  0
 27 31  2  0
 29 30  1  0
 29 31  1  0
 31 32  1  0
 32 33  1  0
 32 34  2  0
 34 35  1  0
 35 36  1  0
 35 37  1  0
 35 38  1  0
 38 39  1  0
 38 40  1  0
 38 41  1  0
 41 42  1  0
 41 43  1  0
 43 44  1  0
M  END
$$$$
1GWQ
     RDKit          3D

 27 29  0  0  0  0  0  0  0  0999 V2000
   66.2570   31.3060   72.2660 C   0  0  0  0  0  0  0  0  0  0  0  0
   65.6630   31.1700   71.3740 H   0  0  0  0  0  1  0  0  0  0  0  0
   69.8620   37.7380   71.0060 C   0  0  0  0  0  0  0  0  0  0  0  0
   70.7610   38.2980   71.2170 H   0  0  0  0  0  1  0  0  0  0  0  0
   69.1900   39.4680   69.4570 O   0  0  0  0  0  0  0  0  0  0  0  0
   68.5090   39.7300   68.8330 H   0  0  0  0  0  1  0  0  0  0  0  0
   68.9660   38.2580   70.0950 C   0  0  0  0  0  0  0  0  0  0  0  0
   67.8250   37.5340   69.8050 C   0  0  0  0  0  0  0  0  0  0  0  0
   67.1090   37.9090   69.0880 H   0  0  0  0  0  1  0  0  0  0  0  0
   67.6080   36.3290   70.4380 C   0  0  0  0  0  0  0  0  0  0  0  0
   66.7060   35.7750   70.2240 H   0  0  0  0  0  1  0  0  0  0  0  0
   67.0380   32.4290   72.4040 C   0  0  0  0  0  0  0  0  0  0  0  0
   67.2480   33.5690   71.5200 C   0  0  0  0  0  0  0  0  0  0  0  0
   66.7400   33.6750   70.5730 H   0  0  0  0  0  1  0  0  0  0  0  0
   66.2290   30.3370   73.2790 C   0  0  0  0  0  0  0  0  0  0  0  0
   65.6060   29.4620   73.1680 H   0  0  0  0  0  1  0  0  0  0  0  0
   67.0010   29.5560   75.4680 O   0  0  0  0  0  0  0  0  0  0  0  0
   67.5630   29.7700   76.2160 H   0  0  0  0  0  1  0  0  0  0  0  0
   67.0060   30.4990   74.4360 C   0  0  0  0  0  0  0  0  0  0  0  0
   67.8040   31.6360   74.5790 C   0  0  0  0  0  0  0  0  0  0  0  0
   68.4010   31.7700   75.4690 H   0  0  0  0  0  1  0  0  0  0  0  0
   67.8280   32.5870   73.5820 C   0  0  0  0  0  0  0  0  0  0  0  0
   68.7200   34.0220   73.5090 S   0  0  0  0  0  0  0  0  0  0  0  0
   68.1640   34.5170   71.9990 C   0  0  0  0  0  0  0  0  0  0  0  0
   68.5300   35.8080   71.3500 C   0  0  0  0  0  0  0  0  0  0  0  0
   69.6660   36.5220   71.6710 C   0  0  0  0  0  0  0  0  0  0  0  0
   70.3720   36.1590   72.4030 H   0  0  0  0  0  1  0  0  0  0  0  0
  1  2  1  0
  1 12  2  0
  1 15  1  0
  3  4  1  0
  3  7  2  0
  3 26  1  0
  5  6  1  0
  5  7  1  0
  7  8  1  0
  8  9  1  0
  8 10  2  0
 10 11  1  0
 10 25  1  0
 12 13  1  0
 12 22  1  0
 13 14  1  0
 13 24  2  0
 15 16  1  0
 15 19  2  0
 17 18  1  0
 17 19  1  0
 19 20  1  0
 20 21  1  0
 20 22  2  0
 22 23  1  0
 23 24  1  0
 24 25  1  0
 25 26  2  0
 26 27  1  0
M  END
$$$$
1GWR
     RDKit          3D

 44 47  0  0  1  0  0  0  0  0999 V2000
   70.0100   36.1970   71.9040 C   0  0  0  0  0  0  0  0  0  0  0  0
   70.7060   35.7950   72.6250 H   0  0  0  0  0  1  0  0  0  0  0  0
   68.8580   35.4400   71.5230 C   0  0  0  0  0  0  0  0  0  0  0  0
   69.0840   33.8490   73.5350 C   0  0  0  0  0  0  0  0  0  0  0  0
   70.1380   34.1160   73.6080 H   0  0  0  0  0  1  0  0  0  0  0  0
   68.5060   34.4540   74.2330 H   0  0  0  0  0  1  0  0  0  0  0  0
   68.9000   32.3460   73.8680 C   0  0  0  0  0  0  0  0  0  0  0  0
   69.2830   32.1420   74.8680 H   0  0  0  0  0  1  0  0  0  0  0  0
   69.4420   31.7400   73.1410 H   0  0  0  0  0  1  0  0  0  0  0  0
   67.4060   32.0090   73.8090 C   0  0  0  0  0  0  0  0  0  0  0  0
   66.8970   32.3140   72.3770 C   0  0  0  0  0  0  0  0  0  0  0  0
   67.4180   31.8340   71.5490 H   0  0  0  0  0  1  0  0  0  0  0  0
   65.4520   31.8190   72.4880 C   0  0  0  0  0  0  0  0  0  0  0  0
   64.9720   31.7620   71.5110 H   0  0  0  0  0  1  0  0  0  0  0  0
   64.8600   32.4550   73.1460 H   0  0  0  0  0  1  0  0  0  0  0  0
   65.6700   30.3990   73.1050 C   0  0  0  0  0  0  0  0  0  0  0  0
   65.7140   29.6390   72.3250 H   0  0  0  0  0  1  0  0  0  0  0  0
   64.8720   30.1540   73.8060 H   0  0  0  0  0  1  0  0  0  0  0  0
   67.0390   30.5190   73.8410 C   0  0  0  0  0  0  0  0  0  0  0  0
   67.8120   29.9410   73.3340 H   0  0  0  0  0  1  0  0  0  0  0  0
   67.0510   29.9190   75.1290 O   0  0  0  0  0  0  0  0  0  0  0  0
   66.3910   30.3660   75.6640 H   0  0  0  0  0  1  0  0  0  0  0  0
   66.5760   32.6450   74.9000 C   0  0  0  0  0  0  0  0  0  0  0  0
   66.7840   33.7140   74.9380 H   0  0  0  0  0  1  0  0  0  0  0  0
   66.8270   32.1910   75.8590 H   0  0  0  0  0  1  0  0  0  0  0  0
   65.5180   32.4880   74.6900 H   0  0  0  0  0  1  0  0  0  0  0  0
   70.2340   37.4580   71.3420 C   0  0  0  0  0  0  0  0  0  0  0  0
   71.1070   38.0220   71.6350 H   0  0  0  0  0  1  0  0  0  0  0  0
   69.5720   39.2540   69.8530 O   0  0  0  0  0  0  0  0  0  0  0  0
   68.9020   39.5240   69.2210 H   0  0  0  0  0  1  0  0  0  0  0  0
   69.3690   37.9870   70.4310 C   0  0  0  0  0  0  0  0  0  0  0  0
   68.2220   37.2760   70.0190 C   0  0  0  0  0  0  0  0  0  0  0  0
   67.5410   37.6900   69.2900 H   0  0  0  0  0  1  0  0  0  0  0  0
   67.9960   36.0180   70.5850 C   0  0  0  0  0  0  0  0  0  0  0  0
   66.6950   35.3480   70.1600 C   0  0  0  0  0  0  0  0  0  0  0  0
   66.6260   35.3870   69.0730 H   0  0  0  0  0  1  0  0  0  0  0  0
   65.8630   35.9010   70.5970 H   0  0  0  0  0  1  0  0  0  0  0  0
   66.5910   33.9010   70.5960 C   0  0  0  0  0  0  0  0  0  0  0  0
   67.1950   33.2790   69.9350 H   0  0  0  0  0  1  0  0  0  0  0  0
   65.5500   33.5810   70.5450 H   0  0  0  0  0  1  0  0  0  0  0  0
   67.0970   33.7560   72.0320 C   0  0  0  0  0  0  0  0  0  0  0  0
   66.5720   34.4240   72.7140 H   0  0  0  0  0  1  0  0  0  0  0  0
   68.5850   34.0910   72.1010 C   0  0  0  0  0  0  0  0  0  0  0  0
   69.1740   33.4260   71.4700 H   0  0  0  0  0  1  0  0  0  0  0  0
  1  2  1  0
  1  3  2  0
  1 27  1  0
  3 34  1  0
  3 43  1  0
  4  5  1  0
  4  6  1  0
  4  7  1  0
  4 43  1  0
  7  8  1  0
  7  9  1  0
  7 10  1  0
 10 11  1  0
 10 19  1  0
 10 23  1  0
 11 12  1  0
 11 13  1  0
 11 41  1  0
 13 14  1  0
 13 15  1  0
 13 16  1  0
 16 17  1  0
 16 18  1  0
 16 19  1  0
 19 20  1  0
 19 21  1  0
 21 22  1  0
 23 24  1  0
 23 25  1  0
 23 26  1  0
 27 28  1  0
 27 31  2  0
 29 30  1  0
 29 31  1  0
 31 32  1  0
 32 33  1  0
 32 34  2  0
 34 35  1  0
 35 36  1  0
 35 37  1  0
 35 38  1  0
 38 39  1  0
 38 40  1  0
 38 41  1  0
 41 42  1  0
 41 43  1  0
 43 44  1  0
M  END
$$$$
1PCG
     RDKit          3D

 44 47  0  0  1  0  0  0  0  0999 V2000
   69.5810   36.0490   71.6980 C   0  0  0  0  0  0  0  0  0  0  0  0
   70.2810   35.6640   72.4240 H   0  0  0  0  0  1  0  0  0  0  0  0
   68.4740   35.2130   71.2710 C   0  0  0  0  0  0  0  0  0  0  0  0
   68.8100   33.6360   73.2930 C   0  0  0  0  0  0  0  0  0  0  0  0
   69.8720   33.8820   73.3110 H   0  0  0  0  0  1  0  0  0  0  0  0
   68.2640   34.3350   73.9270 H   0  0  0  0  0  1  0  0  0  0  0  0
   68.6270   32.2070   73.8660 C   0  0  0  0  0  0  0  0  0  0  0  0
   68.9310   32.2120   74.9130 H   0  0  0  0  0  1  0  0  0  0  0  0
   69.2660   31.5250   73.3050 H   0  0  0  0  0  1  0  0  0  0  0  0
   67.1690   31.6960   73.7810 C   0  0  0  0  0  0  0  0  0  0  0  0
   66.6690   31.8620   72.2870 C   0  0  0  0  0  0  0  0  0  0  0  0
   67.2820   31.4230   71.5000 H   0  0  0  0  0  1  0  0  0  0  0  0
   65.3220   31.1330   72.3420 C   0  0  0  0  0  0  0  0  0  0  0  0
   64.9440   30.9260   71.3410 H   0  0  0  0  0  1  0  0  0  0  0  0
   64.5830   31.7100   72.8970 H   0  0  0  0  0  1  0  0  0  0  0  0
   65.6860   29.8270   73.0850 C   0  0  0  0  0  0  0  0  0  0  0  0
   65.8990   29.0310   72.3720 H   0  0  0  0  0  1  0  0  0  0  0  0
   64.8690   29.5210   73.7380 H   0  0  0  0  0  1  0  0  0  0  0  0
   66.9800   30.1670   73.9390 C   0  0  0  0  0  0  0  0  0  0  0  0
   67.8920   29.6730   73.6040 H   0  0  0  0  0  1  0  0  0  0  0  0
   66.8190   29.6710   75.3080 O   0  0  0  0  0  0  0  0  0  0  0  0
   66.0240   30.0700   75.6700 H   0  0  0  0  0  1  0  0  0  0  0  0
   66.2670   32.4400   74.8500 C   0  0  0  0  0  0  0  0  0  0  0  0
   66.3940   33.5180   74.7460 H   0  0  0  0  0  1  0  0  0  0  0  0
   66.5650   32.1340   75.8530 H   0  0  0  0  0  1  0  0  0  0  0  0
   65.2210   32.1800   74.6870 H   0  0  0  0  0  1  0  0  0  0  0  0
   69.7690   37.3730   71.1810 C   0  0  0  0  0  0  0  0  0  0  0  0
   70.6110   37.9660   71.5060 H   0  0  0  0  0  1  0  0  0  0  0  0
   69.0630   39.1730   69.7730 O   0  0  0  0  0  0  0  0  0  0  0  0
   68.4200   39.4820   69.1310 H   0  0  0  0  0  1  0  0  0  0  0  0
   68.8490   37.9030   70.2430 C   0  0  0  0  0  0  0  0  0  0  0  0
   67.7200   37.1210   69.7750 C   0  0  0  0  0  0  0  0  0  0  0  0
   67.0400   37.5380   69.0470 H   0  0  0  0  0  1  0  0  0  0  0  0
   67.5040   35.7760   70.2860 C   0  0  0  0  0  0  0  0  0  0  0  0
   66.3190   34.9420   69.7710 C   0  0  0  0  0  0  0  0  0  0  0  0
   66.3950   34.8870   68.6850 H   0  0  0  0  0  1  0  0  0  0  0  0
   65.4000   35.4610   70.0450 H   0  0  0  0  0  1  0  0  0  0  0  0
   66.2270   33.4880   70.3170 C   0  0  0  0  0  0  0  0  0  0  0  0
   66.8120   32.8370   69.6680 H   0  0  0  0  0  1  0  0  0  0  0  0
   65.1830   33.1770   70.2980 H   0  0  0  0  0  1  0  0  0  0  0  0
   66.7590   33.3420   71.7710 C   0  0  0  0  0  0  0  0  0  0  0  0
   66.1360   33.9750   72.4030 H   0  0  0  0  0  1  0  0  0  0  0  0
   68.2930   33.7890   71.8320 C   0  0  0  0  0  0  0  0  0  0  0  0
   68.8970   33.1420   71.1970 H   0  0  0  0  0  1  0  0  0  0  0  0
  1  2  1  0
  1  3  2  0
  1 27  1  0
  3 34  1  0
  3 43  1  0
  4  5  1  0
  4  6  1  0
  4  7  1  0
  4 43  1  0
  7  8  1  0
  7  9  1  0
  7 10  1  0
 10 11  1  0
 10 19  1  0
 10 23  1  0
 11 12  1  0
 11 13  1  0
 11 41  1  0
 13 14  1  0
 13 15  1  0
 13 16  1  0
 16 17  1  0
 16 18  1  0
 16 19  1  0
 19 20  1  0
 19 21  1  0
 21 22  1  0
 23 24  1  0
 23 25  1  0
 23 26  1  0
 27 28  1  0
 27 31  2  0
 29 30  1  0
 29 31  1  0
 31 32  1  0
 32 33  1  0
 32 34  2  0
 34 35  1  0
 35 36  1  0
 35 37  1  0
 35 38  1  0
 38 39  1  0
 38 40  1  0
 38 41  1  0
 41 42  1  0
 41 43  1  0
 43 44  1  0
M  END
$$$$
1QKU
     RDKit          3D

 44 47  0  0  1  0  0  0  0  0999 V2000
   69.5470   36.0130   71.6760 C   0  0  0  0  0  0  0  0  0  0  0  0
   70.2690   35.5490   72.3310 H   0  0  0  0  0  1  0  0  0  0  0  0
   68.4020   35.2720   71.2710 C   0  0  0  0  0  0  0  0  0  0  0  0
   68.7410   33.5250   73.1510 C   0  0  0  0  0  0  0  0  0  0  0  0
   69.8100   33.7350   73.1290 H   0  0  0  0  0  1  0  0  0  0  0  0
   68.2530   34.1970   73.8570 H   0  0  0  0  0  1  0  0  0  0  0  0
   68.5500   32.0830   73.6580 C   0  0  0  0  0  0  0  0  0  0  0  0
   68.9170   32.0190   74.6820 H   0  0  0  0  0  1  0  0  0  0  0  0
   69.1240   31.4080   73.0230 H   0  0  0  0  0  1  0  0  0  0  0  0
   67.0820   31.6550   73.6320 C   0  0  0  0  0  0  0  0  0  0  0  0
   66.5020   31.9390   72.2040 C   0  0  0  0  0  0  0  0  0  0  0  0
   67.0300   31.5410   71.3380 H   0  0  0  0  0  1  0  0  0  0  0  0
   65.1510   31.2550   72.3170 C   0  0  0  0  0  0  0  0  0  0  0  0
   64.6640   31.1740   71.3450 H   0  0  0  0  0  1  0  0  0  0  0  0
   64.4950   31.7830   73.0090 H   0  0  0  0  0  1  0  0  0  0  0  0
   65.5560   29.8450   72.8740 C   0  0  0  0  0  0  0  0  0  0  0  0
   65.7790   29.1570   72.0590 H   0  0  0  0  0  1  0  0  0  0  0  0
   64.7600   29.4300   73.4920 H   0  0  0  0  0  1  0  0  0  0  0  0
   66.8230   30.1200   73.7230 C   0  0  0  0  0  0  0  0  0  0  0  0
   67.7220   29.6170   73.3680 H   0  0  0  0  0  1  0  0  0  0  0  0
   66.6120   29.5970   75.0570 O   0  0  0  0  0  0  0  0  0  0  0  0
   65.8240   30.0150   75.4120 H   0  0  0  0  0  1  0  0  0  0  0  0
   66.2840   32.3840   74.7790 C   0  0  0  0  0  0  0  0  0  0  0  0
   66.4620   33.4580   74.7200 H   0  0  0  0  0  1  0  0  0  0  0  0
   66.6200   32.0130   75.7480 H   0  0  0  0  0  1  0  0  0  0  0  0
   65.2190   32.1850   74.6630 H   0  0  0  0  0  1  0  0  0  0  0  0
   69.7630   37.3370   71.2450 C   0  0  0  0  0  0  0  0  0  0  0  0
   70.6420   37.8740   71.5710 H   0  0  0  0  0  1  0  0  0  0  0  0
   69.0600   39.2690   69.9590 O   0  0  0  0  0  0  0  0  0  0  0  0
   68.3870   39.6250   69.3740 H   0  0  0  0  0  1  0  0  0  0  0  0
   68.8350   37.9610   70.3900 C   0  0  0  0  0  0  0  0  0  0  0  0
   67.6860   37.2580   69.9660 C   0  0  0  0  0  0  0  0  0  0  0  0
   66.9760   37.7420   69.3120 H   0  0  0  0  0  1  0  0  0  0  0  0
   67.4510   35.9130   70.3910 C   0  0  0  0  0  0  0  0  0  0  0  0
   66.1880   35.1770   69.8970 C   0  0  0  0  0  0  0  0  0  0  0  0
   66.2100   35.1680   68.8070 H   0  0  0  0  0  1  0  0  0  0  0  0
   65.3180   35.7380   70.2380 H   0  0  0  0  0  1  0  0  0  0  0  0
   66.0320   33.7040   70.3870 C   0  0  0  0  0  0  0  0  0  0  0  0
   66.5220   33.0480   69.6680 H   0  0  0  0  0  1  0  0  0  0  0  0
   64.9690   33.4660   70.4300 H   0  0  0  0  0  1  0  0  0  0  0  0
   66.6400   33.4480   71.7670 C   0  0  0  0  0  0  0  0  0  0  0  0
   66.0980   34.0670   72.4820 H   0  0  0  0  0  1  0  0  0  0  0  0
   68.1680   33.8150   71.7410 C   0  0  0  0  0  0  0  0  0  0  0  0
   68.6980   33.2050   71.0100 H   0  0  0  0  0  1  0  0  0  0  0  0
  1  2  1  0
  1  3  2  0
  1 27  1  0
  3 34  1  0
  3 43  1  0
  4  5  1  0
  4  6  1  0
  4  7  1  0
  4 43  1  0
  7  8  1  0
  7  9  1  0
  7 10  1  0
 10 11  1  0
 10 19  1  0
 10 23  1  0
 11 12  1  0
 11 13  1  0
 11 41  1  0
 13 14  1  0
 13 15  1  0
 13 16  1  0
 16 17  1  0
 16 18  1  0
 16 19  1  0
 19 20  1  0
 19 21  1  0
 21 22  1  0
 23 24  1  0
 23 25  1  0
 23 26  1  0
 27 28  1  0
 27 31  2  0
 29 30  1  0
 29 31  1  0
 31 32  1  0
 32 33  1  0
 32 34  2  0
 34 35  1  0
 35 36  1  0
 35 37  1  0
 35 38  1  0
 38 39  1  0
 38 40  1  0
 38 41  1  0
 41 42  1  0
 41 43  1  0
 43 44  1  0
M  END
$$$$
1X7E
     RDKit          3D

 31 33  0  0  0  0  0  0  0  0999 V2000
   66.4630   30.2750   73.4500 C   0  0  0  0  0  0  0  0  0  0  0  0
   65.8640   29.3820   73.3560 H   0  0  0  0  0  1  0  0  0  0  0  0
   68.2340   34.3960   72.3070 C   0  0  0  0  0  0  0  0  0  0  0  0
   68.7360   33.9260   73.5550 C   0  0  0  0  0  0  0  0  0  0  0  0
   69.4420   34.4060   74.2160 H   0  0  0  0  0  1  0  0  0  0  0  0
   67.3360   29.4900   75.5790 O   0  0  0  0  0  0  0  0  0  0  0  0
   67.9150   29.6740   76.3220 H   0  0  0  0  0  1  0  0  0  0  0  0
   65.5090   31.0840   71.1940 C   0  0  0  0  0  0  0  0  0  0  0  0
   65.0910   30.0790   71.2450 H   0  0  0  0  0  1  0  0  0  0  0  0
   64.7020   31.8160   71.2390 H   0  0  0  0  0  1  0  0  0  0  0  0
   66.2060   31.2360   69.8880 C   0  0  0  0  0  0  0  0  0  0  0  0
   66.7990   31.3700   68.9090 N   0  0  0  0  0  0  0  0  0  0  0  0
   68.5880   35.7020   71.6270 C   0  0  0  0  0  0  0  0  0  0  0  0
   67.7430   36.1550   70.5240 C   0  0  0  0  0  0  0  0  0  0  0  0
   66.9050   35.5500   70.2110 H   0  0  0  0  0  1  0  0  0  0  0  0
   66.4210   31.2920   72.4180 C   0  0  0  0  0  0  0  0  0  0  0  0
   68.0140   37.3970   69.8500 C   0  0  0  0  0  0  0  0  0  0  0  0
   67.3870   37.7250   69.0340 H   0  0  0  0  0  1  0  0  0  0  0  0
   69.1300   38.1940   70.2780 C   0  0  0  0  0  0  0  0  0  0  0  0
   69.9930   37.7670   71.3670 C   0  0  0  0  0  0  0  0  0  0  0  0
   70.8310   38.3790   71.6680 H   0  0  0  0  0  1  0  0  0  0  0  0
   69.7260   36.5260   72.0420 C   0  0  0  0  0  0  0  0  0  0  0  0
   70.3620   36.2020   72.8520 H   0  0  0  0  0  1  0  0  0  0  0  0
   69.3750   39.3750   69.6400 O   0  0  0  0  0  0  0  0  0  0  0  0
   70.1330   39.8640   69.9680 H   0  0  0  0  0  1  0  0  0  0  0  0
   67.2250   32.4780   72.5530 C   0  0  0  0  0  0  0  0  0  0  0  0
   68.0910   32.6860   73.7200 C   0  0  0  0  0  0  0  0  0  0  0  0
   68.1200   31.6610   74.7410 C   0  0  0  0  0  0  0  0  0  0  0  0
   68.7480   31.7890   75.6100 H   0  0  0  0  0  1  0  0  0  0  0  0
   67.3120   30.4620   74.6080 C   0  0  0  0  0  0  0  0  0  0  0  0
   67.3550   33.5530   71.7280 O   0  0  0  0  0  0  0  0  0  0  0  0
  1  2  1  0
  1 16  2  0
  1 30  1  0
  3  4  2  0
  3 13  1  0
  3 31  1  0
  4  5  1  0
  4 27  1  0
  6  7  1  0
  6 30  1  0
  8  9  1  0
  8 10  1  0
  8 11  1  0
  8 16  1  0
 11 12  3  0
 13 14  2  0
 13 22  1  0
 14 15  1  0
 14 17  1  0
 16 26  1  0
 17 18  1  0
 17 19  2  0
 19 20  1  0
 19 24  1  0
 20 21  1  0
 20 22  2  0
 22 23  1  0
 24 25  1  0
 26 27  2  0
 26 31  1  0
 27 28  1  0
 28 29  1  0
 28 30  2  0
M  END
$$$$
1X7R
     RDKit          3D

 30 32  0  0  0  0  0  0  0  0999 V2000
   67.6580   31.0570   74.7580 C   0  0  0  0  0  0  0  0  0  0  0  0
   68.0570   31.1220   75.7600 H   0  0  0  0  0  1  0  0  0  0  0  0
   67.7780   32.1510   73.8340 C   0  0  0  0  0  0  0  0  0  0  0  0
   68.3320   35.7230   71.3950 C   0  0  0  0  0  0  0  0  0  0  0  0
   67.2790   36.2560   70.5700 C   0  0  0  0  0  0  0  0  0  0  0  0
   66.3390   35.7420   70.4340 H   0  0  0  0  0  1  0  0  0  0  0  0
   67.5590   37.5110   69.9420 C   0  0  0  0  0  0  0  0  0  0  0  0
   66.8180   37.9750   69.3080 H   0  0  0  0  0  1  0  0  0  0  0  0
   68.7900   38.1360   70.1490 C   0  0  0  0  0  0  0  0  0  0  0  0
   68.9670   39.3620   69.5020 O   0  0  0  0  0  0  0  0  0  0  0  0
   69.8170   39.7820   69.6540 H   0  0  0  0  0  1  0  0  0  0  0  0
   69.8720   37.6340   70.9600 C   0  0  0  0  0  0  0  0  0  0  0  0
   70.8060   38.1640   71.0760 H   0  0  0  0  0  1  0  0  0  0  0  0
   69.6090   36.3580   71.6110 C   0  0  0  0  0  0  0  0  0  0  0  0
   70.3540   35.8970   72.2420 H   0  0  0  0  0  1  0  0  0  0  0  0
   66.9940   29.8860   74.3020 C   0  0  0  0  0  0  0  0  0  0  0  0
   66.8990   28.8510   75.2300 O   0  0  0  0  0  0  0  0  0  0  0  0
   66.4490   28.0640   74.9150 H   0  0  0  0  0  1  0  0  0  0  0  0
   66.4420   29.7280   72.9890 C   0  0  0  0  0  0  0  0  0  0  0  0
   65.9510   28.8070   72.7120 H   0  0  0  0  0  1  0  0  0  0  0  0
   66.5470   30.8000   72.0480 C   0  0  0  0  0  0  0  0  0  0  0  0
   66.0350   30.6950   70.7680 O   0  0  0  0  0  0  0  0  0  0  0  0
   66.1620   31.4700   70.2160 H   0  0  0  0  0  1  0  0  0  0  0  0
   67.2250   32.0150   72.4940 C   0  0  0  0  0  0  0  0  0  0  0  0
   66.9360   33.1680   70.4060 O   0  0  0  0  0  0  0  0  0  0  0  0
   67.3620   33.1700   71.5530 C   0  0  0  0  0  0  0  0  0  0  0  0
   68.0820   34.3840   72.1460 C   0  0  0  0  0  0  0  0  0  0  0  0
   68.5680   34.3780   73.4640 C   0  0  0  0  0  0  0  0  0  0  0  0
   69.0680   35.2610   73.8340 H   0  0  0  0  0  1  0  0  0  0  0  0
   68.4310   33.2630   74.3320 O   0  0  0  0  0  0  0  0  0  0  0  0
  1  2  1  0
  1  3  2  0
  1 16  1  0
  3 24  1  0
  3 30  1  0
  4  5  2  0
  4 14  1  0
  4 27  1  0
  5  6  1  0
  5  7  1  0
  7  8  1  0
  7  9  2  0
  9 10  1  0
  9 12  1  0
 10 11  1  0
 12 13  1  0
 12 14  2  0
 14 15  1  0
 16 17  1  0
 16 19  2  0
 17 18  1  0
 19 20  1  0
 19 21  1  0
 21 22  1  0
 21 24  2  0
 22 23  1  0
 24 26  1  0
 25 26  2  0
 26 27  1  0
 27 28  2  0
 28 29  1  0
 28 30  1  0
M  END
$$$$
2B1V
     RDKit          3D

 39 41  0  0  1  0  0  0  0  0999 V2000
   68.8270   37.3650   70.3290 C   0  0  0  0  0  0  0  0  0  0  0  0
   69.7150   36.4880   70.9800 C   0  0  0  0  0  0  0  0  0  0  0  0
   70.6950   36.8270   71.2800 H   0  0  0  0  0  1  0  0  0  0  0  0
   69.3100   35.1600   71.2360 C   0  0  0  0  0  0  0  0  0  0  0  0
   69.9830   34.4670   71.7190 H   0  0  0  0  0  1  0  0  0  0  0  0
   68.0130   34.7490   70.8520 C   0  0  0  0  0  0  0  0  0  0  0  0
   67.1340   35.6310   70.1960 C   0  0  0  0  0  0  0  0  0  0  0  0
   66.1510   35.2950   69.9000 H   0  0  0  0  0  1  0  0  0  0  0  0
   67.5390   36.9530   69.9270 C   0  0  0  0  0  0  0  0  0  0  0  0
   66.8750   37.6390   69.4220 H   0  0  0  0  0  1  0  0  0  0  0  0
   69.2280   38.6330   70.0740 O   0  0  0  0  0  0  0  0  0  0  0  0
   68.5820   39.1800   69.6210 H   0  0  0  0  0  1  0  0  0  0  0  0
   68.6110   32.3950   71.0640 O   0  0  0  0  0  0  0  0  0  0  0  0
   67.5160   33.2820   71.1070 C   0  0  0  0  0  0  0  0  0  0  0  0
   66.8310   33.0010   70.3070 H   0  0  0  0  0  1  0  0  0  0  0  0
   66.6690   33.1580   72.4090 C   0  0  0  0  0  0  0  0  0  0  0  0
   65.7400   33.7020   72.2350 H   0  0  0  0  0  1  0  0  0  0  0  0
   66.3490   31.7030   72.7870 C   0  0  0  0  0  0  0  0  0  0  0  0
   65.5950   31.2930   72.1140 H   0  0  0  0  0  1  0  0  0  0  0  0
   65.9880   31.6490   73.8140 H   0  0  0  0  0  1  0  0  0  0  0  0
   67.6650   30.9340   72.6440 C   0  0  0  0  0  0  0  0  0  0  0  0
   68.0970   31.0600   71.1980 C   0  0  0  0  0  0  0  0  0  0  0  0
   68.8720   30.3290   70.9670 H   0  0  0  0  0  1  0  0  0  0  0  0
   67.2470   30.9110   70.5320 H   0  0  0  0  0  1  0  0  0  0  0  0
   67.5040   33.6770   73.5460 C   0  0  0  0  0  0  0  0  0  0  0  0
   68.7610   31.5380   73.5520 C   0  0  0  0  0  0  0  0  0  0  0  0
   69.6900   31.5750   72.9830 H   0  0  0  0  0  1  0  0  0  0  0  0
   68.8880   30.8810   74.4130 H   0  0  0  0  0  1  0  0  0  0  0  0
   68.4890   32.8230   74.0230 C   0  0  0  0  0  0  0  0  0  0  0  0
   69.1020   33.1870   74.8340 H   0  0  0  0  0  1  0  0  0  0  0  0
   67.2820   35.0720   74.1350 C   0  0  0  0  0  0  0  0  0  0  0  0
   66.4620   35.5620   73.6100 H   0  0  0  0  0  1  0  0  0  0  0  0
   68.1910   35.6630   74.0220 H   0  0  0  0  0  1  0  0  0  0  0  0
   67.0350   34.9850   75.1930 H   0  0  0  0  0  1  0  0  0  0  0  0
   67.4870   29.4470   72.9850 C   0  0  0  0  0  0  0  0  0  0  0  0
   68.3530   28.8840   72.6360 H   0  0  0  0  0  1  0  0  0  0  0  0
   66.5870   29.0650   72.5030 H   0  0  0  0  0  1  0  0  0  0  0  0
   67.3660   29.3130   74.4080 O   0  0  0  0  0  0  0  0  0  0  0  0
   68.1710   29.6570   74.8020 H   0  0  0  0  0  1  0  0  0  0  0  0
  1  2  2  0
  1  9  1  0
  1 11  1  0
  2  3  1  0
  2  4  1  0
  4  5  1  0
  4  6  2  0
  6  7  1  0
  6 14  1  0
  7  8  1  0
  7  9  2  0
  9 10  1  0
 11 12  1  0
 13 14  1  0
 13 22  1  0
 14 15  1  0
 14 16  1  0
 16 17  1  0
 16 18  1  0
 16 25  1  0
 18 19  1  0
 18 20  1  0
 18 21  1  0
 21 22  1  0
 21 26  1  0
 21 35  1  0
 22 23  1  0
 22 24  1  0
 25 29  2  0
 25 31  1  0
 26 27  1  0
 26 28  1  0
 26 29  1  0
 29 30  1  0
 31 32  1  0
 31 33  1  0
 31 34  1  0
 35 36  1  0
 35 37  1  0
 35 38  1  0
 38 39  1  0
M  END
$$$$
2G44
     RDKit          3D

 41 43  0  0  1  0  0  0  0  0999 V2000
   68.2730   35.0920   71.4100 C   0  0  0  0  0  0  0  0  0  0  0  0
   68.1100   33.7470   72.0380 C   0  0  0  0  0  0  0  0  0  0  0  0
   69.0700   33.2310   72.0240 H   0  0  0  0  0  1  0  0  0  0  0  0
   69.4510   35.8080   71.6300 C   0  0  0  0  0  0  0  0  0  0  0  0
   70.2220   35.3860   72.2570 H   0  0  0  0  0  1  0  0  0  0  0  0
   67.6630   33.8700   73.4890 C   0  0  0  0  0  0  0  0  0  0  0  0
   67.7300   34.9140   73.7940 H   0  0  0  0  0  1  0  0  0  0  0  0
   67.2740   35.6340   70.5850 C   0  0  0  0  0  0  0  0  0  0  0  0
   66.3630   35.0840   70.4010 H   0  0  0  0  0  1  0  0  0  0  0  0
   67.8370   30.7180   71.8070 C   0  0  0  0  0  0  0  0  0  0  0  0
   67.4890   29.7770   72.2330 H   0  0  0  0  0  1  0  0  0  0  0  0
   68.6850   31.0870   72.3840 H   0  0  0  0  0  1  0  0  0  0  0  0
   68.1440   30.5570   70.7740 H   0  0  0  0  0  1  0  0  0  0  0  0
   67.4680   36.8910   70.0030 C   0  0  0  0  0  0  0  0  0  0  0  0
   66.7020   37.3160   69.3710 H   0  0  0  0  0  1  0  0  0  0  0  0
   69.6430   37.0580   71.0510 C   0  0  0  0  0  0  0  0  0  0  0  0
   70.5560   37.6050   71.2330 H   0  0  0  0  0  1  0  0  0  0  0  0
   68.5480   32.9930   74.3220 C   0  0  0  0  0  0  0  0  0  0  0  0
   68.6540   37.6010   70.2370 C   0  0  0  0  0  0  0  0  0  0  0  0
   66.7030   31.7490   71.8490 C   0  0  0  0  0  0  0  0  0  0  0  0
   69.8760   33.5480   74.7600 C   0  0  0  0  0  0  0  0  0  0  0  0
   69.9920   34.5600   74.3730 H   0  0  0  0  0  1  0  0  0  0  0  0
   70.6780   32.9180   74.3760 H   0  0  0  0  0  1  0  0  0  0  0  0
   69.9200   33.5680   75.8490 H   0  0  0  0  0  1  0  0  0  0  0  0
   66.8710   31.0940   74.2990 C   0  0  0  0  0  0  0  0  0  0  0  0
   66.2430   30.9970   75.1840 H   0  0  0  0  0  1  0  0  0  0  0  0
   67.0670   30.1060   73.8820 H   0  0  0  0  0  1  0  0  0  0  0  0
   66.2170   33.4090   73.6640 C   0  0  0  0  0  0  0  0  0  0  0  0
   65.5590   34.0050   73.0320 H   0  0  0  0  0  1  0  0  0  0  0  0
   65.9170   33.5190   74.7060 H   0  0  0  0  0  1  0  0  0  0  0  0
   68.1870   31.7400   74.6900 C   0  0  0  0  0  0  0  0  0  0  0  0
   68.8750   31.1690   75.2960 H   0  0  0  0  0  1  0  0  0  0  0  0
   66.1410   31.9450   73.2550 C   0  0  0  0  0  0  0  0  0  0  0  0
   65.1010   31.6220   73.2210 H   0  0  0  0  0  1  0  0  0  0  0  0
   65.5670   31.2740   70.9630 C   0  0  0  0  0  0  0  0  0  0  0  0
   65.1930   30.3190   71.3320 H   0  0  0  0  0  1  0  0  0  0  0  0
   65.9290   31.1520   69.9420 H   0  0  0  0  0  1  0  0  0  0  0  0
   64.7630   32.0100   70.9780 H   0  0  0  0  0  1  0  0  0  0  0  0
   67.1320   33.0050   71.2920 O   0  0  0  0  0  0  0  0  0  0  0  0
   68.8770   38.8270   69.6810 O   0  0  0  0  0  0  0  0  0  0  0  0
   69.7220   39.2260   69.9030 H   0  0  0  0  0  1  0  0  0  0  0  0
  1  2  1  0
  1  4  2  0
  1  8  1  0
  2  3  1  0
  2  6  1  0
  2 39  1  0
  4  5  1  0
  4 16  1  0
  6  7  1  0
  6 18  1  0
  6 28  1  0
  8  9  1  0
  8 14  2  0
 10 11  1  0
 10 12  1  0
 10 13  1  0
 10 20  1  0
 14 15  1  0
 14 19  1  0
 16 17  1  0
 16 19  2  0
 18 21  1  0
 18 31  2  0
 19 40  1  0
 20 33  1  0
 20 35  1  0
 20 39  1  0
 21 22  1  0
 21 23  1  0
 21 24  1  0
 25 26  1  0
 25 27  1  0
 25 31  1  0
 25 33  1  0
 28 29  1  0
 28 30  1  0
 28 33  1  0
 31 32  1  0
 33 34  1  0
 35 36  1  0
 35 37  1  0
 35 38  1  0
 40 41  1  0
M  END
$$$$
2B1Z
     RDKit          3D

 43 46  0  0  1  0  0  0  0  0999 V2000
   67.1130   30.5320   73.3700 C   0  0  0  0  0  0  0  0  0  0  0  0
   67.4240   32.0420   73.2960 C   0  0  0  0  0  0  0  0  0  0  0  0
   65.6750   30.4470   72.7900 C   0  0  0  0  0  0  0  0  0  0  0  0
   64.9460   30.3800   73.5970 H   0  0  0  0  0  1  0  0  0  0  0  0
   65.5800   29.5760   72.1420 H   0  0  0  0  0  1  0  0  0  0  0  0
   66.8880   32.2770   71.9050 C   0  0  0  0  0  0  0  0  0  0  0  0
   67.4290   31.7410   71.1250 H   0  0  0  0  0  1  0  0  0  0  0  0
   67.1270   33.7080   71.3660 C   0  0  0  0  0  0  0  0  0  0  0  0
   68.2390   34.4130   71.8260 C   0  0  0  0  0  0  0  0  0  0  0  0
   68.4780   35.6840   71.2800 C   0  0  0  0  0  0  0  0  0  0  0  0
   67.6530   36.2300   70.2990 C   0  0  0  0  0  0  0  0  0  0  0  0
   66.3070   34.2350   70.3730 C   0  0  0  0  0  0  0  0  0  0  0  0
   65.4680   33.6610   70.0090 H   0  0  0  0  0  1  0  0  0  0  0  0
   69.1870   33.8540   72.9100 C   0  0  0  0  0  0  0  0  0  0  0  0
   69.0900   34.4780   73.7980 H   0  0  0  0  0  1  0  0  0  0  0  0
   70.2070   33.9170   72.5320 H   0  0  0  0  0  1  0  0  0  0  0  0
   69.5690   36.4130   71.7360 C   0  0  0  0  0  0  0  0  0  0  0  0
   70.2100   35.9950   72.4980 H   0  0  0  0  0  1  0  0  0  0  0  0
   67.9180   37.5000   69.7820 C   0  0  0  0  0  0  0  0  0  0  0  0
   67.2730   37.9200   69.0250 H   0  0  0  0  0  1  0  0  0  0  0  0
   66.5630   35.4990   69.8460 C   0  0  0  0  0  0  0  0  0  0  0  0
   65.9140   35.9100   69.0860 H   0  0  0  0  0  1  0  0  0  0  0  0
   69.8440   37.6770   71.2210 C   0  0  0  0  0  0  0  0  0  0  0  0
   70.6990   38.2310   71.5800 H   0  0  0  0  0  1  0  0  0  0  0  0
   69.0190   38.2270   70.2450 C   0  0  0  0  0  0  0  0  0  0  0  0
   68.9180   32.3830   73.3240 C   0  0  0  0  0  0  0  0  0  0  0  0
   69.4430   31.7220   72.6340 H   0  0  0  0  0  1  0  0  0  0  0  0
   69.2960   32.2270   74.3350 H   0  0  0  0  0  1  0  0  0  0  0  0
   65.4560   31.7520   71.9730 C   0  0  0  0  0  0  0  0  0  0  0  0
   64.7960   32.4470   72.4930 H   0  0  0  0  0  1  0  0  0  0  0  0
   65.0550   31.5440   70.9810 H   0  0  0  0  0  1  0  0  0  0  0  0
   66.6360   32.8270   74.3520 C   0  0  0  0  0  0  0  0  0  0  0  0
   65.5820   32.5540   74.2960 H   0  0  0  0  0  1  0  0  0  0  0  0
   66.7450   33.8960   74.1670 H   0  0  0  0  0  1  0  0  0  0  0  0
   67.0210   32.5890   75.3440 H   0  0  0  0  0  1  0  0  0  0  0  0
   67.1810   29.9990   74.7840 C   0  0  0  0  0  0  0  0  0  0  0  0
   66.5040   30.5700   75.4200 H   0  0  0  0  0  1  0  0  0  0  0  0
   68.2000   30.0940   75.1600 H   0  0  0  0  0  1  0  0  0  0  0  0
   66.8880   28.9490   74.7910 H   0  0  0  0  0  1  0  0  0  0  0  0
   69.2960   39.4620   69.7470 O   0  0  0  0  0  0  0  0  0  0  0  0
   70.0730   39.8850   70.1190 H   0  0  0  0  0  1  0  0  0  0  0  0
   68.0090   29.7680   72.5530 O   0  0  0  0  0  0  0  0  0  0  0  0
   67.9560   30.1160   71.6600 H   0  0  0  0  0  1  0  0  0  0  0  0
  1  2  1  0
  1  3  1  0
  1 36  1  0
  1 42  1  0
  2  6  1  0
  2 26  1  0
  2 32  1  0
  3  4  1  0
  3  5  1  0
  3 29  1  0
  6  7  1  0
  6  8  1  0
  6 29  1  0
  8  9  2  0
  8 12  1  0
  9 10  1  0
  9 14  1  0
 10 11  2  0
 10 17  1  0
 11 19  1  0
 11 21  1  0
 12 13  1  0
 12 21  2  0
 14 15  1  0
 14 16  1  0
 14 26  1  0
 17 18  1  0
 17 23  2  0
 19 20  1  0
 19 25  2  0
 21 22  1  0
 23 24  1  0
 23 25  1  0
 25 40  1  0
 26 27  1  0
 26 28  1  0
 29 30  1  0
 29 31  1  0
 32 33  1  0
 32 34  1  0
 32 35  1  0
 36 37  1  0
 36 38  1  0
 36 39  1  0
 40 41  1  0
 42 43  1  0
M  END
$$$$
2FAI
     RDKit          3D

 42 44  0  0  1  0  0  0  0  0999 V2000
   68.7480   37.6140   70.3600 C   0  0  0  0  0  0  0  0  0  0  0  0
   69.6650   36.9300   71.1580 C   0  0  0  0  0  0  0  0  0  0  0  0
   70.6030   37.3950   71.4220 H   0  0  0  0  0  1  0  0  0  0  0  0
   69.3680   35.6350   71.6180 C   0  0  0  0  0  0  0  0  0  0  0  0
   70.0850   35.0960   72.2190 H   0  0  0  0  0  1  0  0  0  0  0  0
   68.1390   35.0460   71.2940 C   0  0  0  0  0  0  0  0  0  0  0  0
   67.2470   35.7400   70.4970 C   0  0  0  0  0  0  0  0  0  0  0  0
   66.3050   35.2830   70.2320 H   0  0  0  0  0  1  0  0  0  0  0  0
   67.5420   37.0100   70.0330 C   0  0  0  0  0  0  0  0  0  0  0  0
   66.8300   37.5340   69.4130 H   0  0  0  0  0  1  0  0  0  0  0  0
   68.9990   38.8640   69.8720 O   0  0  0  0  0  0  0  0  0  0  0  0
   68.3010   39.2340   69.3270 H   0  0  0  0  0  1  0  0  0  0  0  0
   68.8910   32.8050   71.6570 O   0  0  0  0  0  0  0  0  0  0  0  0
   67.7250   33.6230   71.7590 C   0  0  0  0  0  0  0  0  0  0  0  0
   66.9090   33.3100   71.1080 H   0  0  0  0  0  1  0  0  0  0  0  0
   67.0910   33.4910   73.1650 C   0  0  0  0  0  0  0  0  0  0  0  0
   66.1480   34.0360   73.1180 H   0  0  0  0  0  1  0  0  0  0  0  0
   66.8910   32.0210   73.5580 C   0  0  0  0  0  0  0  0  0  0  0  0
   66.6460   31.9690   74.6190 H   0  0  0  0  0  1  0  0  0  0  0  0
   68.1950   31.2670   73.2910 C   0  0  0  0  0  0  0  0  0  0  0  0
   68.5290   31.4240   71.8260 C   0  0  0  0  0  0  0  0  0  0  0  0
   69.3630   30.7760   71.5540 H   0  0  0  0  0  1  0  0  0  0  0  0
   67.6630   31.1800   71.2100 H   0  0  0  0  0  1  0  0  0  0  0  0
   68.0320   34.0140   74.2120 C   0  0  0  0  0  0  0  0  0  0  0  0
   69.3430   31.8650   74.1330 C   0  0  0  0  0  0  0  0  0  0  0  0
   70.2390   31.9080   73.5140 H   0  0  0  0  0  1  0  0  0  0  0  0
   69.5220   31.2110   74.9860 H   0  0  0  0  0  1  0  0  0  0  0  0
   69.0690   33.1620   74.6140 C   0  0  0  0  0  0  0  0  0  0  0  0
   69.7320   33.5410   75.3770 H   0  0  0  0  0  1  0  0  0  0  0  0
   67.8110   35.4090   74.8200 C   0  0  0  0  0  0  0  0  0  0  0  0
   66.9480   35.8780   74.3480 H   0  0  0  0  0  1  0  0  0  0  0  0
   68.6960   36.0230   74.6520 H   0  0  0  0  0  1  0  0  0  0  0  0
   67.6330   35.3140   75.8910 H   0  0  0  0  0  1  0  0  0  0  0  0
   68.0500   29.7750   73.5650 C   0  0  0  0  0  0  0  0  0  0  0  0
   69.0030   29.3760   73.9130 H   0  0  0  0  0  1  0  0  0  0  0  0
   67.7550   29.2650   72.6480 H   0  0  0  0  0  1  0  0  0  0  0  0
   67.0530   29.5660   74.5670 O   0  0  0  0  0  0  0  0  0  0  0  0
   67.3380   30.0250   75.3600 H   0  0  0  0  0  1  0  0  0  0  0  0
   65.7160   31.3820   72.8370 C   0  0  0  0  0  0  0  0  0  0  0  0
   65.8960   31.4000   71.7620 H   0  0  0  0  0  1  0  0  0  0  0  0
   64.8060   31.9380   73.0620 H   0  0  0  0  0  1  0  0  0  0  0  0
   65.6040   30.3500   73.1690 H   0  0  0  0  0  1  0  0  0  0  0  0
  1  2  2  0
  1  9  1  0
  1 11  1  0
  2  3  1  0
  2  4  1  0
  4  5  1  0
  4  6  2  0
  6  7  1  0
  6 14  1  0
  7  8  1  0
  7  9  2  0
  9 10  1  0
 11 12  1  0
 13 14  1  0
 13 21  1  0
 14 15  1  0
 14 16  1  0
 16 17  1  0
 16 18  1  0
 16 24  1  0
 18 19  1  0
 18 20  1  0
 18 39  1  0
 20 21  1  0
 20 25  1  0
 20 34  1  0
 21 22  1  0
 21 23  1  0
 24 28  2  0
 24 30  1  0
 25 26  1  0
 25 27  1  0
 25 28  1  0
 28 29  1  0
 30 31  1  0
 30 32  1  0
 30 33  1  0
 34 35  1  0
 34 36  1  0
 34 37  1  0
 37 38  1  0
 39 40  1  0
 39 41  1  0
 39 42  1  0
M  END
$$$$
2P15
     RDKit          3D

 61 65  0  0  1  0  0  0  0  0999 V2000
   67.3100   30.9330   69.0270 F   0  0  0  0  0  0  0  0  0  0  0  0
   67.7790   29.8620   67.2150 F   0  0  0  0  0  0  0  0  0  0  0  0
   66.4410   29.0130   68.6120 F   0  0  0  0  0  0  0  0  0  0  0  0
   69.8900   36.3050   71.6670 C   0  0  0  0  0  0  0  0  0  0  0  0
   70.6310   35.8250   72.2890 H   0  0  0  0  0  1  0  0  0  0  0  0
   68.6850   35.6760   71.3930 C   0  0  0  0  0  0  0  0  0  0  0  0
   69.0650   33.9540   73.3530 C   0  0  0  0  0  0  0  0  0  0  0  0
   70.1290   34.1880   73.3120 H   0  0  0  0  0  1  0  0  0  0  0  0
   68.5870   34.5710   74.1140 H   0  0  0  0  0  1  0  0  0  0  0  0
   68.8820   32.4480   73.7210 C   0  0  0  0  0  0  0  0  0  0  0  0
   69.2470   32.2900   74.7360 H   0  0  0  0  0  1  0  0  0  0  0  0
   69.4670   31.8450   73.0260 H   0  0  0  0  0  1  0  0  0  0  0  0
   67.3960   31.9910   73.6490 C   0  0  0  0  0  0  0  0  0  0  0  0
   66.8170   32.3520   72.2570 C   0  0  0  0  0  0  0  0  0  0  0  0
   67.3960   31.9960   71.4050 H   0  0  0  0  0  1  0  0  0  0  0  0
   65.4360   31.6440   72.2630 C   0  0  0  0  0  0  0  0  0  0  0  0
   65.0820   31.4620   71.2480 H   0  0  0  0  0  1  0  0  0  0  0  0
   64.6950   32.2300   72.8060 H   0  0  0  0  0  1  0  0  0  0  0  0
   65.7420   30.3220   72.9910 C   0  0  0  0  0  0  0  0  0  0  0  0
   65.6910   29.4900   72.2890 H   0  0  0  0  0  1  0  0  0  0  0  0
   65.0230   30.1640   73.7950 H   0  0  0  0  0  1  0  0  0  0  0  0
   67.1750   30.4360   73.5760 C   0  0  0  0  0  0  0  0  0  0  0  0
   67.2580   29.8010   74.8680 O   0  0  0  0  0  0  0  0  0  0  0  0
   66.6000   30.2100   75.4350 H   0  0  0  0  0  1  0  0  0  0  0  0
   66.6280   32.6650   74.8140 C   0  0  0  0  0  0  0  0  0  0  0  0
   66.8240   33.7370   74.8060 H   0  0  0  0  0  1  0  0  0  0  0  0
   66.9600   32.2410   75.7620 H   0  0  0  0  0  1  0  0  0  0  0  0
   65.5590   32.4910   74.6930 H   0  0  0  0  0  1  0  0  0  0  0  0
   68.1390   29.8600   72.6890 C   0  0  0  0  0  0  0  0  0  0  0  0
   69.1640   29.8490   73.0280 H   0  0  0  0  0  1  0  0  0  0  0  0
   70.1300   37.5690   71.1260 C   0  0  0  0  0  0  0  0  0  0  0  0
   71.0640   38.0720   71.3270 H   0  0  0  0  0  1  0  0  0  0  0  0
   67.8870   29.3060   71.4200 C   0  0  0  0  0  0  0  0  0  0  0  0
   66.8610   29.2420   71.0890 H   0  0  0  0  0  1  0  0  0  0  0  0
   68.8980   28.8280   70.5510 C   0  0  0  0  0  0  0  0  0  0  0  0
   70.0360   28.1850   71.0460 C   0  0  0  0  0  0  0  0  0  0  0  0
   70.1390   28.0190   72.1080 H   0  0  0  0  0  1  0  0  0  0  0  0
   71.0480   27.7530   70.1700 C   0  0  0  0  0  0  0  0  0  0  0  0
   71.9270   27.2660   70.5660 H   0  0  0  0  0  1  0  0  0  0  0  0
   70.9260   27.9500   68.7830 C   0  0  0  0  0  0  0  0  0  0  0  0
   71.6970   27.5970   68.1140 H   0  0  0  0  0  1  0  0  0  0  0  0
   69.8060   28.6020   68.2800 C   0  0  0  0  0  0  0  0  0  0  0  0
   69.7120   28.7720   67.2180 H   0  0  0  0  0  1  0  0  0  0  0  0
   68.7950   29.0410   69.1530 C   0  0  0  0  0  0  0  0  0  0  0  0
   67.5640   29.7350   68.5070 C   0  0  0  0  0  0  0  0  0  0  0  0
   69.1640   38.1870   70.3240 C   0  0  0  0  0  0  0  0  0  0  0  0
   69.3730   39.4170   69.8040 O   0  0  0  0  0  0  0  0  0  0  0  0
   68.6500   39.7620   69.2740 H   0  0  0  0  0  1  0  0  0  0  0  0
   67.9640   37.5580   70.0520 C   0  0  0  0  0  0  0  0  0  0  0  0
   67.2160   38.0510   69.4490 H   0  0  0  0  0  1  0  0  0  0  0  0
   67.7280   36.2910   70.5590 C   0  0  0  0  0  0  0  0  0  0  0  0
   66.3480   35.6740   70.2330 C   0  0  0  0  0  0  0  0  0  0  0  0
   66.1120   35.8610   69.1850 H   0  0  0  0  0  1  0  0  0  0  0  0
   65.5910   36.1390   70.8640 H   0  0  0  0  0  1  0  0  0  0  0  0
   66.3510   34.1530   70.4860 C   0  0  0  0  0  0  0  0  0  0  0  0
   66.9850   33.6620   69.7480 H   0  0  0  0  0  1  0  0  0  0  0  0
   65.3340   33.7680   70.4050 H   0  0  0  0  0  1  0  0  0  0  0  0
   66.9010   33.8700   71.9130 C   0  0  0  0  0  0  0  0  0  0  0  0
   66.3070   34.4470   72.6220 H   0  0  0  0  0  1  0  0  0  0  0  0
   68.4130   34.2550   71.9550 C   0  0  0  0  0  0  0  0  0  0  0  0
   68.9360   33.5950   71.2630 H   0  0  0  0  0  1  0  0  0  0  0  0
  1 45  1  0
  2 45  1  0
  3 45  1  0
  4  5  1  0
  4  6  2  0
  4 31  1  0
  6 51  1  0
  6 60  1  0
  7  8  1  0
  7  9  1  0
  7 10  1  0
  7 60  1  0
 10 11  1  0
 10 12  1  0
 10 13  1  0
 13 14  1  0
 13 22  1  0
 13 25  1  0
 14 15  1  0
 14 16  1  0
 14 58  1  0
 16 17  1  0
 16 18  1  0
 16 19  1  0
 19 20  1  0
 19 21  1  0
 19 22  1  0
 22 23  1  0
 22 29  1  0
 23 24  1  0
 25 26  1  0
 25 27  1  0
 25 28  1  0
 29 30  1  0
 29 33  2  3
 31 32  1  0
 31 46  2  0
 33 34  1  0
 33 35  1  0
 35 36  2  0
 35 44  1  0
 36 37  1  0
 36 38  1  0
 38 39  1  0
 38 40  2  0
 40 41  1  0
 40 42  1  0
 42 43  1  0
 42 44  2  0
 44 45  1  0
 46 47  1  0
 46 49  1  0
 47 48  1  0
 49 50  1  0
 49 51  2  0
 51 52  1  0
 52 53  1  0
 52 54  1  0
 52 55  1  0
 55 56  1  0
 55 57  1  0
 55 58  1  0
 58 59  1  0
 58 60  1  0
 60 61  1  0
M  END
$$$$
2OCF
     RDKit          3D

 44 47  0  0  1  0  0  0  0  0999 V2000
   69.8460   36.2040   71.9250 C   0  0  0  0  0  0  0  0  0  0  0  0
   70.5690   35.7760   72.6040 H   0  0  0  0  0  1  0  0  0  0  0  0
   68.7030   35.4860   71.5900 C   0  0  0  0  0  0  0  0  0  0  0  0
   68.9830   33.9460   73.5570 C   0  0  0  0  0  0  0  0  0  0  0  0
   70.0390   34.2130   73.5940 H   0  0  0  0  0  1  0  0  0  0  0  0
   68.4200   34.5960   74.2260 H   0  0  0  0  0  1  0  0  0  0  0  0
   68.8130   32.4930   74.0030 C   0  0  0  0  0  0  0  0  0  0  0  0
   69.0880   32.4050   75.0540 H   0  0  0  0  0  1  0  0  0  0  0  0
   69.4610   31.8540   73.4030 H   0  0  0  0  0  1  0  0  0  0  0  0
   67.3680   32.0510   73.8240 C   0  0  0  0  0  0  0  0  0  0  0  0
   66.9800   32.2560   72.3730 C   0  0  0  0  0  0  0  0  0  0  0  0
   67.7050   31.8650   71.6590 H   0  0  0  0  0  1  0  0  0  0  0  0
   65.7070   31.4450   72.1360 C   0  0  0  0  0  0  0  0  0  0  0  0
   65.6980   31.0220   71.1310 H   0  0  0  0  0  1  0  0  0  0  0  0
   64.8210   32.0630   72.2780 H   0  0  0  0  0  1  0  0  0  0  0  0
   65.7750   30.3420   73.1890 C   0  0  0  0  0  0  0  0  0  0  0  0
   65.7900   29.3640   72.7080 H   0  0  0  0  0  1  0  0  0  0  0  0
   64.9150   30.4060   73.8550 H   0  0  0  0  0  1  0  0  0  0  0  0
   67.0680   30.5610   73.9770 C   0  0  0  0  0  0  0  0  0  0  0  0
   67.9110   29.9730   73.6140 H   0  0  0  0  0  1  0  0  0  0  0  0
   66.8900   30.1440   75.3280 O   0  0  0  0  0  0  0  0  0  0  0  0
   66.1520   30.6400   75.6900 H   0  0  0  0  0  1  0  0  0  0  0  0
   66.5150   32.8870   74.7750 C   0  0  0  0  0  0  0  0  0  0  0  0
   66.7520   33.9430   74.6420 H   0  0  0  0  0  1  0  0  0  0  0  0
   66.7250   32.5940   75.8040 H   0  0  0  0  0  1  0  0  0  0  0  0
   65.4600   32.7210   74.5580 H   0  0  0  0  0  1  0  0  0  0  0  0
   70.0630   37.4740   71.3890 C   0  0  0  0  0  0  0  0  0  0  0  0
   70.9540   38.0230   71.6570 H   0  0  0  0  0  1  0  0  0  0  0  0
   69.3460   39.2800   70.0010 O   0  0  0  0  0  0  0  0  0  0  0  0
   68.6590   39.5940   69.4090 H   0  0  0  0  0  1  0  0  0  0  0  0
   69.1400   38.0400   70.5110 C   0  0  0  0  0  0  0  0  0  0  0  0
   67.9940   37.3550   70.1460 C   0  0  0  0  0  0  0  0  0  0  0  0
   67.2890   37.8130   69.4680 H   0  0  0  0  0  1  0  0  0  0  0  0
   67.7450   36.0890   70.6420 C   0  0  0  0  0  0  0  0  0  0  0  0
   66.4960   35.3760   70.2040 C   0  0  0  0  0  0  0  0  0  0  0  0
   66.3820   35.4830   69.1250 H   0  0  0  0  0  1  0  0  0  0  0  0
   65.6360   35.8190   70.7060 H   0  0  0  0  0  1  0  0  0  0  0  0
   66.5710   33.9080   70.5520 C   0  0  0  0  0  0  0  0  0  0  0  0
   67.2920   33.4200   69.8960 H   0  0  0  0  0  1  0  0  0  0  0  0
   65.5890   33.4560   70.4130 H   0  0  0  0  0  1  0  0  0  0  0  0
   67.0050   33.7250   71.9930 C   0  0  0  0  0  0  0  0  0  0  0  0
   66.3360   34.3200   72.6150 H   0  0  0  0  0  1  0  0  0  0  0  0
   68.4670   34.1230   72.1270 C   0  0  0  0  0  0  0  0  0  0  0  0
   69.0550   33.4390   71.5150 H   0  0  0  0  0  1  0  0  0  0  0  0
  1  2  1  0
  1  3  2  0
  1 27  1  0
  3 34  1  0
  3 43  1  0
  4  5  1  0
  4  6  1  0
  4  7  1  0
  4 43  1  0
  7  8  1  0
  7  9  1  0
  7 10  1  0
 10 11  1  0
 10 19  1  0
 10 23  1  0
 11 12  1  0
 11 13  1  0
 11 41  1  0
 13 14  1  0
 13 15  1  0
 13 16  1  0
 16 17  1  0
 16 18  1  0
 16 19  1  0
 19 20  1  0
 19 21  1  0
 21 22  1  0
 23 24  1  0
 23 25  1  0
 23 26  1  0
 27 28  1  0
 27 31  2  0
 29 30  1  0
 29 31  1  0
 31 32  1  0
 32 33  1  0
 32 34  2  0
 34 35  1  0
 35 36  1  0
 35 37  1  0
 35 38  1  0
 38 39  1  0
 38 40  1  0
 38 41  1  0
 41 42  1  0
 41 43  1  0
 43 44  1  0
M  END
$$$$
2YJA
     RDKit          3D

 44 47  0  0  1  0  0  0  0  0999 V2000
   69.8690   36.2310   71.7500 C   0  0  0  0  0  0  0  0  0  0  0  0
   70.6140   35.8110   72.4100 H   0  0  0  0  0  1  0  0  0  0  0  0
   68.6890   35.4700   71.4230 C   0  0  0  0  0  0  0  0  0  0  0  0
   68.8470   33.8970   73.5020 C   0  0  0  0  0  0  0  0  0  0  0  0
   69.8850   34.2070   73.6240 H   0  0  0  0  0  1  0  0  0  0  0  0
   68.2040   34.5370   74.1060 H   0  0  0  0  0  1  0  0  0  0  0  0
   68.6980   32.4200   73.9940 C   0  0  0  0  0  0  0  0  0  0  0  0
   68.8970   32.3830   75.0650 H   0  0  0  0  0  1  0  0  0  0  0  0
   69.4220   31.7980   73.4680 H   0  0  0  0  0  1  0  0  0  0  0  0
   67.2870   31.8710   73.7310 C   0  0  0  0  0  0  0  0  0  0  0  0
   66.8830   32.0730   72.2170 C   0  0  0  0  0  0  0  0  0  0  0  0
   67.5320   31.6700   71.4390 H   0  0  0  0  0  1  0  0  0  0  0  0
   65.5420   31.3270   72.1200 C   0  0  0  0  0  0  0  0  0  0  0  0
   65.3550   30.9920   71.1000 H   0  0  0  0  0  1  0  0  0  0  0  0
   64.7190   31.9600   72.4510 H   0  0  0  0  0  1  0  0  0  0  0  0
   65.7350   30.1040   73.0870 C   0  0  0  0  0  0  0  0  0  0  0  0
   65.7470   29.1710   72.5240 H   0  0  0  0  0  1  0  0  0  0  0  0
   64.9340   30.0720   73.8260 H   0  0  0  0  0  1  0  0  0  0  0  0
   67.1130   30.3390   73.7850 C   0  0  0  0  0  0  0  0  0  0  0  0
   67.9960   29.8720   73.3480 H   0  0  0  0  0  1  0  0  0  0  0  0
   66.9460   29.8070   75.0940 O   0  0  0  0  0  0  0  0  0  0  0  0
   66.1680   30.2190   75.4780 H   0  0  0  0  0  1  0  0  0  0  0  0
   66.2590   32.6100   74.6870 C   0  0  0  0  0  0  0  0  0  0  0  0
   66.4120   33.6870   74.6220 H   0  0  0  0  0  1  0  0  0  0  0  0
   66.4180   32.2820   75.7140 H   0  0  0  0  0  1  0  0  0  0  0  0
   65.2410   32.3690   74.3820 H   0  0  0  0  0  1  0  0  0  0  0  0
   70.0610   37.5600   71.1950 C   0  0  0  0  0  0  0  0  0  0  0  0
   70.9540   38.1220   71.4270 H   0  0  0  0  0  1  0  0  0  0  0  0
   69.1860   39.4260   69.7860 O   0  0  0  0  0  0  0  0  0  0  0  0
   68.4590   39.7220   69.2330 H   0  0  0  0  0  1  0  0  0  0  0  0
   69.0380   38.1320   70.3210 C   0  0  0  0  0  0  0  0  0  0  0  0
   67.8720   37.3990   70.0110 C   0  0  0  0  0  0  0  0  0  0  0  0
   67.1120   37.8470   69.3880 H   0  0  0  0  0  1  0  0  0  0  0  0
   67.6860   36.0880   70.5040 C   0  0  0  0  0  0  0  0  0  0  0  0
   66.4150   35.3500   70.0580 C   0  0  0  0  0  0  0  0  0  0  0  0
   66.4150   35.3190   68.9680 H   0  0  0  0  0  1  0  0  0  0  0  0
   65.5580   35.9280   70.4050 H   0  0  0  0  0  1  0  0  0  0  0  0
   66.2420   33.8980   70.5700 C   0  0  0  0  0  0  0  0  0  0  0  0
   66.6750   33.2230   69.8320 H   0  0  0  0  0  1  0  0  0  0  0  0
   65.1750   33.6960   70.6660 H   0  0  0  0  0  1  0  0  0  0  0  0
   66.9130   33.6170   71.9350 C   0  0  0  0  0  0  0  0  0  0  0  0
   66.3560   34.1960   72.6720 H   0  0  0  0  0  1  0  0  0  0  0  0
   68.4420   34.0520   71.9830 C   0  0  0  0  0  0  0  0  0  0  0  0
   69.0620   33.4310   71.3360 H   0  0  0  0  0  1  0  0  0  0  0  0
  1  2  1  0
  1  3  2  0
  1 27  1  0
  3 34  1  0
  3 43  1  0
  4  5  1  0
  4  6  1  0
  4  7  1  0
  4 43  1  0
  7  8  1  0
  7  9  1  0
  7 10  1  0
 10 11  1  0
 10 19  1  0
 10 23  1  0
 11 12  1  0
 11 13  1  0
 11 41  1  0
 13 14  1  0
 13 15  1  0
 13 16  1  0
 16 17  1  0
 16 18  1  0
 16 19  1  0
 19 20  1  0
 19 21  1  0
 21 22  1  0
 23 24  1  0
 23 25  1  0
 23 26  1  0
 27 28  1  0
 27 31  2  0
 29 30  1  0
 29 31  1  0
 31 32  1  0
 32 33  1  0
 32 34  2  0
 34 35  1  0
 35 36  1  0
 35 37  1  0
 35 38  1  0
 38 39  1  0
 38 40  1  0
 38 41  1  0
 41 42  1  0
 41 43  1  0
 43 44  1  0
M  END
$$$$
3ERD
     RDKit          3D

 40 41  0  0  0  0  0  0  0  0999 V2000
   66.3910   31.5360   73.9360 C   0  0  0  0  0  0  0  0  0  0  0  0
   65.4750   31.9800   73.5770 H   0  0  0  0  0  1  0  0  0  0  0  0
   66.3620   30.2560   74.5340 C   0  0  0  0  0  0  0  0  0  0  0  0
   65.4290   29.7220   74.6310 H   0  0  0  0  0  1  0  0  0  0  0  0
   67.5480   29.6890   74.9970 C   0  0  0  0  0  0  0  0  0  0  0  0
   67.5750   28.4520   75.6180 O   0  0  0  0  0  0  0  0  0  0  0  0
   68.4420   28.1650   75.9140 H   0  0  0  0  0  1  0  0  0  0  0  0
   68.7600   30.3710   74.8710 C   0  0  0  0  0  0  0  0  0  0  0  0
   69.6770   29.9270   75.2280 H   0  0  0  0  0  1  0  0  0  0  0  0
   68.7700   31.6320   74.2780 C   0  0  0  0  0  0  0  0  0  0  0  0
   69.7080   32.1580   74.1810 H   0  0  0  0  0  1  0  0  0  0  0  0
   67.6020   32.2350   73.8050 C   0  0  0  0  0  0  0  0  0  0  0  0
   67.6500   33.6240   73.1970 C   0  0  0  0  0  0  0  0  0  0  0  0
   67.2940   34.7330   74.1820 C   0  0  0  0  0  0  0  0  0  0  0  0
   66.2670   34.5790   74.5120 H   0  0  0  0  0  1  0  0  0  0  0  0
   67.3690   35.6880   73.6620 H   0  0  0  0  0  1  0  0  0  0  0  0
   68.1730   34.7900   75.3950 C   0  0  0  0  0  0  0  0  0  0  0  0
   68.1140   33.8430   75.9320 H   0  0  0  0  0  1  0  0  0  0  0  0
   67.8410   35.5980   76.0460 H   0  0  0  0  0  1  0  0  0  0  0  0
   69.2040   34.9700   75.0890 H   0  0  0  0  0  1  0  0  0  0  0  0
   67.2760   35.8890   70.6110 C   0  0  0  0  0  0  0  0  0  0  0  0
   66.3360   35.3950   70.4120 H   0  0  0  0  0  1  0  0  0  0  0  0
   67.5020   37.1720   70.0800 C   0  0  0  0  0  0  0  0  0  0  0  0
   66.7490   37.6580   69.4780 H   0  0  0  0  0  1  0  0  0  0  0  0
   68.7200   37.8060   70.3460 C   0  0  0  0  0  0  0  0  0  0  0  0
   68.9170   39.0740   69.8300 O   0  0  0  0  0  0  0  0  0  0  0  0
   69.7630   39.4730   70.0460 H   0  0  0  0  0  1  0  0  0  0  0  0
   69.6920   37.1770   71.1180 C   0  0  0  0  0  0  0  0  0  0  0  0
   70.6320   37.6720   71.3160 H   0  0  0  0  0  1  0  0  0  0  0  0
   69.4460   35.8980   71.6380 C   0  0  0  0  0  0  0  0  0  0  0  0
   70.2010   35.4150   72.2400 H   0  0  0  0  0  1  0  0  0  0  0  0
   68.2370   35.2380   71.3890 C   0  0  0  0  0  0  0  0  0  0  0  0
   67.9900   33.8350   71.9370 C   0  0  0  0  0  0  0  0  0  0  0  0
   68.2290   32.7260   70.9100 C   0  0  0  0  0  0  0  0  0  0  0  0
   68.5300   31.8250   71.4450 H   0  0  0  0  0  1  0  0  0  0  0  0
   69.0360   33.0420   70.2490 H   0  0  0  0  0  1  0  0  0  0  0  0
   67.0280   32.3910   70.0610 C   0  0  0  0  0  0  0  0  0  0  0  0
   66.2070   32.0720   70.7030 H   0  0  0  0  0  1  0  0  0  0  0  0
   67.2840   31.5870   69.3710 H   0  0  0  0  0  1  0  0  0  0  0  0
   66.7250   33.2720   69.4960 H   0  0  0  0  0  1  0  0  0  0  0  0
  1  2  1  0
  1  3  2  0
  1 12  1  0
  3  4  1  0
  3  5  1  0
  5  6  1  0
  5  8  2  0
  6  7  1  0
  8  9  1  0
  8 10  1  0
 10 11  1  0
 10 12  2  0
 12 13  1  0
 13 14  1  0
 13 33  2  3
 14 15  1  0
 14 16  1  0
 14 17  1  0
 17 18  1  0
 17 19  1  0
 17 20  1  0
 21 22  1  0
 21 23  2  0
 21 32  1  0
 23 24  1  0
 23 25  1  0
 25 26  1  0
 25 28  2  0
 26 27  1  0
 28 29  1  0
 28 30  1  0
 30 31  1  0
 30 32  2  0
 32 33  1  0
 33 34  1  0
 34 35  1  0
 34 36  1  0
 34 37  1  0
 37 38  1  0
 37 39  1  0
 37 40  1  0
M  END
$$$$
3Q95
     RDKit          3D

 45 48  0  0  1  0  0  0  0  0999 V2000
   67.1340   30.1510   75.1740 O   0  0  0  0  0  0  0  0  0  0  0  0
   68.0230   30.2600   75.5180 H   0  0  0  0  0  1  0  0  0  0  0  0
   66.9400   32.3890   72.3300 C   0  0  0  0  0  0  0  0  0  0  0  0
   67.5750   31.9570   71.5570 H   0  0  0  0  0  1  0  0  0  0  0  0
   67.0540   33.8480   71.9510 C   0  0  0  0  0  0  0  0  0  0  0  0
   66.4460   34.4650   72.6130 H   0  0  0  0  0  1  0  0  0  0  0  0
   66.5500   34.0710   70.5340 C   0  0  0  0  0  0  0  0  0  0  0  0
   65.5410   33.6700   70.4370 H   0  0  0  0  0  1  0  0  0  0  0  0
   67.2100   33.5690   69.8270 H   0  0  0  0  0  1  0  0  0  0  0  0
   66.5360   35.5570   70.2490 C   0  0  0  0  0  0  0  0  0  0  0  0
   65.7200   36.0170   70.8070 H   0  0  0  0  0  1  0  0  0  0  0  0
   66.3790   35.7120   69.1820 H   0  0  0  0  0  1  0  0  0  0  0  0
   67.8300   36.2070   70.6510 C   0  0  0  0  0  0  0  0  0  0  0  0
   68.0740   37.4630   70.1340 C   0  0  0  0  0  0  0  0  0  0  0  0
   67.3540   37.9240   69.4740 H   0  0  0  0  0  1  0  0  0  0  0  0
   69.2410   38.1340   70.4600 C   0  0  0  0  0  0  0  0  0  0  0  0
   70.1680   37.5530   71.3040 C   0  0  0  0  0  0  0  0  0  0  0  0
   71.0760   38.0800   71.5560 H   0  0  0  0  0  1  0  0  0  0  0  0
   65.5770   29.2900   72.4620 O   0  0  0  0  0  0  0  0  0  0  0  0
   65.6840   28.5720   73.0900 H   0  0  0  0  0  1  0  0  0  0  0  0
   68.5330   34.2350   72.0650 C   0  0  0  0  0  0  0  0  0  0  0  0
   69.1290   33.5650   71.4450 H   0  0  0  0  0  1  0  0  0  0  0  0
   69.9270   36.2870   71.8280 C   0  0  0  0  0  0  0  0  0  0  0  0
   70.6580   35.8280   72.4770 H   0  0  0  0  0  1  0  0  0  0  0  0
   68.7540   35.6080   71.5230 C   0  0  0  0  0  0  0  0  0  0  0  0
   69.4450   39.3630   69.9550 O   0  0  0  0  0  0  0  0  0  0  0  0
   70.2650   39.7820   70.2260 H   0  0  0  0  0  1  0  0  0  0  0  0
   69.0620   34.0260   73.4960 C   0  0  0  0  0  0  0  0  0  0  0  0
   68.5200   34.6760   74.1830 H   0  0  0  0  0  1  0  0  0  0  0  0
   70.1250   34.2660   73.5300 H   0  0  0  0  0  1  0  0  0  0  0  0
   68.8550   32.5710   73.9010 C   0  0  0  0  0  0  0  0  0  0  0  0
   69.1540   32.4490   74.9420 H   0  0  0  0  0  1  0  0  0  0  0  0
   69.4760   31.9370   73.2680 H   0  0  0  0  0  1  0  0  0  0  0  0
   67.3890   32.1370   73.7510 C   0  0  0  0  0  0  0  0  0  0  0  0
   66.5300   32.8510   74.7780 C   0  0  0  0  0  0  0  0  0  0  0  0
   66.7170   33.9240   74.7250 H   0  0  0  0  0  1  0  0  0  0  0  0
   66.7780   32.4870   75.7750 H   0  0  0  0  0  1  0  0  0  0  0  0
   65.4780   32.6550   74.5710 H   0  0  0  0  0  1  0  0  0  0  0  0
   67.1260   30.6470   73.8280 C   0  0  0  0  0  0  0  0  0  0  0  0
   67.8970   30.0580   73.3310 H   0  0  0  0  0  1  0  0  0  0  0  0
   65.7300   30.5160   73.1780 C   0  0  0  0  0  0  0  0  0  0  0  0
   64.9580   30.5030   73.9470 H   0  0  0  0  0  1  0  0  0  0  0  0
   65.5740   31.7130   72.2480 C   0  0  0  0  0  0  0  0  0  0  0  0
   65.3560   31.3920   71.2290 H   0  0  0  0  0  1  0  0  0  0  0  0
   64.7850   32.3800   72.5960 H   0  0  0  0  0  1  0  0  0  0  0  0
  1  2  1  0
  1 39  1  0
  3  4  1  0
  3  5  1  0
  3 34  1  0
  3 43  1  0
  5  6  1  0
  5  7  1  0
  5 21  1  0
  7  8  1  0
  7  9  1  0
  7 10  1  0
 10 11  1  0
 10 12  1  0
 10 13  1  0
 13 14  2  0
 13 25  1  0
 14 15  1  0
 14 16  1  0
 16 17  2  0
 16 26  1  0
 17 18  1  0
 17 23  1  0
 19 20  1  0
 19 41  1  0
 21 22  1  0
 21 25  1  0
 21 28  1  0
 23 24  1  0
 23 25  2  0
 26 27  1  0
 28 29  1  0
 28 30  1  0
 28 31  1  0
 31 32  1  0
 31 33  1  0
 31 34  1  0
 34 35  1  0
 34 39  1  0
 35 36  1  0
 35 37  1  0
 35 38  1  0
 39 40  1  0
 39 41  1  0
 41 42  1  0
 41 43  1  0
 43 44  1  0
 43 45  1  0
M  END
$$$$
3UU7
     RDKit          3D

 33 34  0  0  0  0  0  0  0  0999 V2000
   66.1960   29.4760   71.3200 O   0  0  0  0  0  0  0  0  0  0  0  0
   66.5400   29.1970   70.4680 H   0  0  0  0  0  1  0  0  0  0  0  0
   67.8440   32.9740   72.8090 C   0  0  0  0  0  0  0  0  0  0  0  0
   68.2710   32.4730   71.5850 C   0  0  0  0  0  0  0  0  0  0  0  0
   69.0330   32.9930   71.0230 H   0  0  0  0  0  1  0  0  0  0  0  0
   69.7150   36.1520   72.3080 C   0  0  0  0  0  0  0  0  0  0  0  0
   70.5040   35.9690   73.0230 H   0  0  0  0  0  1  0  0  0  0  0  0
   69.8500   37.1730   71.3770 C   0  0  0  0  0  0  0  0  0  0  0  0
   70.7430   37.7800   71.3670 H   0  0  0  0  0  1  0  0  0  0  0  0
   68.8380   37.4130   70.4590 C   0  0  0  0  0  0  0  0  0  0  0  0
   67.6860   36.6290   70.4680 C   0  0  0  0  0  0  0  0  0  0  0  0
   66.9000   36.8130   69.7510 H   0  0  0  0  0  1  0  0  0  0  0  0
   67.5520   35.6070   71.4050 C   0  0  0  0  0  0  0  0  0  0  0  0
   66.6580   35.0020   71.4190 H   0  0  0  0  0  1  0  0  0  0  0  0
   68.9870   38.4150   69.5520 O   0  0  0  0  0  0  0  0  0  0  0  0
   68.2520   38.5250   68.9440 H   0  0  0  0  0  1  0  0  0  0  0  0
   68.4560   34.2550   73.3790 C   0  0  0  0  0  0  0  0  0  0  0  0
   67.5860   34.7540   74.5330 C   0  0  0  0  0  0  0  0  0  0  0  0
   66.5940   35.0060   74.1580 H   0  0  0  0  0  1  0  0  0  0  0  0
   68.0430   35.6390   74.9760 H   0  0  0  0  0  1  0  0  0  0  0  0
   67.5010   33.9730   75.2880 H   0  0  0  0  0  1  0  0  0  0  0  0
   68.5710   35.3640   72.3250 C   0  0  0  0  0  0  0  0  0  0  0  0
   69.8490   33.8990   73.8950 C   0  0  0  0  0  0  0  0  0  0  0  0
   69.7690   33.1110   74.6440 H   0  0  0  0  0  1  0  0  0  0  0  0
   70.3070   34.7810   74.3430 H   0  0  0  0  0  1  0  0  0  0  0  0
   70.4660   33.5510   73.0660 H   0  0  0  0  0  1  0  0  0  0  0  0
   66.8720   32.2970   73.5380 C   0  0  0  0  0  0  0  0  0  0  0  0
   66.5480   32.6840   74.4930 H   0  0  0  0  0  1  0  0  0  0  0  0
   66.3160   31.1230   73.0410 C   0  0  0  0  0  0  0  0  0  0  0  0
   65.5600   30.5990   73.6070 H   0  0  0  0  0  1  0  0  0  0  0  0
   66.7370   30.6250   71.8110 C   0  0  0  0  0  0  0  0  0  0  0  0
   67.7140   31.3000   71.0850 C   0  0  0  0  0  0  0  0  0  0  0  0
   68.0410   30.9120   70.1310 H   0  0  0  0  0  1  0  0  0  0  0  0
  1  2  1  0
  1 31  1  0
  3  4  2  0
  3 17  1  0
  3 27  1  0
  4  5  1  0
  4 32  1  0
  6  7  1  0
  6  8  2  0
  6 22  1  0
  8  9  1  0
  8 10  1  0
 10 11  2  0
 10 15  1  0
 11 12  1  0
 11 13  1  0
 13 14  1  0
 13 22  2  0
 15 16  1  0
 17 18  1  0
 17 22  1  0
 17 23  1  0
 18 19  1  0
 18 20  1  0
 18 21  1  0
 23 24  1  0
 23 25  1  0
 23 26  1  0
 27 28  1  0
 27 29  2  0
 29 30  1  0
 29 31  1  0
 31 32  2  0
 32 33  1  0
M  END
$$$$
3UUA
     RDKit          3D

 33 34  0  0  0  0  0  0  0  0999 V2000
   70.1380   33.0060   76.9590 O   0  0  0  0  0  0  0  0  0  0  0  0
   70.8180   32.3340   77.0410 H   0  0  0  0  0  1  0  0  0  0  0  0
   69.1050   38.8940   69.9860 O   0  0  0  0  0  0  0  0  0  0  0  0
   69.9600   39.2350   70.2600 H   0  0  0  0  0  1  0  0  0  0  0  0
   65.8510   33.4880   70.6990 F   0  0  0  0  0  0  0  0  0  0  0  0
   66.2310   32.1700   72.3860 F   0  0  0  0  0  0  0  0  0  0  0  0
   65.9230   34.2850   72.6960 F   0  0  0  0  0  0  0  0  0  0  0  0
   69.8860   32.8670   70.6660 F   0  0  0  0  0  0  0  0  0  0  0  0
   68.3660   31.3880   71.1350 F   0  0  0  0  0  0  0  0  0  0  0  0
   68.0290   32.8350   69.5570 F   0  0  0  0  0  0  0  0  0  0  0  0
   68.6310   34.0920   75.4800 C   0  0  0  0  0  0  0  0  0  0  0  0
   68.2720   34.7110   76.2890 H   0  0  0  0  0  1  0  0  0  0  0  0
   70.0810   32.3540   74.6700 C   0  0  0  0  0  0  0  0  0  0  0  0
   70.8540   31.6220   74.8520 H   0  0  0  0  0  1  0  0  0  0  0  0
   67.6180   37.0390   70.0710 C   0  0  0  0  0  0  0  0  0  0  0  0
   66.9000   37.5820   69.4740 H   0  0  0  0  0  1  0  0  0  0  0  0
   69.7500   36.9350   71.1780 C   0  0  0  0  0  0  0  0  0  0  0  0
   70.6910   37.3940   71.4430 H   0  0  0  0  0  1  0  0  0  0  0  0
   68.1030   34.2370   74.2040 C   0  0  0  0  0  0  0  0  0  0  0  0
   67.3310   34.9710   74.0240 H   0  0  0  0  0  1  0  0  0  0  0  0
   69.5500   32.4980   73.3940 C   0  0  0  0  0  0  0  0  0  0  0  0
   69.9060   31.8740   72.5870 H   0  0  0  0  0  1  0  0  0  0  0  0
   67.3290   35.7480   70.5000 C   0  0  0  0  0  0  0  0  0  0  0  0
   66.3890   35.2890   70.2330 H   0  0  0  0  0  1  0  0  0  0  0  0
   69.4600   35.6440   71.6070 C   0  0  0  0  0  0  0  0  0  0  0  0
   70.1790   35.1020   72.2030 H   0  0  0  0  0  1  0  0  0  0  0  0
   69.6210   33.1490   75.7120 C   0  0  0  0  0  0  0  0  0  0  0  0
   68.8280   37.6320   70.4090 C   0  0  0  0  0  0  0  0  0  0  0  0
   68.5600   33.4450   73.1560 C   0  0  0  0  0  0  0  0  0  0  0  0
   68.2490   35.0470   71.2730 C   0  0  0  0  0  0  0  0  0  0  0  0
   66.4460   33.3790   71.8810 C   0  0  0  0  0  0  0  0  0  0  0  0
   68.5790   32.6440   70.7510 C   0  0  0  0  0  0  0  0  0  0  0  0
   67.9550   33.6180   71.7570 C   0  0  0  0  0  0  0  0  0  0  0  0
  1  2  1  0
  1 27  1  0
  3  4  1  0
  3 28  1  0
  5 31  1  0
  6 31  1  0
  7 31  1  0
  8 32  1  0
  9 32  1  0
 10 32  1  0
 11 12  1  0
 11 19  2  0
 11 27  1  0
 13 14  1  0
 13 21  1  0
 13 27  2  0
 15 16  1  0
 15 23  2  0
 15 28  1  0
 17 18  1  0
 17 25  1  0
 17 28  2  0
 19 20  1  0
 19 29  1  0
 21 22  1  0
 21 29  2  0
 23 24  1  0
 23 30  1  0
 25 26  1  0
 25 30  2  0
 29 33  1  0
 30 33  1  0
 31 33  1  0
 32 33  1  0
M  END
$$$$
4IU7
     RDKit          3D

 36 38  0  0  0  0  0  0  0  0999 V2000
   66.8670   29.9300   73.9940 F   0  0  0  0  0  0  0  0  0  0  0  0
   67.3650   34.2340   73.4970 N   0  0  0  0  0  0  0  0  0  0  0  0
   69.4280   38.9550   69.6740 O   0  0  0  0  0  0  0  0  0  0  0  0
   70.3010   39.2420   69.9500 H   0  0  0  0  0  1  0  0  0  0  0  0
   68.8140   34.6110   75.5120 C   0  0  0  0  0  0  0  0  0  0  0  0
   69.0050   35.3120   76.3240 H   0  0  0  0  0  1  0  0  0  0  0  0
   69.7160   34.4960   74.9120 H   0  0  0  0  0  1  0  0  0  0  0  0
   68.5280   33.6440   75.9260 H   0  0  0  0  0  1  0  0  0  0  0  0
   70.0330   35.4260   72.8360 O   0  0  0  0  0  0  0  0  0  0  0  0
   70.8860   35.8310   73.0080 H   0  0  0  0  0  1  0  0  0  0  0  0
   65.0170   31.0350   74.2590 F   0  0  0  0  0  0  0  0  0  0  0  0
   66.9240   33.1950   73.6660 N   0  0  0  0  0  0  0  0  0  0  0  0
   67.6840   35.1440   74.6350 C   0  0  0  0  0  0  0  0  0  0  0  0
   66.7910   35.2620   75.2490 H   0  0  0  0  0  1  0  0  0  0  0  0
   67.9800   36.1140   74.2350 H   0  0  0  0  0  1  0  0  0  0  0  0
   65.0640   29.3270   72.9780 F   0  0  0  0  0  0  0  0  0  0  0  0
   66.6960   32.5040   72.5440 C   0  0  0  0  0  0  0  0  0  0  0  0
   66.1890   31.2520   72.3010 C   0  0  0  0  0  0  0  0  0  0  0  0
   65.7850   30.4000   73.3620 C   0  0  0  0  0  0  0  0  0  0  0  0
   66.0880   30.8340   70.9460 C   0  0  0  0  0  0  0  0  0  0  0  0
   65.6970   29.8550   70.7120 H   0  0  0  0  0  1  0  0  0  0  0  0
   66.4960   31.6920   69.9120 C   0  0  0  0  0  0  0  0  0  0  0  0
   66.4210   31.3840   68.8800 H   0  0  0  0  0  1  0  0  0  0  0  0
   67.0050   32.9610   70.2470 C   0  0  0  0  0  0  0  0  0  0  0  0
   67.3260   33.6400   69.4700 H   0  0  0  0  0  1  0  0  0  0  0  0
   67.0900   33.3270   71.5510 C   0  0  0  0  0  0  0  0  0  0  0  0
   67.5170   34.4280   72.1770 C   0  0  0  0  0  0  0  0  0  0  0  0
   68.0020   35.5350   71.5760 C   0  0  0  0  0  0  0  0  0  0  0  0
   67.1990   36.1750   70.6010 C   0  0  0  0  0  0  0  0  0  0  0  0
   66.2240   35.7850   70.3490 H   0  0  0  0  0  1  0  0  0  0  0  0
   67.6970   37.3310   69.9650 C   0  0  0  0  0  0  0  0  0  0  0  0
   67.0980   37.8300   69.2170 H   0  0  0  0  0  1  0  0  0  0  0  0
   68.9690   37.8430   70.2950 C   0  0  0  0  0  0  0  0  0  0  0  0
   69.7690   37.2050   71.2660 C   0  0  0  0  0  0  0  0  0  0  0  0
   70.7430   37.5970   71.5180 H   0  0  0  0  0  1  0  0  0  0  0  0
   69.2800   36.0530   71.9000 C   0  0  0  0  0  0  0  0  0  0  0  0
  1 19  1  0
  2 12  1  0
  2 13  1  0
  2 27  2  0
  3  4  1  0
  3 33  1  0
  5  6  1  0
  5  7  1  0
  5  8  1  0
  5 13  1  0
  9 10  1  0
  9 36  1  0
 11 19  1  0
 12 17  1  0
 13 14  1  0
 13 15  1  0
 16 19  1  0
 17 18  2  0
 17 26  1  0
 18 19  1  0
 18 20  1  0
 20 21  1  0
 20 22  2  0
 22 23  1  0
 22 24  1  0
 24 25  1  0
 24 26  2  0
 26 27  1  0
 27 28  1  0
 28 29  2  0
 28 36  1  0
 29 30  1  0
 29 31  1  0
 31 32  1  0
 31 33  2  0
 33 34  1  0
 34 35  1  0
 34 36  2  0
M  CHG  2   2   1  12  -1
M  END
$$$$
4IUI
     RDKit          3D

 42 44  0  0  0  0  0  0  0  0999 V2000
   66.8470   28.4100   68.3600 C   0  0  0  0  0  0  0  0  0  0  0  0
   66.2160   28.0240   67.5590 H   0  0  0  0  0  1  0  0  0  0  0  0
   66.9690   27.6450   69.1270 H   0  0  0  0  0  1  0  0  0  0  0  0
   67.8230   28.6780   67.9560 H   0  0  0  0  0  1  0  0  0  0  0  0
   66.1760   29.6770   68.9880 C   0  0  0  0  0  0  0  0  0  0  0  0
   65.1970   29.3780   69.3620 H   0  0  0  0  0  1  0  0  0  0  0  0
   66.0520   30.4110   68.1920 H   0  0  0  0  0  1  0  0  0  0  0  0
   66.9510   30.3960   70.1880 C   0  0  0  0  0  0  0  0  0  0  0  0
   67.7710   30.9640   69.7500 H   0  0  0  0  0  1  0  0  0  0  0  0
   67.3540   29.6120   70.8290 H   0  0  0  0  0  1  0  0  0  0  0  0
   66.1250   31.3970   71.1220 C   0  0  0  0  0  0  0  0  0  0  0  0
   65.7960   30.8330   71.9950 H   0  0  0  0  0  1  0  0  0  0  0  0
   65.2550   31.7300   70.5560 H   0  0  0  0  0  1  0  0  0  0  0  0
   66.8580   32.6600   71.6340 N   0  0  0  0  0  0  0  0  0  0  0  0
   67.1330   33.7980   70.8360 N   0  0  0  0  0  0  0  0  0  0  0  0
   67.8180   34.7780   71.6190 C   0  0  0  0  0  0  0  0  0  0  0  0
   68.2450   36.0810   71.1080 C   0  0  0  0  0  0  0  0  0  0  0  0
   69.4650   36.7190   71.5760 C   0  0  0  0  0  0  0  0  0  0  0  0
   70.0800   36.2320   72.3180 H   0  0  0  0  0  1  0  0  0  0  0  0
   69.8510   38.0060   71.0450 C   0  0  0  0  0  0  0  0  0  0  0  0
   70.7550   38.4830   71.3920 H   0  0  0  0  0  1  0  0  0  0  0  0
   69.0270   38.6580   70.0470 C   0  0  0  0  0  0  0  0  0  0  0  0
   69.4070   39.9330   69.5160 O   0  0  0  0  0  0  0  0  0  0  0  0
   68.8070   40.2940   68.8590 H   0  0  0  0  0  1  0  0  0  0  0  0
   67.7980   38.0110   69.5750 C   0  0  0  0  0  0  0  0  0  0  0  0
   67.1840   38.4960   68.8300 H   0  0  0  0  0  1  0  0  0  0  0  0
   67.4130   36.7400   70.1010 C   0  0  0  0  0  0  0  0  0  0  0  0
   66.1930   36.1000   69.6290 O   0  0  0  0  0  0  0  0  0  0  0  0
   65.7050   36.5950   68.9660 H   0  0  0  0  0  1  0  0  0  0  0  0
   67.9830   34.2170   73.0050 C   0  0  0  0  0  0  0  0  0  0  0  0
   68.6090   34.7450   74.2540 C   0  0  0  0  0  0  0  0  0  0  0  0
   69.0590   35.7270   74.2580 H   0  0  0  0  0  1  0  0  0  0  0  0
   68.6140   33.9300   75.4770 C   0  0  0  0  0  0  0  0  0  0  0  0
   69.0640   34.3140   76.3800 H   0  0  0  0  0  1  0  0  0  0  0  0
   68.0070   32.5960   75.4690 C   0  0  0  0  0  0  0  0  0  0  0  0
   68.0160   31.9950   76.3660 H   0  0  0  0  0  1  0  0  0  0  0  0
   67.3910   32.0770   74.2520 C   0  0  0  0  0  0  0  0  0  0  0  0
   66.7640   30.6640   74.2690 C   0  0  0  0  0  0  0  0  0  0  0  0
   67.2830   29.9150   73.2170 F   0  0  0  0  0  0  0  0  0  0  0  0
   65.3790   30.7580   74.1480 F   0  0  0  0  0  0  0  0  0  0  0  0
   67.0790   30.0340   75.4720 F   0  0  0  0  0  0  0  0  0  0  0  0
   67.3880   32.9080   72.9950 C   0  0  0  0  0  0  0  0  0  0  0  0
  1  2  1  0
  1  3  1  0
  1  4  1  0
  1  5  1  0
  5  6  1  0
  5  7  1  0
  5  8  1  0
  8  9  1  0
  8 10  1  0
  8 11  1  0
 11 12  1  0
 11 13  1  0
 11 14  1  0
 14 15  1  0
 14 42  1  0
 15 16  2  0
 16 17  1  0
 16 30  1  0
 17 18  2  0
 17 27  1  0
 18 19  1  0
 18 20  1  0
 20 21  1  0
 20 22  2  0
 22 23  1  0
 22 25  1  0
 23 24  1  0
 25 26  1  0
 25 27  2  0
 27 28  1  0
 28 29  1  0
 30 31  1  0
 30 42  2  0
 31 32  1  0
 31 33  2  0
 33 34  1  0
 33 35  1  0
 35 36  1  0
 35 37  2  0
 37 38  1  0
 37 42  1  0
 38 39  1  0
 38 40  1  0
 38 41  1  0
M  END
$$$$
4IV2
     RDKit          3D

 42 44  0  0  0  0  0  0  0  0999 V2000
   65.4420   31.0180   74.3110 F   0  0  0  0  0  0  0  0  0  0  0  0
   69.3460   39.3890   69.6370 O   0  0  0  0  0  0  0  0  0  0  0  0
   68.7310   39.7340   68.9860 H   0  0  0  0  0  1  0  0  0  0  0  0
   66.7660   32.7950   72.0360 N   0  0  0  0  0  0  0  0  0  0  0  0
   67.5540   31.2220   69.6900 C   0  0  0  0  0  0  0  0  0  0  0  0
   68.0730   30.4160   69.1710 H   0  0  0  0  0  1  0  0  0  0  0  0
   68.2820   31.8530   70.2000 H   0  0  0  0  0  1  0  0  0  0  0  0
   66.9970   31.8200   68.9690 H   0  0  0  0  0  1  0  0  0  0  0  0
   67.0030   33.7020   71.3700 N   0  0  0  0  0  0  0  0  0  0  0  0
   67.1060   29.8140   73.7100 F   0  0  0  0  0  0  0  0  0  0  0  0
   66.2510   35.8000   70.0260 O   0  0  0  0  0  0  0  0  0  0  0  0
   65.7520   36.2840   69.3640 H   0  0  0  0  0  1  0  0  0  0  0  0
   66.5890   30.6290   70.7130 C   0  0  0  0  0  0  0  0  0  0  0  0
   67.0960   30.0360   71.4740 H   0  0  0  0  0  1  0  0  0  0  0  0
   66.8870   30.3140   75.7440 F   0  0  0  0  0  0  0  0  0  0  0  0
   65.6200   29.7410   69.9300 C   0  0  0  0  0  0  0  0  0  0  0  0
   65.1150   30.3370   69.1700 H   0  0  0  0  0  1  0  0  0  0  0  0
   64.8810   29.3200   70.6120 H   0  0  0  0  0  1  0  0  0  0  0  0
   66.1740   28.9340   69.4510 H   0  0  0  0  0  1  0  0  0  0  0  0
   65.8670   31.7690   71.4350 C   0  0  0  0  0  0  0  0  0  0  0  0
   65.2160   32.2670   70.7170 H   0  0  0  0  0  1  0  0  0  0  0  0
   65.2640   31.3370   72.2330 H   0  0  0  0  0  1  0  0  0  0  0  0
   67.3900   32.8800   73.2420 C   0  0  0  0  0  0  0  0  0  0  0  0
   67.4350   32.0820   74.3820 C   0  0  0  0  0  0  0  0  0  0  0  0
   66.7360   30.8310   74.5200 C   0  0  0  0  0  0  0  0  0  0  0  0
   68.2250   32.5340   75.4710 C   0  0  0  0  0  0  0  0  0  0  0  0
   68.2910   31.9380   76.3700 H   0  0  0  0  0  1  0  0  0  0  0  0
   68.9250   33.7570   75.3870 C   0  0  0  0  0  0  0  0  0  0  0  0
   69.5230   34.1070   76.2160 H   0  0  0  0  0  1  0  0  0  0  0  0
   68.8290   34.5090   74.2070 C   0  0  0  0  0  0  0  0  0  0  0  0
   69.3600   35.4450   74.1190 H   0  0  0  0  0  1  0  0  0  0  0  0
   68.0700   34.0620   73.1770 C   0  0  0  0  0  0  0  0  0  0  0  0
   67.8290   34.5710   71.9520 C   0  0  0  0  0  0  0  0  0  0  0  0
   68.2210   35.7310   71.3750 C   0  0  0  0  0  0  0  0  0  0  0  0
   69.4390   36.3560   71.7640 C   0  0  0  0  0  0  0  0  0  0  0  0
   70.0760   35.8930   72.5030 H   0  0  0  0  0  1  0  0  0  0  0  0
   69.8100   37.5900   71.1750 C   0  0  0  0  0  0  0  0  0  0  0  0
   70.7340   38.0670   71.4680 H   0  0  0  0  0  1  0  0  0  0  0  0
   68.9790   38.2030   70.2050 C   0  0  0  0  0  0  0  0  0  0  0  0
   67.7750   37.6000   69.8090 C   0  0  0  0  0  0  0  0  0  0  0  0
   67.1410   38.0610   69.0660 H   0  0  0  0  0  1  0  0  0  0  0  0
   67.4190   36.3830   70.4040 C   0  0  0  0  0  0  0  0  0  0  0  0
  1 25  1  0
  2  3  1  0
  2 39  1  0
  4  9  1  0
  4 20  1  0
  4 23  1  0
  5  6  1  0
  5  7  1  0
  5  8  1  0
  5 13  1  0
  9 33  2  0
 10 25  1  0
 11 12  1  0
 11 42  1  0
 13 14  1  0
 13 16  1  0
 13 20  1  0
 15 25  1  0
 16 17  1  0
 16 18  1  0
 16 19  1  0
 20 21  1  0
 20 22  1  0
 23 24  2  0
 23 32  1  0
 24 25  1  0
 24 26  1  0
 26 27  1  0
 26 28  2  0
 28 29  1  0
 28 30  1  0
 30 31  1  0
 30 32  2  0
 32 33  1  0
 33 34  1  0
 34 35  2  0
 34 42  1  0
 35 36  1  0
 35 37  1  0
 37 38  1  0
 37 39  2  0
 39 40  1  0
 40 41  1  0
 40 42  2  0
M  END
$$$$
4IV4
     RDKit          3D

 42 44  0  0  0  0  0  0  0  0999 V2000
   65.3420   29.0770   72.4460 F   0  0  0  0  0  0  0  0  0  0  0  0
   69.4670   38.9520   69.7640 O   0  0  0  0  0  0  0  0  0  0  0  0
   70.3580   39.2040   70.0180 H   0  0  0  0  0  1  0  0  0  0  0  0
   67.4120   34.0070   73.2830 N   0  0  0  0  0  0  0  0  0  0  0  0
   68.5350   35.0770   76.8000 C   0  0  0  0  0  0  0  0  0  0  0  0
   68.9190   34.5420   77.6680 H   0  0  0  0  0  1  0  0  0  0  0  0
   67.5830   35.5430   77.0530 H   0  0  0  0  0  1  0  0  0  0  0  0
   69.2480   35.8460   76.5020 H   0  0  0  0  0  1  0  0  0  0  0  0
   66.9550   32.9630   73.3940 N   0  0  0  0  0  0  0  0  0  0  0  0
   66.6970   29.9410   73.8810 F   0  0  0  0  0  0  0  0  0  0  0  0
   70.1430   35.1600   72.6120 O   0  0  0  0  0  0  0  0  0  0  0  0
   71.0130   35.5310   72.7780 H   0  0  0  0  0  1  0  0  0  0  0  0
   68.3320   34.0980   75.6480 C   0  0  0  0  0  0  0  0  0  0  0  0
   67.6260   33.3100   75.9100 H   0  0  0  0  0  1  0  0  0  0  0  0
   64.7210   30.7590   73.6720 F   0  0  0  0  0  0  0  0  0  0  0  0
   69.6960   33.4900   75.3160 C   0  0  0  0  0  0  0  0  0  0  0  0
   70.3940   34.2850   75.0550 H   0  0  0  0  0  1  0  0  0  0  0  0
   69.5940   32.8060   74.4740 H   0  0  0  0  0  1  0  0  0  0  0  0
   70.0720   32.9460   76.1820 H   0  0  0  0  0  1  0  0  0  0  0  0
   67.7940   34.8690   74.4450 C   0  0  0  0  0  0  0  0  0  0  0  0
   66.9120   35.4250   74.7620 H   0  0  0  0  0  1  0  0  0  0  0  0
   68.5640   35.5660   74.1140 H   0  0  0  0  0  1  0  0  0  0  0  0
   66.6920   32.3540   72.2370 C   0  0  0  0  0  0  0  0  0  0  0  0
   66.1490   31.1330   71.9350 C   0  0  0  0  0  0  0  0  0  0  0  0
   65.7460   30.2350   72.9670 C   0  0  0  0  0  0  0  0  0  0  0  0
   66.0090   30.8000   70.5590 C   0  0  0  0  0  0  0  0  0  0  0  0
   65.5880   29.8460   70.2760 H   0  0  0  0  0  1  0  0  0  0  0  0
   66.4180   31.7120   69.5640 C   0  0  0  0  0  0  0  0  0  0  0  0
   66.3170   31.4700   68.5160 H   0  0  0  0  0  1  0  0  0  0  0  0
   66.9620   32.9460   69.9710 C   0  0  0  0  0  0  0  0  0  0  0  0
   67.2820   33.6640   69.2310 H   0  0  0  0  0  1  0  0  0  0  0  0
   67.0840   33.2330   71.2860 C   0  0  0  0  0  0  0  0  0  0  0  0
   67.5480   34.2840   71.9780 C   0  0  0  0  0  0  0  0  0  0  0  0
   68.0460   35.4190   71.4500 C   0  0  0  0  0  0  0  0  0  0  0  0
   67.2250   36.1550   70.5750 C   0  0  0  0  0  0  0  0  0  0  0  0
   66.2290   35.8110   70.3390 H   0  0  0  0  0  1  0  0  0  0  0  0
   67.7220   37.3480   70.0110 C   0  0  0  0  0  0  0  0  0  0  0  0
   67.1020   37.9200   69.3360 H   0  0  0  0  0  1  0  0  0  0  0  0
   69.0170   37.8000   70.3190 C   0  0  0  0  0  0  0  0  0  0  0  0
   69.8510   37.0770   71.1970 C   0  0  0  0  0  0  0  0  0  0  0  0
   70.8440   37.4310   71.4330 H   0  0  0  0  0  1  0  0  0  0  0  0
   69.3590   35.8840   71.7580 C   0  0  0  0  0  0  0  0  0  0  0  0
  1 25  1  0
  2  3  1  0
  2 39  1  0
  4  9  1  0
  4 20  1  0
  4 33  1  0
  5  6  1  0
  5  7  1  0
  5  8  1  0
  5 13  1  0
  9 23  2  0
 10 25  1  0
 11 12  1  0
 11 42  1  0
 13 14  1  0
 13 16  1  0
 13 20  1  0
 15 25  1  0
 16 17  1  0
 16 18  1  0
 16 19  1  0
 20 21  1  0
 20 22  1  0
 23 24  1  0
 23 32  1  0
 24 25  1  0
 24 26  2  0
 26 27  1  0
 26 28  1  0
 28 29  1  0
 28 30  2  0
 30 31  1  0
 30 32  1  0
 32 33  2  0
 33 34  1  0
 34 35  2  0
 34 42  1  0
 35 36  1  0
 35 37  1  0
 37 38  1  0
 37 39  2  0
 39 40  1  0
 40 41  1  0
 40 42  2  0
M  END
$$$$
4IVW
     RDKit          3D

 43 46  0  0  0  0  0  0  0  0999 V2000
   69.8010   39.3230   69.6590 O   0  0  0  0  0  0  0  0  0  0  0  0
   70.6570   39.5700   70.0170 H   0  0  0  0  0  1  0  0  0  0  0  0
   69.2260   38.1370   70.2250 C   0  0  0  0  0  0  0  0  0  0  0  0
   67.9520   37.6810   69.7620 C   0  0  0  0  0  0  0  0  0  0  0  0
   67.4220   38.2240   68.9940 H   0  0  0  0  0  1  0  0  0  0  0  0
   67.3720   36.4590   70.3480 C   0  0  0  0  0  0  0  0  0  0  0  0
   66.4100   36.0980   70.0160 H   0  0  0  0  0  1  0  0  0  0  0  0
   68.1180   35.7370   71.3890 C   0  0  0  0  0  0  0  0  0  0  0  0
   67.5100   34.4980   71.9920 C   0  0  0  0  0  0  0  0  0  0  0  0
   67.0400   33.2750   71.2680 C   0  0  0  0  0  0  0  0  0  0  0  0
   66.9990   32.8550   69.7990 C   0  0  0  0  0  0  0  0  0  0  0  0
   66.4530   31.5370   69.4380 C   0  0  0  0  0  0  0  0  0  0  0  0
   65.9290   30.6340   70.4930 C   0  0  0  0  0  0  0  0  0  0  0  0
   65.9850   31.0730   71.9420 C   0  0  0  0  0  0  0  0  0  0  0  0
   65.4460   30.1940   73.1770 C   0  0  0  0  0  0  0  0  0  0  0  0
   64.5480   30.9820   73.9010 F   0  0  0  0  0  0  0  0  0  0  0  0
   66.5210   29.8730   74.0180 F   0  0  0  0  0  0  0  0  0  0  0  0
   64.8450   29.0870   72.6980 F   0  0  0  0  0  0  0  0  0  0  0  0
   66.5240   32.3760   72.3130 C   0  0  0  0  0  0  0  0  0  0  0  0
   66.6640   32.9970   73.6070 N   0  0  0  0  0  0  0  0  0  0  0  0
   67.2710   34.3130   73.3890 N   0  0  0  0  0  0  0  0  0  0  0  0
   67.5950   35.2930   74.4640 C   0  0  0  0  0  0  0  0  0  0  0  0
   66.6810   35.6250   74.9560 H   0  0  0  0  0  1  0  0  0  0  0  0
   68.1130   36.1540   74.0420 H   0  0  0  0  0  1  0  0  0  0  0  0
   68.5460   34.5380   75.5170 C   0  0  0  0  0  0  0  0  0  0  0  0
   68.4460   34.8580   76.9340 C   0  0  0  0  0  0  0  0  0  0  0  0
   67.7390   35.5980   77.2810 H   0  0  0  0  0  1  0  0  0  0  0  0
   69.3240   34.1570   77.8880 C   0  0  0  0  0  0  0  0  0  0  0  0
   69.2650   34.3850   78.9420 H   0  0  0  0  0  1  0  0  0  0  0  0
   70.2780   33.1500   77.4090 C   0  0  0  0  0  0  0  0  0  0  0  0
   70.9190   32.6420   78.1140 H   0  0  0  0  0  1  0  0  0  0  0  0
   70.3690   32.8280   75.9850 C   0  0  0  0  0  0  0  0  0  0  0  0
   71.0730   32.0860   75.6380 H   0  0  0  0  0  1  0  0  0  0  0  0
   69.4950   33.5230   75.0320 C   0  0  0  0  0  0  0  0  0  0  0  0
   69.5480   33.2900   73.9790 H   0  0  0  0  0  1  0  0  0  0  0  0
   69.3780   36.1840   71.8570 C   0  0  0  0  0  0  0  0  0  0  0  0
   70.0770   35.4560   72.8750 O   0  0  0  0  0  0  0  0  0  0  0  0
   70.9240   35.8280   73.1300 H   0  0  0  0  0  1  0  0  0  0  0  0
   69.9580   37.4110   71.2730 C   0  0  0  0  0  0  0  0  0  0  0  0
   70.9160   37.7730   71.6150 H   0  0  0  0  0  1  0  0  0  0  0  0
   67.3680   33.5200   69.0320 H   0  0  0  0  0  1  0  0  0  0  0  0
   66.4340   31.2260   68.4040 H   0  0  0  0  0  1  0  0  0  0  0  0
   65.5120   29.6730   70.2300 H   0  0  0  0  0  1  0  0  0  0  0  0
  1  2  1  0
  1  3  1  0
  3  4  2  0
  3 39  1  0
  4  5  1  0
  4  6  1  0
  6  7  1  0
  6  8  2  0
  8  9  1  0
  8 36  1  0
  9 10  2  0
  9 21  1  0
 10 11  1  0
 10 19  1  0
 11 12  2  0
 11 41  1  0
 12 13  1  0
 12 42  1  0
 13 14  2  0
 13 43  1  0
 14 15  1  0
 14 19  1  0
 15 16  1  0
 15 17  1  0
 15 18  1  0
 19 20  2  0
 20 21  1  0
 21 22  1  0
 22 23  1  0
 22 24  1  0
 22 25  1  0
 25 26  2  0
 25 34  1  0
 26 27  1  0
 26 28  1  0
 28 29  1  0
 28 30  2  0
 30 31  1  0
 30 32  1  0
 32 33  1  0
 32 34  2  0
 34 35  1  0
 36 37  1  0
 36 39  2  0
 37 38  1  0
 39 40  1  0
M  END
$$$$
4IVY
     RDKit          3D

 40 42  0  0  0  0  0  0  0  0999 V2000
   66.4110   29.0490   67.9480 C   0  0  0  0  0  0  0  0  0  0  0  0
   66.2700   29.4420   69.3370 C   0  0  0  0  0  0  0  0  0  0  0  0
   66.2380   31.0010   69.7270 C   0  0  0  0  0  0  0  0  0  0  0  0
   65.4540   31.4710   69.1330 H   0  0  0  0  0  1  0  0  0  0  0  0
   67.2040   31.4270   69.4560 H   0  0  0  0  0  1  0  0  0  0  0  0
   65.9730   31.3560   71.2150 C   0  0  0  0  0  0  0  0  0  0  0  0
   66.2780   30.5060   71.8260 H   0  0  0  0  0  1  0  0  0  0  0  0
   64.9030   31.5260   71.3380 H   0  0  0  0  0  1  0  0  0  0  0  0
   66.7140   32.5970   71.7210 N   0  0  0  0  0  0  0  0  0  0  0  0
   67.0490   33.7090   70.8940 N   0  0  0  0  0  0  0  0  0  0  0  0
   67.7580   34.7060   71.6880 C   0  0  0  0  0  0  0  0  0  0  0  0
   68.2310   35.9440   71.1920 C   0  0  0  0  0  0  0  0  0  0  0  0
   69.5290   36.6020   71.7360 C   0  0  0  0  0  0  0  0  0  0  0  0
   69.9740   37.8710   71.1960 C   0  0  0  0  0  0  0  0  0  0  0  0
   69.1590   38.5660   70.0730 C   0  0  0  0  0  0  0  0  0  0  0  0
   69.6070   39.8630   69.5120 O   0  0  0  0  0  0  0  0  0  0  0  0
   69.2020   40.5600   70.0340 H   0  0  0  0  0  1  0  0  0  0  0  0
   67.9180   37.9310   69.5510 C   0  0  0  0  0  0  0  0  0  0  0  0
   67.4540   36.6020   70.1240 C   0  0  0  0  0  0  0  0  0  0  0  0
   66.2550   35.9820   69.6230 O   0  0  0  0  0  0  0  0  0  0  0  0
   65.5200   36.3000   70.1530 H   0  0  0  0  0  1  0  0  0  0  0  0
   67.8720   34.1800   73.0680 C   0  0  0  0  0  0  0  0  0  0  0  0
   68.5000   34.7330   74.3550 C   0  0  0  0  0  0  0  0  0  0  0  0
   68.4500   33.9650   75.5590 C   0  0  0  0  0  0  0  0  0  0  0  0
   67.7770   32.6090   75.5610 C   0  0  0  0  0  0  0  0  0  0  0  0
   67.1730   32.0690   74.3070 C   0  0  0  0  0  0  0  0  0  0  0  0
   66.4640   30.6510   74.3340 C   0  0  0  0  0  0  0  0  0  0  0  0
   65.1370   30.7770   73.7900 F   0  0  0  0  0  0  0  0  0  0  0  0
   66.3740   30.2100   75.6570 F   0  0  0  0  0  0  0  0  0  0  0  0
   67.2040   29.7160   73.5800 F   0  0  0  0  0  0  0  0  0  0  0  0
   67.2150   32.8600   73.0760 C   0  0  0  0  0  0  0  0  0  0  0  0
   70.1030   36.1110   72.5220 H   0  0  0  0  0  1  0  0  0  0  0  0
   70.8820   38.3380   71.5790 H   0  0  0  0  0  1  0  0  0  0  0  0
   67.3450   38.4170   68.7620 H   0  0  0  0  0  1  0  0  0  0  0  0
   68.9830   35.7100   74.3500 H   0  0  0  0  0  1  0  0  0  0  0  0
   68.8960   34.3550   76.4740 H   0  0  0  0  0  1  0  0  0  0  0  0
   67.7330   32.0250   76.4800 H   0  0  0  0  0  1  0  0  0  0  0  0
   66.4950   29.8100   67.1720 H   0  0  0  0  0  1  0  0  0  0  0  0
   66.4330   27.9930   67.6800 H   0  0  0  0  0  1  0  0  0  0  0  0
   66.1860   28.6820   70.1140 H   0  0  0  0  0  1  0  0  0  0  0  0
  1  2  2  3
  1 38  1  0
  1 39  1  0
  2  3  1  0
  2 40  1  0
  3  4  1  0
  3  5  1  0
  3  6  1  0
  6  7  1  0
  6  8  1  0
  6  9  1  0
  9 10  1  0
  9 31  1  0
 10 11  2  0
 11 12  1  0
 11 22  1  0
 12 13  2  0
 12 19  1  0
 13 14  1  0
 13 32  1  0
 14 15  2  0
 14 33  1  0
 15 16  1  0
 15 18  1  0
 16 17  1  0
 18 19  2  0
 18 34  1  0
 19 20  1  0
 20 21  1  0
 22 23  1  0
 22 31  2  0
 23 24  2  0
 23 35  1  0
 24 25  1  0
 24 36  1  0
 25 26  2  0
 25 37  1  0
 26 27  1  0
 26 31  1  0
 27 28  1  0
 27 29  1  0
 27 30  1  0
M  END
$$$$
4IW6
     RDKit          3D

 40 42  0  0  0  0  0  0  0  0999 V2000
   68.4370   34.2120   78.2220 C   0  0  0  0  0  0  0  0  0  0  0  0
   68.6160   35.0110   77.0510 C   0  0  0  0  0  0  0  0  0  0  0  0
   68.6560   34.3230   75.6550 C   0  0  0  0  0  0  0  0  0  0  0  0
   68.3510   33.2840   75.7810 H   0  0  0  0  0  1  0  0  0  0  0  0
   69.6820   34.3590   75.2900 H   0  0  0  0  0  1  0  0  0  0  0  0
   67.7250   34.9760   74.5620 C   0  0  0  0  0  0  0  0  0  0  0  0
   68.2390   35.8470   74.1550 H   0  0  0  0  0  1  0  0  0  0  0  0
   66.8020   35.2930   75.0470 H   0  0  0  0  0  1  0  0  0  0  0  0
   67.3670   34.0710   73.4240 N   0  0  0  0  0  0  0  0  0  0  0  0
   66.8340   32.7630   73.6010 N   0  0  0  0  0  0  0  0  0  0  0  0
   66.6460   32.1840   72.3070 C   0  0  0  0  0  0  0  0  0  0  0  0
   66.1380   30.8620   71.9320 C   0  0  0  0  0  0  0  0  0  0  0  0
   65.7020   29.9410   73.1110 C   0  0  0  0  0  0  0  0  0  0  0  0
   66.7830   29.6360   73.9120 F   0  0  0  0  0  0  0  0  0  0  0  0
   65.1140   28.7970   72.6060 F   0  0  0  0  0  0  0  0  0  0  0  0
   64.7750   30.6160   73.8930 F   0  0  0  0  0  0  0  0  0  0  0  0
   66.0080   30.4950   70.5280 C   0  0  0  0  0  0  0  0  0  0  0  0
   65.6160   29.5270   70.2540 H   0  0  0  0  0  1  0  0  0  0  0  0
   66.4140   31.4500   69.4880 C   0  0  0  0  0  0  0  0  0  0  0  0
   66.3330   31.1790   68.4460 H   0  0  0  0  0  1  0  0  0  0  0  0
   66.9290   32.7700   69.8620 C   0  0  0  0  0  0  0  0  0  0  0  0
   67.2240   33.4760   69.1000 H   0  0  0  0  0  1  0  0  0  0  0  0
   67.0410   33.1290   71.3030 C   0  0  0  0  0  0  0  0  0  0  0  0
   67.5100   34.3260   72.0460 C   0  0  0  0  0  0  0  0  0  0  0  0
   68.0120   35.5610   71.4740 C   0  0  0  0  0  0  0  0  0  0  0  0
   67.2070   36.2560   70.4820 C   0  0  0  0  0  0  0  0  0  0  0  0
   66.2530   35.8520   70.1770 H   0  0  0  0  0  1  0  0  0  0  0  0
   67.6910   37.4900   69.9060 C   0  0  0  0  0  0  0  0  0  0  0  0
   67.1100   38.0150   69.1620 H   0  0  0  0  0  1  0  0  0  0  0  0
   68.9820   38.0150   70.3490 C   0  0  0  0  0  0  0  0  0  0  0  0
   69.4500   39.2340   69.7650 O   0  0  0  0  0  0  0  0  0  0  0  0
   70.3090   39.5300   70.0760 H   0  0  0  0  0  1  0  0  0  0  0  0
   69.7970   37.3140   71.3440 C   0  0  0  0  0  0  0  0  0  0  0  0
   70.7510   37.7150   71.6540 H   0  0  0  0  0  1  0  0  0  0  0  0
   69.2980   36.0670   71.9070 C   0  0  0  0  0  0  0  0  0  0  0  0
   70.0550   35.3350   72.9030 O   0  0  0  0  0  0  0  0  0  0  0  0
   70.8920   35.7350   73.1510 H   0  0  0  0  0  1  0  0  0  0  0  0
   68.3300   33.1310   78.1330 H   0  0  0  0  0  1  0  0  0  0  0  0
   68.4080   34.6840   79.2040 H   0  0  0  0  0  1  0  0  0  0  0  0
   68.7240   36.0920   77.1340 H   0  0  0  0  0  1  0  0  0  0  0  0
  1  2  2  3
  1 38  1  0
  1 39  1  0
  2  3  1  0
  2 40  1  0
  3  4  1  0
  3  5  1  0
  3  6  1  0
  6  7  1  0
  6  8  1  0
  6  9  1  0
  9 10  1  0
  9 24  1  0
 10 11  2  0
 11 12  1  0
 11 23  1  0
 12 13  1  0
 12 17  2  0
 13 14  1  0
 13 15  1  0
 13 16  1  0
 17 18  1  0
 17 19  1  0
 19 20  1  0
 19 21  2  0
 21 22  1  0
 21 23  1  0
 23 24  2  0
 24 25  1  0
 25 26  2  0
 25 35  1  0
 26 27  1  0
 26 28  1  0
 28 29  1  0
 28 30  2  0
 30 31  1  0
 30 33  1  0
 31 32  1  0
 33 34  1  0
 33 35  2  0
 35 36  1  0
 36 37  1  0
M  END
$$$$
4IW8
     RDKit          3D

 43 45  0  0  0  0  0  0  0  0999 V2000
   67.1500   32.8720   75.4580 C   0  0  0  0  0  0  0  0  0  0  0  0
   67.0040   32.3660   76.3410 H   0  0  0  0  0  1  0  0  0  0  0  0
   67.7890   34.2070   75.4740 C   0  0  0  0  0  0  0  0  0  0  0  0
   67.9960   34.9330   74.2100 C   0  0  0  0  0  0  0  0  0  0  0  0
   67.5620   34.3230   72.9200 C   0  0  0  0  0  0  0  0  0  0  0  0
   66.9330   33.0060   72.8990 C   0  0  0  0  0  0  0  0  0  0  0  0
   66.7240   32.2680   74.1930 C   0  0  0  0  0  0  0  0  0  0  0  0
   67.6390   34.7980   71.4960 C   0  0  0  0  0  0  0  0  0  0  0  0
   67.0630   33.7900   70.6760 N   0  0  0  0  0  0  0  0  0  0  0  0
   66.6210   32.6900   71.5040 N   0  0  0  0  0  0  0  0  0  0  0  0
   68.1850   36.0810   70.9950 C   0  0  0  0  0  0  0  0  0  0  0  0
   65.5320   31.6780   70.0440 H   0  0  0  0  0  1  0  0  0  0  0  0
   65.9690   31.4270   70.9390 C   0  0  0  0  0  0  0  0  0  0  0  0
   65.2320   31.1120   71.5850 H   0  0  0  0  0  1  0  0  0  0  0  0
   66.9610   30.2270   70.6720 C   0  0  0  0  0  0  0  0  0  0  0  0
   67.3560   29.8840   69.3110 C   0  0  0  0  0  0  0  0  0  0  0  0
   68.7880   28.8790   68.0850 H   0  0  0  0  0  1  0  0  0  0  0  0
   68.6630   29.0530   69.0860 C   0  0  0  0  0  0  0  0  0  0  0  0
   68.5890   28.1650   69.5790 H   0  0  0  0  0  1  0  0  0  0  0  0
   69.4660   29.5770   69.4440 H   0  0  0  0  0  1  0  0  0  0  0  0
   65.6160   30.1980   68.0810 H   0  0  0  0  0  1  0  0  0  0  0  0
   66.5980   30.5110   68.0760 C   0  0  0  0  0  0  0  0  0  0  0  0
   67.0440   30.2090   67.2150 H   0  0  0  0  0  1  0  0  0  0  0  0
   66.6310   31.5330   68.1390 H   0  0  0  0  0  1  0  0  0  0  0  0
   69.4010   36.6660   71.5610 C   0  0  0  0  0  0  0  0  0  0  0  0
   69.8950   36.1920   72.3180 H   0  0  0  0  0  1  0  0  0  0  0  0
   69.9050   37.9390   71.0360 C   0  0  0  0  0  0  0  0  0  0  0  0
   70.7510   38.3520   71.4260 H   0  0  0  0  0  1  0  0  0  0  0  0
   69.1950   38.6180   69.9520 C   0  0  0  0  0  0  0  0  0  0  0  0
   67.9800   38.0300   69.3860 C   0  0  0  0  0  0  0  0  0  0  0  0
   67.4840   38.5050   68.6290 H   0  0  0  0  0  1  0  0  0  0  0  0
   67.4750   36.7600   69.9120 C   0  0  0  0  0  0  0  0  0  0  0  0
   66.2850   36.1740   69.3650 O   0  0  0  0  0  0  0  0  0  0  0  0
   69.6960   39.8850   69.4290 O   0  0  0  0  0  0  0  0  0  0  0  0
   66.0440   30.8510   74.2270 C   0  0  0  0  0  0  0  0  0  0  0  0
   64.7820   30.9270   73.6330 F   0  0  0  0  0  0  0  0  0  0  0  0
   65.8910   30.4510   75.5530 F   0  0  0  0  0  0  0  0  0  0  0  0
   66.8300   29.9210   73.5520 F   0  0  0  0  0  0  0  0  0  0  0  0
   66.5130   35.4280   68.8480 H   0  0  0  0  0  1  0  0  0  0  0  0
   68.9950   40.4960   69.3680 H   0  0  0  0  0  1  0  0  0  0  0  0
   68.1050   34.6510   76.4180 H   0  0  0  0  0  1  0  0  0  0  0  0
   68.4660   35.9160   74.2170 H   0  0  0  0  0  1  0  0  0  0  0  0
   67.3530   29.6520   71.5110 H   0  0  0  0  0  1  0  0  0  0  0  0
  1  2  1  0
  1  3  2  0
  1  7  1  0
  3  4  1  0
  3 41  1  0
  4  5  2  0
  4 42  1  0
  5  6  1  0
  5  8  1  0
  6  7  2  0
  6 10  1  0
  7 35  1  0
  8  9  2  0
  8 11  1  0
  9 10  1  0
 10 13  1  0
 11 25  2  0
 11 32  1  0
 12 13  1  0
 13 14  1  0
 13 15  1  0
 15 16  2  3
 15 43  1  0
 16 18  1  0
 16 22  1  0
 17 18  1  0
 18 19  1  0
 18 20  1  0
 21 22  1  0
 22 23  1  0
 22 24  1  0
 25 26  1  0
 25 27  1  0
 27 28  1  0
 27 29  2  0
 29 30  1  0
 29 34  1  0
 30 31  1  0
 30 32  2  0
 32 33  1  0
 33 39  1  0
 34 40  1  0
 35 36  1  0
 35 37  1  0
 35 38  1  0
M  END
$$$$
4IWC
     RDKit          3D

 37 39  0  0  0  0  0  0  0  0999 V2000
   66.5210   28.1560   72.9350 C   0  0  0  0  0  0  0  0  0  0  0  0
   67.7300   33.0390   71.6270 S   0  0  0  0  0  0  0  0  0  0  0  0
   69.2450   39.1950   69.6450 O   0  0  0  0  0  0  0  0  0  0  0  0
   68.5520   39.4870   69.0480 H   0  0  0  0  0  1  0  0  0  0  0  0
   67.7930   28.4200   72.6070 C   0  0  0  0  0  0  0  0  0  0  0  0
   68.4670   27.6030   72.3960 H   0  0  0  0  0  1  0  0  0  0  0  0
   66.0280   26.8890   73.0170 O   0  0  0  0  0  0  0  0  0  0  0  0
   65.1010   26.8290   73.2610 H   0  0  0  0  0  1  0  0  0  0  0  0
   68.2440   29.6850   72.5360 C   0  0  0  0  0  0  0  0  0  0  0  0
   69.2810   29.8390   72.2760 H   0  0  0  0  0  1  0  0  0  0  0  0
   67.4750   30.7830   72.7720 C   0  0  0  0  0  0  0  0  0  0  0  0
   66.1910   30.5000   73.1120 C   0  0  0  0  0  0  0  0  0  0  0  0
   65.7530   29.2240   73.1800 C   0  0  0  0  0  0  0  0  0  0  0  0
   64.7200   29.0560   73.4480 H   0  0  0  0  0  1  0  0  0  0  0  0
   67.9810   32.0540   72.7030 C   0  0  0  0  0  0  0  0  0  0  0  0
   68.4590   34.2650   72.0070 C   0  0  0  0  0  0  0  0  0  0  0  0
   69.0300   33.9560   73.1830 C   0  0  0  0  0  0  0  0  0  0  0  0
   69.6450   34.6410   73.7480 H   0  0  0  0  0  1  0  0  0  0  0  0
   68.7550   32.7120   73.5770 C   0  0  0  0  0  0  0  0  0  0  0  0
   69.1160   32.2820   74.4990 H   0  0  0  0  0  1  0  0  0  0  0  0
   68.5600   35.4680   71.3610 C   0  0  0  0  0  0  0  0  0  0  0  0
   69.6590   36.2210   71.6140 C   0  0  0  0  0  0  0  0  0  0  0  0
   70.3910   35.8240   72.3020 H   0  0  0  0  0  1  0  0  0  0  0  0
   69.9030   37.4230   71.0710 C   0  0  0  0  0  0  0  0  0  0  0  0
   70.8110   37.9490   71.3260 H   0  0  0  0  0  1  0  0  0  0  0  0
   69.0360   37.9770   70.2180 C   0  0  0  0  0  0  0  0  0  0  0  0
   67.9380   37.2550   69.9560 C   0  0  0  0  0  0  0  0  0  0  0  0
   67.2150   37.6710   69.2700 H   0  0  0  0  0  1  0  0  0  0  0  0
   67.6730   36.0440   70.4900 C   0  0  0  0  0  0  0  0  0  0  0  0
   66.3530   35.4530   70.0190 C   0  0  0  0  0  0  0  0  0  0  0  0
   66.2030   34.4800   70.4870 H   0  0  0  0  0  1  0  0  0  0  0  0
   66.3730   35.3360   68.9360 H   0  0  0  0  0  1  0  0  0  0  0  0
   65.5370   36.1200   70.2970 H   0  0  0  0  0  1  0  0  0  0  0  0
   65.1410   31.5470   73.4320 C   0  0  0  0  0  0  0  0  0  0  0  0
   65.5820   32.5400   73.3520 H   0  0  0  0  0  1  0  0  0  0  0  0
   64.7720   31.3940   74.4460 H   0  0  0  0  0  1  0  0  0  0  0  0
   64.3140   31.4590   72.7280 H   0  0  0  0  0  1  0  0  0  0  0  0
  1  5  2  0
  1  7  1  0
  1 13  1  0
  2 15  1  0
  2 16  1  0
  3  4  1  0
  3 26  1  0
  5  6  1  0
  5  9  1  0
  7  8  1  0
  9 10  1  0
  9 11  2  0
 11 12  1  0
 11 15  1  0
 12 13  2  0
 12 34  1  0
 13 14  1  0
 15 19  2  0
 16 17  2  0
 16 21  1  0
 17 18  1  0
 17 19  1  0
 19 20  1  0
 21 22  2  0
 21 29  1  0
 22 23  1  0
 22 24  1  0
 24 25  1  0
 24 26  2  0
 26 27  1  0
 27 28  1  0
 27 29  2  0
 29 30  1  0
 30 31  1  0
 30 32  1  0
 30 33  1  0
 34 35  1  0
 34 36  1  0
 34 37  1  0
M  END
$$$$
4IWF
     RDKit          3D

 28 29  0  0  0  0  0  0  0  0999 V2000
   67.1410   29.3350   75.1520 O   0  0  0  0  0  0  0  0  0  0  0  0
   69.0970   39.1720   70.1020 O   0  0  0  0  0  0  0  0  0  0  0  0
   65.8000   30.1990   71.8870 O   0  0  0  0  0  0  0  0  0  0  0  0
   70.7330   37.6480   71.7180 F   0  0  0  0  0  0  0  0  0  0  0  0
   66.6530   31.3070   74.1630 C   0  0  0  0  0  0  0  0  0  0  0  0
   67.5760   37.3540   70.0250 C   0  0  0  0  0  0  0  0  0  0  0  0
   66.4470   32.0690   70.5190 C   0  0  0  0  0  0  0  0  0  0  0  0
   67.2170   36.0640   70.3970 C   0  0  0  0  0  0  0  0  0  0  0  0
   67.0210   33.3460   70.4230 C   0  0  0  0  0  0  0  0  0  0  0  0
   69.2250   35.8420   71.6550 C   0  0  0  0  0  0  0  0  0  0  0  0
   66.5060   29.9850   74.1720 N   0  0  0  0  0  0  0  0  0  0  0  0
   68.7590   37.8910   70.4690 C   0  0  0  0  0  0  0  0  0  0  0  0
   66.3590   31.4610   71.7540 C   0  0  0  0  0  0  0  0  0  0  0  0
   69.5710   37.1410   71.2860 C   0  0  0  0  0  0  0  0  0  0  0  0
   67.4160   33.3990   72.7850 C   0  0  0  0  0  0  0  0  0  0  0  0
   66.8360   32.1030   72.8860 C   0  0  0  0  0  0  0  0  0  0  0  0
   68.0320   35.2870   71.2160 C   0  0  0  0  0  0  0  0  0  0  0  0
   67.5290   34.0120   71.5140 C   0  0  0  0  0  0  0  0  0  0  0  0
   68.0600   34.2810   74.1390 Cl  0  0  0  0  0  0  0  0  0  0  0  0
   69.8130   35.3300   72.2310 H   0  0  0  0  0  1  0  0  0  0  0  0
   66.8870   29.6600   75.9370 H   0  0  0  0  0  1  0  0  0  0  0  0
   69.1080   39.6930   70.8210 H   0  0  0  0  0  1  0  0  0  0  0  0
   66.9890   37.8760   69.4560 H   0  0  0  0  0  1  0  0  0  0  0  0
   66.3760   35.6970   70.0800 H   0  0  0  0  0  1  0  0  0  0  0  0
   67.0820   33.7660   69.5520 H   0  0  0  0  0  1  0  0  0  0  0  0
   66.1120   31.6200   69.7280 H   0  0  0  0  0  1  0  0  0  0  0  0
   66.3690   29.5910   71.5810 H   0  0  0  0  0  1  0  0  0  0  0  0
   66.6410   31.8400   75.1140 H   0  0  0  0  0  1  0  0  0  0  0  0
  1 11  1  0
  1 21  1  0
  2 12  1  0
  2 22  1  0
  3 13  1  0
  3 27  1  0
  4 14  1  0
  5 11  2  0
  5 16  1  0
  5 28  1  0
  6  8  2  0
  6 12  1  0
  6 23  1  0
  7  9  2  0
  7 13  1  0
  7 26  1  0
  8 17  1  0
  8 24  1  0
  9 18  1  0
  9 25  1  0
 10 14  1  0
 10 17  2  0
 10 20  1  0
 12 14  2  0
 13 16  2  0
 15 16  1  0
 15 18  2  0
 15 19  1  0
 17 18  1  0
M  END
$$$$
4MG5
     RDKit          3D

 21 25  0  0  1  0  0  0  0  0999 V2000
   66.8820   30.6070   72.4120 C   0  0  0  0  0  0  0  0  0  0  0  0
   67.3780   31.1100   73.6010 C   0  0  0  0  0  0  0  0  0  0  0  0
   66.6470   32.4600   73.7460 C   0  0  0  0  0  0  0  0  0  0  0  0
   66.3830   32.8800   72.2730 C   0  0  0  0  0  0  0  0  0  0  0  0
   66.9770   31.6650   71.5080 C   0  0  0  0  0  0  0  0  0  0  0  0
   68.3870   32.2640   71.7420 C   0  0  0  0  0  0  0  0  0  0  0  0
   68.6620   31.8690   73.2350 C   0  0  0  0  0  0  0  0  0  0  0  0
   68.0600   33.0480   74.0210 C   0  0  0  0  0  0  0  0  0  0  0  0
   68.1860   34.2760   73.1180 C   0  0  0  0  0  0  0  0  0  0  0  0
   67.6680   33.6280   71.8450 C   0  0  0  0  0  0  0  0  0  0  0  0
   66.3340   29.5220   72.2340 O   0  0  0  0  0  0  0  0  0  0  0  0
   67.5980   34.6460   70.3470 Cl  0  0  0  0  0  0  0  0  0  0  0  0
   67.1930   35.6920   73.6270 Cl  0  0  0  0  0  0  0  0  0  0  0  0
   69.8800   34.8770   72.9680 Cl  0  0  0  0  0  0  0  0  0  0  0  0
   68.5880   33.2490   75.7450 Cl  0  0  0  0  0  0  0  0  0  0  0  0
   70.2530   31.1260   73.6620 Cl  0  0  0  0  0  0  0  0  0  0  0  0
   69.6600   31.9060   70.5170 Cl  0  0  0  0  0  0  0  0  0  0  0  0
   66.4830   31.3470   69.8180 Cl  0  0  0  0  0  0  0  0  0  0  0  0
   64.7460   33.4380   71.7820 Cl  0  0  0  0  0  0  0  0  0  0  0  0
   65.3720   32.6530   75.0110 Cl  0  0  0  0  0  0  0  0  0  0  0  0
   67.3820   30.0050   75.0180 Cl  0  0  0  0  0  0  0  0  0  0  0  0
  1  2  1  0
  1  5  1  0
  1 11  2  0
  2  3  1  0
  2  7  1  0
  2 21  1  0
  3  4  1  0
  3  8  1  0
  3 20  1  0
  4  5  1  0
  4 10  1  0
  4 19  1  0
  5  6  1  0
  5 18  1  0
  6  7  1  0
  6 10  1  0
  6 17  1  0
  7  8  1  0
  7 16  1  0
  8  9  1  0
  8 15  1  0
  9 10  1  0
  9 13  1  0
  9 14  1  0
 10 12  1  0
M  END
$$$$
4MG6
     RDKit          3D

 43 44  0  0  0  0  0  0  0  0999 V2000
   68.0870   33.3390   74.7060 C   0  0  0  0  0  0  0  0  0  0  0  0
   68.9150   33.5980   75.3660 H   0  0  0  0  0  1  0  0  0  0  0  0
   67.9080   34.1580   74.0090 H   0  0  0  0  0  1  0  0  0  0  0  0
   68.3360   32.4360   74.1490 H   0  0  0  0  0  1  0  0  0  0  0  0
   64.2890   31.0880   72.0150 O   0  0  0  0  0  0  0  0  0  0  0  0
   65.8720   33.5820   71.5930 O   0  0  0  0  0  0  0  0  0  0  0  0
   70.3250   37.6040   70.5060 C   0  0  0  0  0  0  0  0  0  0  0  0
   71.2870   38.0920   70.5580 H   0  0  0  0  0  1  0  0  0  0  0  0
   70.1790   36.3030   70.9710 C   0  0  0  0  0  0  0  0  0  0  0  0
   71.0280   35.7780   71.3840 H   0  0  0  0  0  1  0  0  0  0  0  0
   69.2310   38.2760   69.9730 C   0  0  0  0  0  0  0  0  0  0  0  0
   69.3430   39.2880   69.6120 H   0  0  0  0  0  1  0  0  0  0  0  0
   66.7900   29.6590   68.7170 C   0  0  0  0  0  0  0  0  0  0  0  0
   66.9060   28.6830   68.2700 H   0  0  0  0  0  1  0  0  0  0  0  0
   67.2050   30.7970   68.0370 C   0  0  0  0  0  0  0  0  0  0  0  0
   67.6440   30.7140   67.0540 H   0  0  0  0  0  1  0  0  0  0  0  0
   68.9400   35.6770   70.9040 C   0  0  0  0  0  0  0  0  0  0  0  0
   68.8270   34.6660   71.2680 H   0  0  0  0  0  1  0  0  0  0  0  0
   67.9940   37.6470   69.9050 C   0  0  0  0  0  0  0  0  0  0  0  0
   67.1460   38.1710   69.4890 H   0  0  0  0  0  1  0  0  0  0  0  0
   66.2240   29.7910   69.9790 C   0  0  0  0  0  0  0  0  0  0  0  0
   65.8970   28.9060   70.5050 H   0  0  0  0  0  1  0  0  0  0  0  0
   67.0510   32.0460   68.6330 C   0  0  0  0  0  0  0  0  0  0  0  0
   67.3780   32.9300   68.1060 H   0  0  0  0  0  1  0  0  0  0  0  0
   66.8240   33.0930   75.5420 C   0  0  0  0  0  0  0  0  0  0  0  0
   66.5800   33.9980   76.0990 H   0  0  0  0  0  1  0  0  0  0  0  0
   67.0080   32.2760   76.2390 H   0  0  0  0  0  1  0  0  0  0  0  0
   65.6490   32.7270   74.6340 C   0  0  0  0  0  0  0  0  0  0  0  0
   65.6410   33.3940   73.7720 H   0  0  0  0  0  1  0  0  0  0  0  0
   64.7180   32.8400   75.1900 H   0  0  0  0  0  1  0  0  0  0  0  0
   65.7740   31.2800   74.1490 C   0  0  0  0  0  0  0  0  0  0  0  0
   64.7820   30.8360   74.0690 H   0  0  0  0  0  1  0  0  0  0  0  0
   66.3710   30.7080   74.8600 H   0  0  0  0  0  1  0  0  0  0  0  0
   66.5940   35.7240   70.3060 C   0  0  0  0  0  0  0  0  0  0  0  0
   66.2170   35.5720   71.3170 H   0  0  0  0  0  1  0  0  0  0  0  0
   65.9030   36.3600   69.7530 H   0  0  0  0  0  1  0  0  0  0  0  0
   66.4100   31.2620   72.8680 O   0  0  0  0  0  0  0  0  0  0  0  0
   66.6990   34.4570   69.6460 O   0  0  0  0  0  0  0  0  0  0  0  0
   65.5070   31.1350   71.8520 C   0  0  0  0  0  0  0  0  0  0  0  0
   66.3330   33.4360   70.4610 C   0  0  0  0  0  0  0  0  0  0  0  0
   67.8440   36.3480   70.3700 C   0  0  0  0  0  0  0  0  0  0  0  0
   66.0690   31.0360   70.5810 C   0  0  0  0  0  0  0  0  0  0  0  0
   66.4820   32.1730   69.8980 C   0  0  0  0  0  0  0  0  0  0  0  0
  1  2  1  0
  1  3  1  0
  1  4  1  0
  1 25  1  0
  5 39  2  0
  6 40  2  0
  7  8  1  0
  7  9  2  0
  7 11  1  0
  9 10  1  0
  9 17  1  0
 11 12  1  0
 11 19  2  0
 13 14  1  0
 13 15  2  0
 13 21  1  0
 15 16  1  0
 15 23  1  0
 17 18  1  0
 17 41  2  0
 19 20  1  0
 19 41  1  0
 21 22  1  0
 21 42  2  0
 23 24  1  0
 23 43  2  0
 25 26  1  0
 25 27  1  0
 25 28  1  0
 28 29  1  0
 28 30  1  0
 28 31  1  0
 31 32  1  0
 31 33  1  0
 31 37  1  0
 34 35  1  0
 34 36  1  0
 34 38  1  0
 34 41  1  0
 37 39  1  0
 38 40  1  0
 39 42  1  0
 40 43  1  0
 42 43  1  0
M  END
$$$$
4MG7
     RDKit          3D

 56 58  0  0  1  0  0  0  0  0999 V2000
   66.8290   29.7520   68.3620 C   0  0  0  0  0  0  0  0  0  0  0  0
   67.2700   30.5180   67.7240 H   0  0  0  0  0  1  0  0  0  0  0  0
   65.7430   29.8440   68.3430 H   0  0  0  0  0  1  0  0  0  0  0  0
   67.1160   28.7660   67.9980 H   0  0  0  0  0  1  0  0  0  0  0  0
   67.7720   34.5060   74.7770 C   0  0  0  0  0  0  0  0  0  0  0  0
   68.6070   35.1890   74.9310 H   0  0  0  0  0  1  0  0  0  0  0  0
   67.6100   33.9210   75.6820 H   0  0  0  0  0  1  0  0  0  0  0  0
   66.8730   35.0770   74.5470 H   0  0  0  0  0  1  0  0  0  0  0  0
   69.4730   32.9750   73.8580 C   0  0  0  0  0  0  0  0  0  0  0  0
   70.1920   33.7720   74.0440 H   0  0  0  0  0  1  0  0  0  0  0  0
   69.7730   32.4150   72.9720 H   0  0  0  0  0  1  0  0  0  0  0  0
   69.4410   32.3060   74.7180 H   0  0  0  0  0  1  0  0  0  0  0  0
   64.9890   30.4670   72.3750 C   0  0  0  0  0  0  0  0  0  0  0  0
   64.4780   29.5360   72.6180 H   0  0  0  0  0  1  0  0  0  0  0  0
   64.8010   30.7240   71.3330 H   0  0  0  0  0  1  0  0  0  0  0  0
   64.6170   31.2640   73.0180 H   0  0  0  0  0  1  0  0  0  0  0  0
   66.6080   34.3820   70.1070 O   0  0  0  0  0  0  0  0  0  0  0  0
   70.9550   38.7270   71.0440 O   0  0  0  0  0  0  0  0  0  0  0  0
   71.8530   38.5660   71.3420 H   0  0  0  0  0  1  0  0  0  0  0  0
   65.7380   33.2330   72.9410 O   0  0  0  0  0  0  0  0  0  0  0  0
   65.5120   33.8600   73.6310 H   0  0  0  0  0  1  0  0  0  0  0  0
   66.8170   29.0300   70.5710 C   0  0  0  0  0  0  0  0  0  0  0  0
   66.1760   28.2400   70.2080 H   0  0  0  0  0  1  0  0  0  0  0  0
   68.9210   37.7460   70.4720 C   0  0  0  0  0  0  0  0  0  0  0  0
   68.5030   38.7200   70.2640 H   0  0  0  0  0  1  0  0  0  0  0  0
   70.7480   36.4040   71.1580 C   0  0  0  0  0  0  0  0  0  0  0  0
   71.7690   36.2950   71.4930 H   0  0  0  0  0  1  0  0  0  0  0  0
   68.1420   36.6330   70.3090 C   0  0  0  0  0  0  0  0  0  0  0  0
   67.1220   36.7490   69.9730 H   0  0  0  0  0  1  0  0  0  0  0  0
   69.9370   35.3000   70.9830 C   0  0  0  0  0  0  0  0  0  0  0  0
   70.3540   34.3250   71.1870 H   0  0  0  0  0  1  0  0  0  0  0  0
   67.0770   29.0300   71.9180 C   0  0  0  0  0  0  0  0  0  0  0  0
   68.1550   28.9820   72.0700 H   0  0  0  0  0  1  0  0  0  0  0  0
   66.6080   28.1550   72.3680 H   0  0  0  0  0  1  0  0  0  0  0  0
   66.7130   30.3020   74.0500 C   0  0  0  0  0  0  0  0  0  0  0  0
   65.9460   29.6890   74.5230 H   0  0  0  0  0  1  0  0  0  0  0  0
   67.6980   29.9130   74.3060 H   0  0  0  0  0  1  0  0  0  0  0  0
   66.5900   31.7130   74.5120 C   0  0  0  0  0  0  0  0  0  0  0  0
   67.2880   31.9060   75.3260 H   0  0  0  0  0  1  0  0  0  0  0  0
   65.5730   31.9130   74.8500 H   0  0  0  0  0  1  0  0  0  0  0  0
   68.1060   30.9830   69.9260 C   0  0  0  0  0  0  0  0  0  0  0  0
   68.3590   31.4910   68.9950 H   0  0  0  0  0  1  0  0  0  0  0  0
   69.0160   30.6040   70.3920 H   0  0  0  0  0  1  0  0  0  0  0  0
   68.2470   33.0920   70.8220 O   0  0  0  0  0  0  0  0  0  0  0  0
   67.2750   29.9120   69.6370 C   0  0  0  0  0  0  0  0  0  0  0  0
   67.7700   34.2520   70.4190 C   0  0  0  0  0  0  0  0  0  0  0  0
   70.2180   37.6500   70.8930 C   0  0  0  0  0  0  0  0  0  0  0  0
   68.6240   35.3720   70.5620 C   0  0  0  0  0  0  0  0  0  0  0  0
   68.0850   33.5820   73.6320 C   0  0  0  0  0  0  0  0  0  0  0  0
   68.1380   34.1360   72.6950 H   0  0  0  0  0  1  0  0  0  0  0  0
   67.4580   31.9830   70.8660 C   0  0  0  0  0  0  0  0  0  0  0  0
   66.4280   32.1570   70.5530 H   0  0  0  0  0  1  0  0  0  0  0  0
   67.4050   31.4960   72.3080 C   0  0  0  0  0  0  0  0  0  0  0  0
   68.4600   31.2440   72.4190 H   0  0  0  0  0  1  0  0  0  0  0  0
   66.5350   30.2900   72.6000 C   0  0  0  0  0  0  0  0  0  0  0  0
   66.9170   32.5570   73.3460 C   0  0  0  0  0  0  0  0  0  0  0  0
  1  2  1  0
  1  3  1  0
  1  4  1  0
  1 45  1  0
  5  6  1  0
  5  7  1  0
  5  8  1  0
  5 49  1  0
  9 10  1  0
  9 11  1  0
  9 12  1  0
  9 49  1  0
 13 14  1  0
 13 15  1  0
 13 16  1  0
 13 55  1  0
 17 46  2  0
 18 19  1  0
 18 47  1  0
 20 21  1  0
 20 56  1  0
 22 23  1  0
 22 32  1  0
 22 45  2  0
 24 25  1  0
 24 28  2  0
 24 47  1  0
 26 27  1  0
 26 30  1  0
 26 47  2  0
 28 29  1  0
 28 48  1  0
 30 31  1  0
 30 48  2  0
 32 33  1  0
 32 34  1  0
 32 55  1  0
 35 36  1  0
 35 37  1  0
 35 38  1  0
 35 55  1  0
 38 39  1  0
 38 40  1  0
 38 56  1  0
 41 42  1  0
 41 43  1  0
 41 45  1  0
 41 51  1  0
 44 46  1  0
 44 51  1  0
 46 48  1  0
 49 50  1  0
 49 56  1  0
 51 52  1  0
 51 53  1  0
 53 54  1  0
 53 55  1  0
 53 56  1  0
M  END
$$$$
4MG8
     RDKit          3D

 49 50  0  0  1  0  0  0  0  0999 V2000
   67.1010   31.7670   69.3300 C   0  0  0  0  0  0  0  0  0  0  0  0
   66.4660   30.9390   69.0160 H   0  0  0  0  0  1  0  0  0  0  0  0
   68.1060   31.3970   69.5360 H   0  0  0  0  0  1  0  0  0  0  0  0
   67.1440   32.5130   68.5370 H   0  0  0  0  0  1  0  0  0  0  0  0
   66.1140   34.8430   69.7970 O   0  0  0  0  0  0  0  0  0  0  0  0
   70.4830   38.9490   71.4190 O   0  0  0  0  0  0  0  0  0  0  0  0
   71.2390   38.7960   71.9910 H   0  0  0  0  0  1  0  0  0  0  0  0
   66.6990   37.1250   69.4900 O   0  0  0  0  0  0  0  0  0  0  0  0
   66.1370   36.3510   69.4050 H   0  0  0  0  0  1  0  0  0  0  0  0
   66.8550   30.1330   75.7660 O   0  0  0  0  0  0  0  0  0  0  0  0
   67.6720   30.2670   76.2520 H   0  0  0  0  0  1  0  0  0  0  0  0
   68.5990   38.0300   70.4600 C   0  0  0  0  0  0  0  0  0  0  0  0
   68.3810   38.9780   69.9910 H   0  0  0  0  0  1  0  0  0  0  0  0
   69.9360   36.6920   71.8250 C   0  0  0  0  0  0  0  0  0  0  0  0
   70.8210   36.5880   72.4350 H   0  0  0  0  0  1  0  0  0  0  0  0
   69.1310   33.1010   74.3440 C   0  0  0  0  0  0  0  0  0  0  0  0
   70.1940   33.0290   74.5740 H   0  0  0  0  0  1  0  0  0  0  0  0
   68.8510   32.2960   73.6650 H   0  0  0  0  0  1  0  0  0  0  0  0
   68.8840   34.3820   73.6760 C   0  0  0  0  0  0  0  0  0  0  0  0
   69.2930   35.1810   74.2950 H   0  0  0  0  0  1  0  0  0  0  0  0
   67.8080   34.5180   73.5720 H   0  0  0  0  0  1  0  0  0  0  0  0
   68.3420   32.9410   75.6390 C   0  0  0  0  0  0  0  0  0  0  0  0
   68.2970   33.9120   76.1330 H   0  0  0  0  0  1  0  0  0  0  0  0
   68.8720   32.2330   76.2760 H   0  0  0  0  0  1  0  0  0  0  0  0
   65.4390   31.7960   72.7350 C   0  0  0  0  0  0  0  0  0  0  0  0
   64.4240   31.7560   72.3400 H   0  0  0  0  0  1  0  0  0  0  0  0
   65.6800   32.8220   73.0140 H   0  0  0  0  0  1  0  0  0  0  0  0
   69.5040   34.4630   72.3270 C   0  0  0  0  0  0  0  0  0  0  0  0
   69.1960   33.5980   71.7400 H   0  0  0  0  0  1  0  0  0  0  0  0
   70.5890   34.4630   72.4320 H   0  0  0  0  0  1  0  0  0  0  0  0
   66.3820   31.3500   71.6830 C   0  0  0  0  0  0  0  0  0  0  0  0
   66.0100   30.4260   71.2390 H   0  0  0  0  0  1  0  0  0  0  0  0
   67.3590   31.1700   72.1320 H   0  0  0  0  0  1  0  0  0  0  0  0
   66.8800   32.4230   75.4420 C   0  0  0  0  0  0  0  0  0  0  0  0
   66.3370   33.1460   74.8340 H   0  0  0  0  0  1  0  0  0  0  0  0
   66.4080   32.3440   76.4210 H   0  0  0  0  0  1  0  0  0  0  0  0
   65.5210   30.9270   73.9560 C   0  0  0  0  0  0  0  0  0  0  0  0
   65.4480   29.8870   73.6380 H   0  0  0  0  0  1  0  0  0  0  0  0
   64.6770   31.1690   74.6020 H   0  0  0  0  0  1  0  0  0  0  0  0
   67.2980   33.4920   71.0680 O   0  0  0  0  0  0  0  0  0  0  0  0
   67.0420   34.6720   70.5610 C   0  0  0  0  0  0  0  0  0  0  0  0
   69.6900   37.8930   71.2400 C   0  0  0  0  0  0  0  0  0  0  0  0
   67.7720   36.9610   70.2680 C   0  0  0  0  0  0  0  0  0  0  0  0
   69.1150   35.6080   71.6780 C   0  0  0  0  0  0  0  0  0  0  0  0
   67.9640   35.7340   70.8570 C   0  0  0  0  0  0  0  0  0  0  0  0
   66.5210   32.4020   70.5980 C   0  0  0  0  0  0  0  0  0  0  0  0
   65.5400   32.8010   70.3410 H   0  0  0  0  0  1  0  0  0  0  0  0
   66.8020   31.0860   74.7700 C   0  0  0  0  0  0  0  0  0  0  0  0
   67.6280   30.9790   74.0670 H   0  0  0  0  0  1  0  0  0  0  0  0
  1  2  1  0
  1  3  1  0
  1  4  1  0
  1 46  1  0
  5 41  2  0
  6  7  1  0
  6 42  1  0
  8  9  1  0
  8 43  1  0
 10 11  1  0
 10 48  1  0
 12 13  1  0
 12 42  2  0
 12 43  1  0
 14 15  1  0
 14 42  1  0
 14 44  2  0
 16 17  1  0
 16 18  1  0
 16 19  1  0
 16 22  1  0
 19 20  1  0
 19 21  1  0
 19 28  1  0
 22 23  1  0
 22 24  1  0
 22 34  1  0
 25 26  1  0
 25 27  1  0
 25 31  1  0
 25 37  1  0
 28 29  1  0
 28 30  1  0
 28 44  1  0
 31 32  1  0
 31 33  1  0
 31 46  1  0
 34 35  1  0
 34 36  1  0
 34 48  1  0
 37 38  1  0
 37 39  1  0
 37 48  1  0
 40 41  1  0
 40 46  1  0
 41 45  1  0
 43 45  2  0
 44 45  1  0
 46 47  1  0
 48 49  1  0
M  END
$$$$
4MG9
     RDKit          3D

 28 28  0  0  0  0  0  0  0  0999 V2000
   65.7730   31.3010   74.3330 C   0  0  0  0  0  0  0  0  0  0  0  0
   66.2220   31.4700   75.3120 H   0  0  0  0  0  1  0  0  0  0  0  0
   65.6540   30.2300   74.1670 H   0  0  0  0  0  1  0  0  0  0  0  0
   64.7970   31.7860   74.2930 H   0  0  0  0  0  1  0  0  0  0  0  0
   68.8300   33.4840   72.2190 O   0  0  0  0  0  0  0  0  0  0  0  0
   69.0110   39.3180   69.8480 O   0  0  0  0  0  0  0  0  0  0  0  0
   68.3580   39.6180   69.2110 H   0  0  0  0  0  1  0  0  0  0  0  0
   69.7240   37.4670   71.1960 C   0  0  0  0  0  0  0  0  0  0  0  0
   70.5500   38.0340   71.5990 H   0  0  0  0  0  1  0  0  0  0  0  0
   67.7860   37.3340   69.7490 C   0  0  0  0  0  0  0  0  0  0  0  0
   67.1160   37.8000   69.0420 H   0  0  0  0  0  1  0  0  0  0  0  0
   69.5110   36.1450   71.5910 C   0  0  0  0  0  0  0  0  0  0  0  0
   70.1800   35.6740   72.2960 H   0  0  0  0  0  1  0  0  0  0  0  0
   67.5890   36.0280   70.1390 C   0  0  0  0  0  0  0  0  0  0  0  0
   66.7730   35.4600   69.7160 H   0  0  0  0  0  1  0  0  0  0  0  0
   66.6800   31.8880   73.2470 C   0  0  0  0  0  0  0  0  0  0  0  0
   67.6560   31.4040   73.2820 H   0  0  0  0  0  1  0  0  0  0  0  0
   66.8000   32.9600   73.4070 H   0  0  0  0  0  1  0  0  0  0  0  0
   66.0290   31.6390   71.8860 C   0  0  0  0  0  0  0  0  0  0  0  0
   65.0580   32.1330   71.8700 H   0  0  0  0  0  1  0  0  0  0  0  0
   65.8920   30.5650   71.7570 H   0  0  0  0  0  1  0  0  0  0  0  0
   66.8690   32.1700   70.7130 C   0  0  0  0  0  0  0  0  0  0  0  0
   66.3550   31.9010   69.7900 H   0  0  0  0  0  1  0  0  0  0  0  0
   67.8380   31.6720   70.7480 H   0  0  0  0  0  1  0  0  0  0  0  0
   67.1100   33.5980   70.6810 O   0  0  0  0  0  0  0  0  0  0  0  0
   68.1680   34.1020   71.3840 C   0  0  0  0  0  0  0  0  0  0  0  0
   68.8520   38.0430   70.2730 C   0  0  0  0  0  0  0  0  0  0  0  0
   68.4290   35.4360   71.0700 C   0  0  0  0  0  0  0  0  0  0  0  0
  1  2  1  0
  1  3  1  0
  1  4  1  0
  1 16  1  0
  5 26  2  0
  6  7  1  0
  6 27  1  0
  8  9  1  0
  8 12  2  0
  8 27  1  0
 10 11  1  0
 10 14  1  0
 10 27  2  0
 12 13  1  0
 12 28  1  0
 14 15  1  0
 14 28  2  0
 16 17  1  0
 16 18  1  0
 16 19  1  0
 19 20  1  0
 19 21  1  0
 19 22  1  0
 22 23  1  0
 22 24  1  0
 22 25  1  0
 25 26  1  0
 26 28  1  0
M  END
$$$$
4MGA
     RDKit          3D

 37 37  0  0  0  0  0  0  0  0999 V2000
   68.5430   33.3970   75.2810 C   0  0  0  0  0  0  0  0  0  0  0  0
   68.1820   33.8600   76.2000 H   0  0  0  0  0  1  0  0  0  0  0  0
   69.6010   33.6230   75.1520 H   0  0  0  0  0  1  0  0  0  0  0  0
   68.4070   32.3170   75.3400 H   0  0  0  0  0  1  0  0  0  0  0  0
   67.8070   35.4650   74.0760 C   0  0  0  0  0  0  0  0  0  0  0  0
   67.4010   35.8520   75.0110 H   0  0  0  0  0  1  0  0  0  0  0  0
   67.2160   35.8400   73.2400 H   0  0  0  0  0  1  0  0  0  0  0  0
   68.8410   35.7930   73.9660 H   0  0  0  0  0  1  0  0  0  0  0  0
   66.3140   33.4760   74.3220 C   0  0  0  0  0  0  0  0  0  0  0  0
   65.9150   33.9530   75.2180 H   0  0  0  0  0  1  0  0  0  0  0  0
   66.3000   32.3940   74.4500 H   0  0  0  0  0  1  0  0  0  0  0  0
   65.7020   33.7480   73.4620 H   0  0  0  0  0  1  0  0  0  0  0  0
   66.2670   33.5510   71.3030 C   0  0  0  0  0  0  0  0  0  0  0  0
   65.9740   32.5350   71.5660 H   0  0  0  0  0  1  0  0  0  0  0  0
   65.9630   33.7620   70.2780 H   0  0  0  0  0  1  0  0  0  0  0  0
   65.7820   34.2550   71.9790 H   0  0  0  0  0  1  0  0  0  0  0  0
   68.4250   32.7570   70.4020 C   0  0  0  0  0  0  0  0  0  0  0  0
   68.1690   31.7250   70.6430 H   0  0  0  0  0  1  0  0  0  0  0  0
   69.5080   32.8780   70.4260 H   0  0  0  0  0  1  0  0  0  0  0  0
   68.0550   33.0000   69.4060 H   0  0  0  0  0  1  0  0  0  0  0  0
   69.2240   38.8610   69.9500 O   0  0  0  0  0  0  0  0  0  0  0  0
   70.0870   39.1480   70.2570 H   0  0  0  0  0  1  0  0  0  0  0  0
   67.6450   37.0830   69.9190 C   0  0  0  0  0  0  0  0  0  0  0  0
   66.9730   37.6800   69.3210 H   0  0  0  0  0  1  0  0  0  0  0  0
   69.7420   36.8330   71.0850 C   0  0  0  0  0  0  0  0  0  0  0  0
   70.6940   37.2390   71.3930 H   0  0  0  0  0  1  0  0  0  0  0  0
   67.2880   35.7910   70.2940 C   0  0  0  0  0  0  0  0  0  0  0  0
   66.3400   35.3850   69.9740 H   0  0  0  0  0  1  0  0  0  0  0  0
   69.3820   35.5380   71.4550 C   0  0  0  0  0  0  0  0  0  0  0  0
   70.0650   34.9350   72.0350 H   0  0  0  0  0  1  0  0  0  0  0  0
   68.3050   33.2590   72.8180 C   0  0  0  0  0  0  0  0  0  0  0  0
   68.0930   32.1940   72.9170 H   0  0  0  0  0  1  0  0  0  0  0  0
   69.3840   33.4160   72.8160 H   0  0  0  0  0  1  0  0  0  0  0  0
   68.8730   37.6010   70.3190 C   0  0  0  0  0  0  0  0  0  0  0  0
   68.1400   35.0160   71.0780 C   0  0  0  0  0  0  0  0  0  0  0  0
   67.7560   33.9450   74.0920 C   0  0  0  0  0  0  0  0  0  0  0  0
   67.7860   33.6920   71.4240 C   0  0  0  0  0  0  0  0  0  0  0  0
  1  2  1  0
  1  3  1  0
  1  4  1  0
  1 36  1  0
  5  6  1  0
  5  7  1  0
  5  8  1  0
  5 36  1  0
  9 10  1  0
  9 11  1  0
  9 12  1  0
  9 36  1  0
 13 14  1  0
 13 15  1  0
 13 16  1  0
 13 37  1  0
 17 18  1  0
 17 19  1  0
 17 20  1  0
 17 37  1  0
 21 22  1  0
 21 34  1  0
 23 24  1  0
 23 27  2  0
 23 34  1  0
 25 26  1  0
 25 29  1  0
 25 34  2  0
 27 28  1  0
 27 35  1  0
 29 30  1  0
 29 35  2  0
 31 32  1  0
 31 33  1  0
 31 36  1  0
 31 37  1  0
 35 37  1  0
M  END
$$$$
4MGB
     RDKit          3D

 33 34  0  0  0  0  0  0  0  0999 V2000
   67.6010   34.6150   74.7400 C   0  0  0  0  0  0  0  0  0  0  0  0
   68.0460   35.5360   75.1170 H   0  0  0  0  0  1  0  0  0  0  0  0
   67.5370   33.8860   75.5470 H   0  0  0  0  0  1  0  0  0  0  0  0
   66.6010   34.8240   74.3590 H   0  0  0  0  0  1  0  0  0  0  0  0
   69.8520   33.7240   74.1750 C   0  0  0  0  0  0  0  0  0  0  0  0
   70.3090   34.6320   74.5690 H   0  0  0  0  0  1  0  0  0  0  0  0
   70.4790   33.3150   73.3830 H   0  0  0  0  0  1  0  0  0  0  0  0
   69.7530   32.9900   74.9750 H   0  0  0  0  0  1  0  0  0  0  0  0
   69.0480   37.8870   69.6800 O   0  0  0  0  0  0  0  0  0  0  0  0
   68.2640   38.0800   69.1610 H   0  0  0  0  0  1  0  0  0  0  0  0
   66.2880   29.3860   71.6710 O   0  0  0  0  0  0  0  0  0  0  0  0
   66.6490   29.0900   70.8320 H   0  0  0  0  0  1  0  0  0  0  0  0
   69.8100   35.6400   72.4130 C   0  0  0  0  0  0  0  0  0  0  0  0
   70.6490   35.3720   73.0380 H   0  0  0  0  0  1  0  0  0  0  0  0
   67.4890   35.3660   71.7970 C   0  0  0  0  0  0  0  0  0  0  0  0
   66.5320   34.8890   71.9460 H   0  0  0  0  0  1  0  0  0  0  0  0
   66.9170   32.2240   73.8440 C   0  0  0  0  0  0  0  0  0  0  0  0
   66.5730   32.6380   74.7810 H   0  0  0  0  0  1  0  0  0  0  0  0
   68.3700   32.3540   71.9100 C   0  0  0  0  0  0  0  0  0  0  0  0
   69.1470   32.8610   71.3560 H   0  0  0  0  0  1  0  0  0  0  0  0
   68.8820   36.9370   70.6430 C   0  0  0  0  0  0  0  0  0  0  0  0
   66.8250   30.5410   72.1540 C   0  0  0  0  0  0  0  0  0  0  0  0
   69.9630   36.6040   71.4320 C   0  0  0  0  0  0  0  0  0  0  0  0
   67.6420   36.3370   70.8030 C   0  0  0  0  0  0  0  0  0  0  0  0
   66.3640   31.0440   73.3630 C   0  0  0  0  0  0  0  0  0  0  0  0
   67.8160   31.1750   71.4200 C   0  0  0  0  0  0  0  0  0  0  0  0
   68.5810   35.0140   72.5990 C   0  0  0  0  0  0  0  0  0  0  0  0
   67.9160   32.8760   73.1190 C   0  0  0  0  0  0  0  0  0  0  0  0
   68.4700   34.0530   73.6120 C   0  0  0  0  0  0  0  0  0  0  0  0
   71.4540   37.3640   71.1900 Cl  0  0  0  0  0  0  0  0  0  0  0  0
   66.3440   36.7950   69.7910 Cl  0  0  0  0  0  0  0  0  0  0  0  0
   65.1240   30.2330   74.2510 Cl  0  0  0  0  0  0  0  0  0  0  0  0
   68.3550   30.5160   69.9320 Cl  0  0  0  0  0  0  0  0  0  0  0  0
  1  2  1  0
  1  3  1  0
  1  4  1  0
  1 29  1  0
  5  6  1  0
  5  7  1  0
  5  8  1  0
  5 29  1  0
  9 10  1  0
  9 21  1  0
 11 12  1  0
 11 22  1  0
 13 14  1  0
 13 23  2  0
 13 27  1  0
 15 16  1  0
 15 24  1  0
 15 27  2  0
 17 18  1  0
 17 25  2  0
 17 28  1  0
 19 20  1  0
 19 26  1  0
 19 28  2  0
 21 23  1  0
 21 24  2  0
 22 25  1  0
 22 26  2  0
 23 30  1  0
 24 31  1  0
 25 32  1  0
 26 33  1  0
 27 29  1  0
 28 29  1  0
M  END
$$$$
4MGC
     RDKit          3D

 28 29  0  0  0  0  0  0  0  0999 V2000
   66.1560   34.2850   70.4190 O   0  0  0  0  0  0  0  0  0  0  0  0
   70.7370   38.4600   71.2340 O   0  0  0  0  0  0  0  0  0  0  0  0
   70.4790   39.2040   70.6850 H   0  0  0  0  0  1  0  0  0  0  0  0
   67.1620   30.0790   74.9290 O   0  0  0  0  0  0  0  0  0  0  0  0
   66.6100   29.3280   74.6980 H   0  0  0  0  0  1  0  0  0  0  0  0
   66.6300   36.5320   69.8120 O   0  0  0  0  0  0  0  0  0  0  0  0
   66.0310   35.7910   69.9310 H   0  0  0  0  0  1  0  0  0  0  0  0
   65.6110   31.9860   70.8590 O   0  0  0  0  0  0  0  0  0  0  0  0
   65.7150   32.7240   70.2540 H   0  0  0  0  0  1  0  0  0  0  0  0
   70.1020   36.2870   72.0110 C   0  0  0  0  0  0  0  0  0  0  0  0
   71.0070   36.2120   72.5950 H   0  0  0  0  0  1  0  0  0  0  0  0
   67.9060   32.2450   74.2540 C   0  0  0  0  0  0  0  0  0  0  0  0
   68.5150   32.3220   75.1420 H   0  0  0  0  0  1  0  0  0  0  0  0
   69.1820   35.2400   72.0140 C   0  0  0  0  0  0  0  0  0  0  0  0
   69.4060   34.3410   72.5690 H   0  0  0  0  0  1  0  0  0  0  0  0
   67.8840   33.2910   73.3370 C   0  0  0  0  0  0  0  0  0  0  0  0
   68.4430   34.1920   73.5440 H   0  0  0  0  0  1  0  0  0  0  0  0
   68.6860   37.5140   70.5140 C   0  0  0  0  0  0  0  0  0  0  0  0
   68.4730   38.4020   69.9370 H   0  0  0  0  0  1  0  0  0  0  0  0
   66.3740   31.0090   72.8880 C   0  0  0  0  0  0  0  0  0  0  0  0
   65.7970   30.1180   72.6910 H   0  0  0  0  0  1  0  0  0  0  0  0
   67.0610   34.2640   71.2510 C   0  0  0  0  0  0  0  0  0  0  0  0
   69.8540   37.4290   71.2550 C   0  0  0  0  0  0  0  0  0  0  0  0
   67.1470   31.1010   74.0320 C   0  0  0  0  0  0  0  0  0  0  0  0
   67.7900   36.4520   70.5160 C   0  0  0  0  0  0  0  0  0  0  0  0
   66.3460   32.0700   71.9970 C   0  0  0  0  0  0  0  0  0  0  0  0
   67.9780   35.3280   71.3160 C   0  0  0  0  0  0  0  0  0  0  0  0
   67.1530   33.1950   72.1560 C   0  0  0  0  0  0  0  0  0  0  0  0
  1 22  2  0
  2  3  1  0
  2 23  1  0
  4  5  1  0
  4 24  1  0
  6  7  1  0
  6 25  1  0
  8  9  1  0
  8 26  1  0
 10 11  1  0
 10 14  2  0
 10 23  1  0
 12 13  1  0
 12 16  2  0
 12 24  1  0
 14 15  1  0
 14 27  1  0
 16 17  1  0
 16 28  1  0
 18 19  1  0
 18 23  2  0
 18 25  1  0
 20 21  1  0
 20 24  2  0
 20 26  1  0
 22 27  1  0
 22 28  1  0
 25 27  2  0
 26 28  2  0
M  END
$$$$
4MGD
     RDKit          3D

 30 31  0  0  0  0  0  0  0  0999 V2000
   69.3860   38.8430   69.6680 O   0  0  0  0  0  0  0  0  0  0  0  0
   68.7260   39.2470   69.1000 H   0  0  0  0  0  1  0  0  0  0  0  0
   69.9480   33.3270   77.2060 O   0  0  0  0  0  0  0  0  0  0  0  0
   70.6080   32.6310   77.2520 H   0  0  0  0  0  1  0  0  0  0  0  0
   69.8660   37.0120   71.1180 C   0  0  0  0  0  0  0  0  0  0  0  0
   70.8650   37.3870   71.2860 H   0  0  0  0  0  1  0  0  0  0  0  0
   67.7120   37.2250   70.0530 C   0  0  0  0  0  0  0  0  0  0  0  0
   67.0440   37.7540   69.3900 H   0  0  0  0  0  1  0  0  0  0  0  0
   68.4220   34.5020   75.7790 C   0  0  0  0  0  0  0  0  0  0  0  0
   68.1040   35.1080   76.6150 H   0  0  0  0  0  1  0  0  0  0  0  0
   69.8080   32.7350   74.8940 C   0  0  0  0  0  0  0  0  0  0  0  0
   70.5560   31.9690   75.0340 H   0  0  0  0  0  1  0  0  0  0  0  0
   69.4470   35.8290   71.7400 C   0  0  0  0  0  0  0  0  0  0  0  0
   70.1210   35.2960   72.3940 H   0  0  0  0  0  1  0  0  0  0  0  0
   67.2950   36.0590   70.6830 C   0  0  0  0  0  0  0  0  0  0  0  0
   66.2870   35.7050   70.5270 H   0  0  0  0  0  1  0  0  0  0  0  0
   67.8530   34.7080   74.5210 C   0  0  0  0  0  0  0  0  0  0  0  0
   67.0980   35.4690   74.3870 H   0  0  0  0  0  1  0  0  0  0  0  0
   69.2440   32.9450   73.6350 C   0  0  0  0  0  0  0  0  0  0  0  0
   69.5680   32.3410   72.8000 H   0  0  0  0  0  1  0  0  0  0  0  0
   68.9920   37.7050   70.2820 C   0  0  0  0  0  0  0  0  0  0  0  0
   69.3990   33.5210   75.9690 C   0  0  0  0  0  0  0  0  0  0  0  0
   68.1540   35.3350   71.5150 C   0  0  0  0  0  0  0  0  0  0  0  0
   68.2610   33.9290   73.4350 C   0  0  0  0  0  0  0  0  0  0  0  0
   67.6530   34.1610   72.1590 C   0  0  0  0  0  0  0  0  0  0  0  0
   66.6080   34.4220   72.3300 H   0  0  0  0  0  1  0  0  0  0  0  0
   67.5030   32.8690   71.2990 C   0  0  0  0  0  0  0  0  0  0  0  0
   66.4080   33.1170   69.9360 Cl  0  0  0  0  0  0  0  0  0  0  0  0
   69.0320   32.3020   70.6550 Cl  0  0  0  0  0  0  0  0  0  0  0  0
   66.7800   31.6070   72.3630 Cl  0  0  0  0  0  0  0  0  0  0  0  0
  1  2  1  0
  1 21  1  0
  3  4  1  0
  3 22  1  0
  5  6  1  0
  5 13  2  0
  5 21  1  0
  7  8  1  0
  7 15  1  0
  7 21  2  0
  9 10  1  0
  9 17  2  0
  9 22  1  0
 11 12  1  0
 11 19  1  0
 11 22  2  0
 13 14  1  0
 13 23  1  0
 15 16  1  0
 15 23  2  0
 17 18  1  0
 17 24  1  0
 19 20  1  0
 19 24  2  0
 23 25  1  0
 24 25  1  0
 25 26  1  0
 25 27  1  0
 27 28  1  0
 27 29  1  0
 27 30  1  0
M  END
$$$$
4PP6
     RDKit          3D

 29 30  0  0  0  0  0  0  0  0999 V2000
   68.7800   39.0770   69.3870 O   0  0  0  0  0  0  0  0  0  0  0  0
   68.1810   31.0870   75.0080 C   0  0  0  0  0  0  0  0  0  0  0  0
   69.5300   36.5160   71.8740 C   0  0  0  0  0  0  0  0  0  0  0  0
   70.2530   36.3250   72.6540 H   0  0  0  0  0  1  0  0  0  0  0  0
   69.6180   37.6780   71.1160 C   0  0  0  0  0  0  0  0  0  0  0  0
   70.4140   38.3840   71.3020 H   0  0  0  0  0  1  0  0  0  0  0  0
   68.6840   37.9330   70.1200 C   0  0  0  0  0  0  0  0  0  0  0  0
   67.6570   37.0190   69.8840 C   0  0  0  0  0  0  0  0  0  0  0  0
   66.9260   37.2170   69.1140 H   0  0  0  0  0  1  0  0  0  0  0  0
   67.5730   35.8530   70.6390 C   0  0  0  0  0  0  0  0  0  0  0  0
   66.7780   35.1460   70.4550 H   0  0  0  0  0  1  0  0  0  0  0  0
   67.2190   30.1030   74.8210 C   0  0  0  0  0  0  0  0  0  0  0  0
   67.1750   29.2530   75.4860 H   0  0  0  0  0  1  0  0  0  0  0  0
   65.3910   29.2440   73.6040 O   0  0  0  0  0  0  0  0  0  0  0  0
   64.7860   29.3840   72.8720 H   0  0  0  0  0  1  0  0  0  0  0  0
   66.3150   30.2170   73.7760 C   0  0  0  0  0  0  0  0  0  0  0  0
   69.0670   30.9750   76.0360 O   0  0  0  0  0  0  0  0  0  0  0  0
   69.6920   31.7000   76.1140 H   0  0  0  0  0  1  0  0  0  0  0  0
   66.3500   31.3230   72.9290 C   0  0  0  0  0  0  0  0  0  0  0  0
   65.6210   31.4200   72.1380 H   0  0  0  0  0  1  0  0  0  0  0  0
   67.3240   32.3040   73.1020 C   0  0  0  0  0  0  0  0  0  0  0  0
   68.2240   32.1940   74.1620 C   0  0  0  0  0  0  0  0  0  0  0  0
   68.9570   32.9700   74.3280 H   0  0  0  0  0  1  0  0  0  0  0  0
   67.3490   33.4220   72.2690 C   0  0  0  0  0  0  0  0  0  0  0  0
   68.4540   34.4690   72.4350 C   0  0  0  0  0  0  0  0  0  0  0  0
   68.5150   35.6000   71.6310 C   0  0  0  0  0  0  0  0  0  0  0  0
   66.5850   33.5500   71.5020 H   0  0  0  0  0  1  0  0  0  0  0  0
   69.2120   34.3230   73.2040 H   0  0  0  0  0  1  0  0  0  0  0  0
   68.7110   39.9080   70.0240 H   0  0  0  0  0  1  0  0  0  0  0  0
  1  7  1  0
  1 29  1  0
  2 12  2  0
  2 17  1  0
  2 22  1  0
  3  4  1  0
  3  5  2  0
  3 26  1  0
  5  6  1  0
  5  7  1  0
  7  8  2  0
  8  9  1  0
  8 10  1  0
 10 11  1  0
 10 26  2  0
 12 13  1  0
 12 16  1  0
 14 15  1  0
 14 16  1  0
 16 19  2  0
 17 18  1  0
 19 20  1  0
 19 21  1  0
 21 22  2  0
 21 24  1  0
 22 23  1  0
 24 25  2  0
 24 27  1  0
 25 26  1  0
 25 28  1  0
M  END
$$$$
4PPP
     RDKit          3D

 29 30  0  0  0  0  0  0  0  0999 V2000
   68.4440   30.4720   75.6650 O   0  0  0  0  0  0  0  0  0  0  0  0
   68.3110   29.5970   76.0370 H   0  0  0  0  0  1  0  0  0  0  0  0
   67.7690   30.7120   74.4560 C   0  0  0  0  0  0  0  0  0  0  0  0
   67.8770   31.9420   73.8300 C   0  0  0  0  0  0  0  0  0  0  0  0
   68.4820   32.7200   74.2720 H   0  0  0  0  0  1  0  0  0  0  0  0
   67.2110   32.1780   72.6370 C   0  0  0  0  0  0  0  0  0  0  0  0
   67.3390   33.5250   71.9640 C   0  0  0  0  0  0  0  0  0  0  0  0
   66.5690   33.8860   71.2980 H   0  0  0  0  0  1  0  0  0  0  0  0
   68.4360   34.2640   72.2150 C   0  0  0  0  0  0  0  0  0  0  0  0
   69.1920   33.8930   72.8910 H   0  0  0  0  0  1  0  0  0  0  0  0
   68.6130   35.6100   71.5540 C   0  0  0  0  0  0  0  0  0  0  0  0
   69.7780   36.3250   71.7680 C   0  0  0  0  0  0  0  0  0  0  0  0
   70.5510   35.9190   72.4030 H   0  0  0  0  0  1  0  0  0  0  0  0
   69.9530   37.5610   71.1680 C   0  0  0  0  0  0  0  0  0  0  0  0
   70.8610   38.1210   71.3370 H   0  0  0  0  0  1  0  0  0  0  0  0
   68.9620   38.0770   70.3510 C   0  0  0  0  0  0  0  0  0  0  0  0
   69.1390   39.3320   69.7400 O   0  0  0  0  0  0  0  0  0  0  0  0
   68.4080   39.6220   69.1900 H   0  0  0  0  0  1  0  0  0  0  0  0
   67.7970   37.3580   70.1370 C   0  0  0  0  0  0  0  0  0  0  0  0
   66.8400   37.8600   69.3470 F   0  0  0  0  0  0  0  0  0  0  0  0
   67.6190   36.1220   70.7370 C   0  0  0  0  0  0  0  0  0  0  0  0
   66.7110   35.5620   70.5690 H   0  0  0  0  0  1  0  0  0  0  0  0
   66.4310   31.1890   72.0690 C   0  0  0  0  0  0  0  0  0  0  0  0
   65.9100   31.3720   71.1410 H   0  0  0  0  0  1  0  0  0  0  0  0
   66.3220   29.9600   72.7000 C   0  0  0  0  0  0  0  0  0  0  0  0
   65.5340   28.9510   72.1250 O   0  0  0  0  0  0  0  0  0  0  0  0
   65.5070   28.1270   72.6180 H   0  0  0  0  0  1  0  0  0  0  0  0
   66.9860   29.7230   73.8910 C   0  0  0  0  0  0  0  0  0  0  0  0
   66.8920   28.7640   74.3790 H   0  0  0  0  0  1  0  0  0  0  0  0
  1  2  1  0
  1  3  1  0
  3  4  2  0
  3 28  1  0
  4  5  1  0
  4  6  1  0
  6  7  1  0
  6 23  2  0
  7  8  1  0
  7  9  2  3
  9 10  1  0
  9 11  1  0
 11 12  2  0
 11 21  1  0
 12 13  1  0
 12 14  1  0
 14 15  1  0
 14 16  2  0
 16 17  1  0
 16 19  1  0
 17 18  1  0
 19 20  1  0
 19 21  2  0
 21 22  1  0
 23 24  1  0
 23 25  1  0
 25 26  1  0
 25 28  2  0
 26 27  1  0
 28 29  1  0
M  END
$$$$
4PPS
     RDKit          3D

 40 42  0  0  1  0  0  0  0  0999 V2000
   68.8920   39.1810   69.7000 O   0  0  0  0  0  0  0  0  0  0  0  0
   69.6950   39.6320   69.9690 H   0  0  0  0  0  1  0  0  0  0  0  0
   67.6600   37.1690   69.9350 C   0  0  0  0  0  0  0  0  0  0  0  0
   66.8970   37.5540   69.2750 H   0  0  0  0  0  1  0  0  0  0  0  0
   68.7320   37.9320   70.2190 C   0  0  0  0  0  0  0  0  0  0  0  0
   67.5070   29.7490   74.6540 O   0  0  0  0  0  0  0  0  0  0  0  0
   68.4380   29.5160   74.6790 H   0  0  0  0  0  1  0  0  0  0  0  0
   69.6560   37.4120   71.0420 C   0  0  0  0  0  0  0  0  0  0  0  0
   70.5310   37.9950   71.2890 H   0  0  0  0  0  1  0  0  0  0  0  0
   69.5170   36.1850   71.5640 C   0  0  0  0  0  0  0  0  0  0  0  0
   70.2820   35.8010   72.2230 H   0  0  0  0  0  1  0  0  0  0  0  0
   68.4460   35.4220   71.2850 C   0  0  0  0  0  0  0  0  0  0  0  0
   67.5190   35.9370   70.4560 C   0  0  0  0  0  0  0  0  0  0  0  0
   66.6470   35.3510   70.2050 H   0  0  0  0  0  1  0  0  0  0  0  0
   68.3270   34.0260   71.8890 C   0  0  0  0  0  0  0  0  0  0  0  0
   69.3240   33.8040   72.2710 H   0  0  0  0  0  1  0  0  0  0  0  0
   67.3560   33.9490   73.0730 C   0  0  0  0  0  0  0  0  0  0  0  0
   66.3850   34.3230   72.7480 H   0  0  0  0  0  1  0  0  0  0  0  0
   67.7390   34.5800   73.8750 H   0  0  0  0  0  1  0  0  0  0  0  0
   67.1700   32.5140   73.6240 C   0  0  0  0  0  0  0  0  0  0  0  0
   67.4970   32.5960   74.6600 H   0  0  0  0  0  1  0  0  0  0  0  0
   68.0030   31.4000   72.9330 C   0  0  0  0  0  0  0  0  0  0  0  0
   68.1410   31.5580   71.4050 C   0  0  0  0  0  0  0  0  0  0  0  0
   67.4000   30.9110   70.9370 H   0  0  0  0  0  1  0  0  0  0  0  0
   69.1410   31.2260   71.1270 H   0  0  0  0  0  1  0  0  0  0  0  0
   67.9460   32.9760   70.8410 C   0  0  0  0  0  0  0  0  0  0  0  0
   68.5770   33.1020   69.9610 H   0  0  0  0  0  1  0  0  0  0  0  0
   66.9010   33.1100   70.5620 H   0  0  0  0  0  1  0  0  0  0  0  0
   65.7010   32.0760   73.4230 C   0  0  0  0  0  0  0  0  0  0  0  0
   65.2740   32.5720   72.5510 H   0  0  0  0  0  1  0  0  0  0  0  0
   65.1090   32.3200   74.3060 H   0  0  0  0  0  1  0  0  0  0  0  0
   65.7360   30.5520   73.2070 C   0  0  0  0  0  0  0  0  0  0  0  0
   65.3650   30.2980   72.2140 H   0  0  0  0  0  1  0  0  0  0  0  0
   65.1330   30.0460   73.9610 H   0  0  0  0  0  1  0  0  0  0  0  0
   67.2070   30.1590   73.3450 C   0  0  0  0  0  0  0  0  0  0  0  0
   67.4580   29.3060   72.7150 H   0  0  0  0  0  1  0  0  0  0  0  0
   69.4240   31.3280   73.5440 C   0  0  0  0  0  0  0  0  0  0  0  0
   69.9910   32.2120   73.2510 H   0  0  0  0  0  1  0  0  0  0  0  0
   69.9310   30.4340   73.1810 H   0  0  0  0  0  1  0  0  0  0  0  0
   69.3510   31.2880   74.6310 H   0  0  0  0  0  1  0  0  0  0  0  0
  1  2  1  0
  1  5  1  0
  3  4  1  0
  3  5  2  0
  3 13  1  0
  5  8  1  0
  6  7  1  0
  6 35  1  0
  8  9  1  0
  8 10  2  0
 10 11  1  0
 10 12  1  0
 12 13  2  0
 12 15  1  0
 13 14  1  0
 15 16  1  0
 15 17  1  0
 15 26  1  0
 17 18  1  0
 17 19  1  0
 17 20  1  0
 20 21  1  0
 20 22  1  0
 20 29  1  0
 22 23  1  0
 22 35  1  0
 22 37  1  0
 23 24  1  0
 23 25  1  0
 23 26  1  0
 26 27  1  0
 26 28  1  0
 29 30  1  0
 29 31  1  0
 29 32  1  0
 32 33  1  0
 32 34  1  0
 32 35  1  0
 35 36  1  0
 37 38  1  0
 37 39  1  0
 37 40  1  0
M  END
$$$$
4PXM
     RDKit          3D

 44 47  0  0  1  0  0  0  0  0999 V2000
   69.7900   36.2110   71.8670 C   0  0  0  0  0  0  0  0  0  0  0  0
   70.4410   35.8110   72.6300 H   0  0  0  0  0  1  0  0  0  0  0  0
   68.6910   35.4540   71.5430 C   0  0  0  0  0  0  0  0  0  0  0  0
   68.9140   33.9570   73.5770 C   0  0  0  0  0  0  0  0  0  0  0  0
   69.9470   34.2830   73.6970 H   0  0  0  0  0  1  0  0  0  0  0  0
   68.2650   34.5680   74.2040 H   0  0  0  0  0  1  0  0  0  0  0  0
   68.7780   32.4270   73.9870 C   0  0  0  0  0  0  0  0  0  0  0  0
   69.0430   32.3120   75.0380 H   0  0  0  0  0  1  0  0  0  0  0  0
   69.4540   31.8300   73.3750 H   0  0  0  0  0  1  0  0  0  0  0  0
   67.3300   31.9380   73.7710 C   0  0  0  0  0  0  0  0  0  0  0  0
   66.9050   32.2220   72.3220 C   0  0  0  0  0  0  0  0  0  0  0  0
   67.5640   31.8380   71.5440 H   0  0  0  0  0  1  0  0  0  0  0  0
   65.5420   31.5010   72.2160 C   0  0  0  0  0  0  0  0  0  0  0  0
   65.3420   31.1950   71.1890 H   0  0  0  0  0  1  0  0  0  0  0  0
   64.7340   32.1420   72.5670 H   0  0  0  0  0  1  0  0  0  0  0  0
   65.7130   30.2510   73.1510 C   0  0  0  0  0  0  0  0  0  0  0  0
   65.7120   29.3340   72.5620 H   0  0  0  0  0  1  0  0  0  0  0  0
   64.9070   30.2130   73.8840 H   0  0  0  0  0  1  0  0  0  0  0  0
   67.0660   30.4320   73.8540 C   0  0  0  0  0  0  0  0  0  0  0  0
   67.8550   29.8470   73.3820 H   0  0  0  0  0  1  0  0  0  0  0  0
   67.0470   29.9610   75.2000 O   0  0  0  0  0  0  0  0  0  0  0  0
   66.3630   30.4460   75.6680 H   0  0  0  0  0  1  0  0  0  0  0  0
   66.3800   32.6310   74.7650 C   0  0  0  0  0  0  0  0  0  0  0  0
   66.5420   33.7080   74.7320 H   0  0  0  0  0  1  0  0  0  0  0  0
   66.5780   32.2650   75.7720 H   0  0  0  0  0  1  0  0  0  0  0  0
   65.3470   32.4100   74.4950 H   0  0  0  0  0  1  0  0  0  0  0  0
   70.2050   37.5980   71.2480 C   0  0  0  0  0  0  0  0  0  0  0  0
   71.1310   38.0920   71.5000 H   0  0  0  0  0  1  0  0  0  0  0  0
   69.4580   39.3920   69.9000 O   0  0  0  0  0  0  0  0  0  0  0  0
   68.7820   39.7230   69.3040 H   0  0  0  0  0  1  0  0  0  0  0  0
   69.2670   38.1510   70.3310 C   0  0  0  0  0  0  0  0  0  0  0  0
   68.1290   37.4580   69.8900 C   0  0  0  0  0  0  0  0  0  0  0  0
   67.5010   37.8680   69.1130 H   0  0  0  0  0  1  0  0  0  0  0  0
   67.8170   36.1970   70.4900 C   0  0  0  0  0  0  0  0  0  0  0  0
   66.4390   35.3330   70.1380 C   0  0  0  0  0  0  0  0  0  0  0  0
   66.2690   35.3800   69.0620 H   0  0  0  0  0  1  0  0  0  0  0  0
   65.6000   35.7950   70.6590 H   0  0  0  0  0  1  0  0  0  0  0  0
   66.5130   33.8740   70.5490 C   0  0  0  0  0  0  0  0  0  0  0  0
   67.2090   33.3570   69.8880 H   0  0  0  0  0  1  0  0  0  0  0  0
   65.5220   33.4310   70.4520 H   0  0  0  0  0  1  0  0  0  0  0  0
   66.9850   33.7080   71.9830 C   0  0  0  0  0  0  0  0  0  0  0  0
   66.3780   34.3320   72.6390 H   0  0  0  0  0  1  0  0  0  0  0  0
   68.4880   34.0860   72.0910 C   0  0  0  0  0  0  0  0  0  0  0  0
   69.1160   33.4160   71.5040 H   0  0  0  0  0  1  0  0  0  0  0  0
  1  2  1  0
  1  3  2  0
  1 27  1  0
  3 34  1  0
  3 43  1  0
  4  5  1  0
  4  6  1  0
  4  7  1  0
  4 43  1  0
  7  8  1  0
  7  9  1  0
  7 10  1  0
 10 11  1  0
 10 19  1  0
 10 23  1  0
 11 12  1  0
 11 13  1  0
 11 41  1  0
 13 14  1  0
 13 15  1  0
 13 16  1  0
 16 17  1  0
 16 18  1  0
 16 19  1  0
 19 20  1  0
 19 21  1  0
 21 22  1  0
 23 24  1  0
 23 25  1  0
 23 26  1  0
 27 28  1  0
 27 31  2  0
 29 30  1  0
 29 31  1  0
 31 32  1  0
 32 33  1  0
 32 34  2  0
 34 35  1  0
 35 36  1  0
 35 37  1  0
 35 38  1  0
 38 39  1  0
 38 40  1  0
 38 41  1  0
 41 42  1  0
 41 43  1  0
 43 44  1  0
M  END
$$$$
4TUZ
     RDKit          3D

 47 48  0  0  1  0  0  0  0  0999 V2000
   66.9940   31.8130   69.1200 C   0  0  0  0  0  0  0  0  0  0  0  0
   66.3850   30.9770   68.7750 H   0  0  0  0  0  1  0  0  0  0  0  0
   68.0300   31.4890   69.2250 H   0  0  0  0  0  1  0  0  0  0  0  0
   66.9390   32.6260   68.3960 H   0  0  0  0  0  1  0  0  0  0  0  0
   66.1510   34.7390   69.6390 O   0  0  0  0  0  0  0  0  0  0  0  0
   70.5820   38.5690   71.8660 O   0  0  0  0  0  0  0  0  0  0  0  0
   71.2370   38.3150   72.5200 H   0  0  0  0  0  1  0  0  0  0  0  0
   66.8930   37.1860   69.4040 O   0  0  0  0  0  0  0  0  0  0  0  0
   66.2810   36.4790   69.1870 H   0  0  0  0  0  1  0  0  0  0  0  0
   67.0710   30.1310   75.6460 O   0  0  0  0  0  0  0  0  0  0  0  0
   67.9280   30.1820   76.0760 H   0  0  0  0  0  1  0  0  0  0  0  0
   69.2510   34.0470   73.7640 C   0  0  0  0  0  0  0  0  0  0  0  0
   69.0680   34.9210   74.3710 H   0  0  0  0  0  1  0  0  0  0  0  0
   69.1900   34.1560   72.4040 C   0  0  0  0  0  0  0  0  0  0  0  0
   69.3430   33.2720   71.8020 H   0  0  0  0  0  1  0  0  0  0  0  0
   68.7230   37.8470   70.6380 C   0  0  0  0  0  0  0  0  0  0  0  0
   68.6170   38.8290   70.2000 H   0  0  0  0  0  1  0  0  0  0  0  0
   69.8020   36.3660   72.0860 C   0  0  0  0  0  0  0  0  0  0  0  0
   70.5790   36.1700   72.8100 H   0  0  0  0  0  1  0  0  0  0  0  0
   69.5400   32.8480   74.3810 C   0  0  0  0  0  0  0  0  0  0  0  0
   70.5820   32.8500   74.7020 H   0  0  0  0  0  1  0  0  0  0  0  0
   69.3780   32.0320   73.6770 H   0  0  0  0  0  1  0  0  0  0  0  0
   68.6660   32.6590   75.5570 C   0  0  0  0  0  0  0  0  0  0  0  0
   68.6650   33.5810   76.1390 H   0  0  0  0  0  1  0  0  0  0  0  0
   69.0720   31.8480   76.1620 H   0  0  0  0  0  1  0  0  0  0  0  0
   65.6670   31.7780   72.6710 C   0  0  0  0  0  0  0  0  0  0  0  0
   64.6230   31.9220   72.3920 H   0  0  0  0  0  1  0  0  0  0  0  0
   66.1170   32.7430   72.9050 H   0  0  0  0  0  1  0  0  0  0  0  0
   66.3850   31.2060   71.4980 C   0  0  0  0  0  0  0  0  0  0  0  0
   65.8320   30.3550   71.1000 H   0  0  0  0  0  1  0  0  0  0  0  0
   67.3840   30.8840   71.7920 H   0  0  0  0  0  1  0  0  0  0  0  0
   67.2450   32.3210   75.1980 C   0  0  0  0  0  0  0  0  0  0  0  0
   66.8940   33.0490   74.4670 H   0  0  0  0  0  1  0  0  0  0  0  0
   66.6380   32.3910   76.1000 H   0  0  0  0  0  1  0  0  0  0  0  0
   65.7060   30.9140   73.9380 C   0  0  0  0  0  0  0  0  0  0  0  0
   65.5040   29.8780   73.6660 H   0  0  0  0  0  1  0  0  0  0  0  0
   64.9390   31.2640   74.6290 H   0  0  0  0  0  1  0  0  0  0  0  0
   67.2150   33.3600   70.9490 O   0  0  0  0  0  0  0  0  0  0  0  0
   67.0030   34.5460   70.4650 C   0  0  0  0  0  0  0  0  0  0  0  0
   69.7340   37.6180   71.5290 C   0  0  0  0  0  0  0  0  0  0  0  0
   67.8430   36.8610   70.2890 C   0  0  0  0  0  0  0  0  0  0  0  0
   68.9400   35.3550   71.7740 C   0  0  0  0  0  0  0  0  0  0  0  0
   67.9060   35.5690   70.8370 C   0  0  0  0  0  0  0  0  0  0  0  0
   66.4790   32.2940   70.4560 C   0  0  0  0  0  0  0  0  0  0  0  0
   65.4630   32.6330   70.2530 H   0  0  0  0  0  1  0  0  0  0  0  0
   67.0780   30.9890   74.6350 C   0  0  0  0  0  0  0  0  0  0  0  0
   67.8740   30.7660   73.9250 H   0  0  0  0  0  1  0  0  0  0  0  0
  1  2  1  0
  1  3  1  0
  1  4  1  0
  1 44  1  0
  5 39  2  0
  6  7  1  0
  6 40  1  0
  8  9  1  0
  8 41  1  0
 10 11  1  0
 10 46  1  0
 12 13  1  0
 12 14  2  3
 12 20  1  0
 14 15  1  0
 14 42  1  0
 16 17  1  0
 16 40  2  0
 16 41  1  0
 18 19  1  0
 18 40  1  0
 18 42  2  0
 20 21  1  0
 20 22  1  0
 20 23  1  0
 23 24  1  0
 23 25  1  0
 23 32  1  0
 26 27  1  0
 26 28  1  0
 26 29  1  0
 26 35  1  0
 29 30  1  0
 29 31  1  0
 29 44  1  0
 32 33  1  0
 32 34  1  0
 32 46  1  0
 35 36  1  0
 35 37  1  0
 35 46  1  0
 38 39  1  0
 38 44  1  0
 39 43  1  0
 41 43  2  0
 42 43  1  0
 44 45  1  0
 46 47  1  0
M  END
$$$$
4TV1
     RDKit          3D

 25 25  0  0  0  0  0  0  0  0999 V2000
   67.7920   34.1100   75.7850 C   0  0  0  0  0  0  0  0  0  0  0  0
   68.0440   34.1540   76.8440 H   0  0  0  0  0  1  0  0  0  0  0  0
   66.7100   34.1650   75.6670 H   0  0  0  0  0  1  0  0  0  0  0  0
   68.2580   34.9480   75.2650 H   0  0  0  0  0  1  0  0  0  0  0  0
   66.8820   33.6700   71.5630 O   0  0  0  0  0  0  0  0  0  0  0  0
   69.2570   39.1240   69.8210 O   0  0  0  0  0  0  0  0  0  0  0  0
   70.0420   39.5530   70.1700 H   0  0  0  0  0  1  0  0  0  0  0  0
   67.8530   37.2560   69.9180 C   0  0  0  0  0  0  0  0  0  0  0  0
   67.2700   37.6750   69.1110 H   0  0  0  0  0  1  0  0  0  0  0  0
   69.7440   37.3920   71.4080 C   0  0  0  0  0  0  0  0  0  0  0  0
   70.6230   37.9130   71.7570 H   0  0  0  0  0  1  0  0  0  0  0  0
   67.4890   36.0420   70.4710 C   0  0  0  0  0  0  0  0  0  0  0  0
   66.5980   35.5360   70.1280 H   0  0  0  0  0  1  0  0  0  0  0  0
   69.3770   36.1640   71.9680 C   0  0  0  0  0  0  0  0  0  0  0  0
   69.9470   35.7480   72.7860 H   0  0  0  0  0  1  0  0  0  0  0  0
   68.3050   32.7900   75.1910 C   0  0  0  0  0  0  0  0  0  0  0  0
   67.8400   31.9490   75.7050 H   0  0  0  0  0  1  0  0  0  0  0  0
   69.3880   32.7310   75.3040 H   0  0  0  0  0  1  0  0  0  0  0  0
   67.9380   32.7560   73.7100 C   0  0  0  0  0  0  0  0  0  0  0  0
   66.8560   32.8050   73.5900 H   0  0  0  0  0  1  0  0  0  0  0  0
   68.3130   31.8420   73.2510 H   0  0  0  0  0  1  0  0  0  0  0  0
   68.5530   33.8970   73.1100 O   0  0  0  0  0  0  0  0  0  0  0  0
   67.8400   34.2870   72.0230 C   0  0  0  0  0  0  0  0  0  0  0  0
   68.9550   37.9340   70.3900 C   0  0  0  0  0  0  0  0  0  0  0  0
   68.2660   35.4780   71.4620 C   0  0  0  0  0  0  0  0  0  0  0  0
  1  2  1  0
  1  3  1  0
  1  4  1  0
  1 16  1  0
  5 23  2  0
  6  7  1  0
  6 24  1  0
  8  9  1  0
  8 12  2  0
  8 24  1  0
 10 11  1  0
 10 14  1  0
 10 24  2  0
 12 13  1  0
 12 25  1  0
 14 15  1  0
 14 25  2  0
 16 17  1  0
 16 18  1  0
 16 19  1  0
 19 20  1  0
 19 21  1  0
 19 22  1  0
 22 23  1  0
 23 25  1  0
M  END
$$$$
4ZN9
     RDKit          3D

 51 55  0  0  1  0  0  0  0  0999 V2000
   63.9520   31.0910   72.1230 O   0  0  0  0  0  0  0  0  0  0  0  0
   65.3740   29.8740   70.9190 O   0  0  0  0  0  0  0  0  0  0  0  0
   68.8280   39.5700   70.0600 O   0  0  0  0  0  0  0  0  0  0  0  0
   69.5940   39.9520   70.4950 H   0  0  0  0  0  1  0  0  0  0  0  0
   69.1730   34.0300   77.4300 O   0  0  0  0  0  0  0  0  0  0  0  0
   68.7210   34.7890   77.8060 H   0  0  0  0  0  1  0  0  0  0  0  0
   66.3340   26.1840   74.0640 C   0  0  0  0  0  0  0  0  0  0  0  0
   66.5550   25.1570   74.3150 H   0  0  0  0  0  1  0  0  0  0  0  0
   67.1390   27.2090   74.5160 C   0  0  0  0  0  0  0  0  0  0  0  0
   67.9980   26.9910   75.1340 H   0  0  0  0  0  1  0  0  0  0  0  0
   65.2360   26.5010   73.2810 C   0  0  0  0  0  0  0  0  0  0  0  0
   64.6000   25.7140   72.9040 H   0  0  0  0  0  1  0  0  0  0  0  0
   66.8460   28.5060   74.1790 C   0  0  0  0  0  0  0  0  0  0  0  0
   67.4910   29.2940   74.5390 H   0  0  0  0  0  1  0  0  0  0  0  0
   64.9490   27.8200   72.9800 C   0  0  0  0  0  0  0  0  0  0  0  0
   64.0660   28.0510   72.4020 H   0  0  0  0  0  1  0  0  0  0  0  0
   67.6010   37.6410   69.7120 C   0  0  0  0  0  0  0  0  0  0  0  0
   66.9160   38.1430   69.0450 H   0  0  0  0  0  1  0  0  0  0  0  0
   69.5060   37.6350   71.1190 C   0  0  0  0  0  0  0  0  0  0  0  0
   70.3430   38.1630   71.5530 H   0  0  0  0  0  1  0  0  0  0  0  0
   69.5520   32.8100   75.4650 C   0  0  0  0  0  0  0  0  0  0  0  0
   70.2030   32.1210   75.9830 H   0  0  0  0  0  1  0  0  0  0  0  0
   68.1540   34.7190   75.4840 C   0  0  0  0  0  0  0  0  0  0  0  0
   67.6930   35.5300   76.0280 H   0  0  0  0  0  1  0  0  0  0  0  0
   67.4610   36.3050   70.0020 C   0  0  0  0  0  0  0  0  0  0  0  0
   66.6470   35.7690   69.5370 H   0  0  0  0  0  1  0  0  0  0  0  0
   69.3320   36.3110   71.3980 C   0  0  0  0  0  0  0  0  0  0  0  0
   70.0230   35.8120   72.0620 H   0  0  0  0  0  1  0  0  0  0  0  0
   69.3090   32.6580   74.1380 C   0  0  0  0  0  0  0  0  0  0  0  0
   69.7420   31.8310   73.5960 H   0  0  0  0  0  1  0  0  0  0  0  0
   67.9220   34.5810   74.1620 C   0  0  0  0  0  0  0  0  0  0  0  0
   67.2760   35.2740   73.6440 H   0  0  0  0  0  1  0  0  0  0  0  0
   66.1270   32.7940   70.3410 C   0  0  0  0  0  0  0  0  0  0  0  0
   65.7860   32.0510   69.6200 H   0  0  0  0  0  1  0  0  0  0  0  0
   65.4580   33.6540   70.3210 H   0  0  0  0  0  1  0  0  0  0  0  0
   68.0910   32.0590   70.5180 O   0  0  0  0  0  0  0  0  0  0  0  0
   65.5510   30.1610   73.1550 O   0  0  0  0  0  0  0  0  0  0  0  0
   68.0870   34.2400   71.0790 C   0  0  0  0  0  0  0  0  0  0  0  0
   68.2210   33.3890   72.1810 C   0  0  0  0  0  0  0  0  0  0  0  0
   68.6360   38.3100   70.2960 C   0  0  0  0  0  0  0  0  0  0  0  0
   68.9660   33.8410   76.1360 C   0  0  0  0  0  0  0  0  0  0  0  0
   65.7650   28.8420   73.4020 C   0  0  0  0  0  0  0  0  0  0  0  0
   68.2960   35.6060   70.8500 C   0  0  0  0  0  0  0  0  0  0  0  0
   68.5110   33.5620   73.4950 C   0  0  0  0  0  0  0  0  0  0  0  0
   67.5430   33.1950   70.0860 C   0  0  0  0  0  0  0  0  0  0  0  0
   67.7050   33.5850   69.0810 H   0  0  0  0  0  1  0  0  0  0  0  0
   67.7470   32.0390   71.7780 C   0  0  0  0  0  0  0  0  0  0  0  0
   68.0860   31.1880   72.3690 H   0  0  0  0  0  1  0  0  0  0  0  0
   66.2360   32.2030   71.7430 C   0  0  0  0  0  0  0  0  0  0  0  0
   65.8220   32.7980   72.5570 H   0  0  0  0  0  1  0  0  0  0  0  0
   65.2700   30.7140   71.9970 S   0  0  0  0  0  0  0  0  0  0  0  0
  1 51  2  0
  2 51  2  0
  3  4  1  0
  3 40  1  0
  5  6  1  0
  5 41  1  0
  7  8  1  0
  7  9  2  0
  7 11  1  0
  9 10  1  0
  9 13  1  0
 11 12  1  0
 11 15  2  0
 13 14  1  0
 13 42  2  0
 15 16  1  0
 15 42  1  0
 17 18  1  0
 17 25  2  0
 17 40  1  0
 19 20  1  0
 19 27  1  0
 19 40  2  0
 21 22  1  0
 21 29  2  0
 21 41  1  0
 23 24  1  0
 23 31  1  0
 23 41  2  0
 25 26  1  0
 25 43  1  0
 27 28  1  0
 27 43  2  0
 29 30  1  0
 29 44  1  0
 31 32  1  0
 31 44  2  0
 33 34  1  0
 33 35  1  0
 33 45  1  0
 33 49  1  0
 36 45  1  0
 36 47  1  0
 37 42  1  0
 37 51  1  0
 38 39  2  0
 38 43  1  0
 38 45  1  0
 39 44  1  0
 39 47  1  0
 45 46  1  0
 47 48  1  0
 47 49  1  0
 49 50  1  0
 49 51  1  0
M  END
$$$$
1ERR
     RDKit          3D

 62 66  0  0  0  0  0  0  0  0999 V2000
   69.5710   36.2230   71.9170 C   0  0  0  0  0  0  0  0  0  0  0  0
   70.1930   35.8660   72.7250 H   0  0  0  0  0  1  0  0  0  0  0  0
   65.5600   30.4460   70.1280 C   0  0  0  0  0  0  0  0  0  0  0  0
   65.3810   29.9280   69.1980 H   0  0  0  0  0  1  0  0  0  0  0  0
   64.7350   28.5250   71.2490 O   0  0  0  0  0  0  0  0  0  0  0  0
   64.6020   28.0940   72.0960 H   0  0  0  0  0  1  0  0  0  0  0  0
   65.2590   29.8170   71.3200 C   0  0  0  0  0  0  0  0  0  0  0  0
   65.5620   30.4280   72.5190 C   0  0  0  0  0  0  0  0  0  0  0  0
   65.3820   29.9280   73.4590 H   0  0  0  0  0  1  0  0  0  0  0  0
   66.1060   31.7060   72.4800 C   0  0  0  0  0  0  0  0  0  0  0  0
   66.3460   32.2010   73.4090 H   0  0  0  0  0  1  0  0  0  0  0  0
   68.5560   35.4680   71.4640 C   0  0  0  0  0  0  0  0  0  0  0  0
   68.1280   34.1500   71.9060 C   0  0  0  0  0  0  0  0  0  0  0  0
   69.3680   32.4120   72.6530 O   0  0  0  0  0  0  0  0  0  0  0  0
   68.7710   33.4630   72.9180 C   0  0  0  0  0  0  0  0  0  0  0  0
   68.7680   33.9170   74.3130 C   0  0  0  0  0  0  0  0  0  0  0  0
   69.6210   33.3510   75.2390 C   0  0  0  0  0  0  0  0  0  0  0  0
   70.3010   32.5750   74.9180 H   0  0  0  0  0  1  0  0  0  0  0  0
   69.6330   33.7450   76.5630 C   0  0  0  0  0  0  0  0  0  0  0  0
   70.3260   33.3020   77.2630 H   0  0  0  0  0  1  0  0  0  0  0  0
   69.8160   37.4480   71.3520 C   0  0  0  0  0  0  0  0  0  0  0  0
   70.6180   38.0520   71.7490 H   0  0  0  0  0  1  0  0  0  0  0  0
   68.7330   34.7250   76.9780 C   0  0  0  0  0  0  0  0  0  0  0  0
   67.8790   35.3050   76.0570 C   0  0  0  0  0  0  0  0  0  0  0  0
   67.1860   36.0700   76.3750 H   0  0  0  0  0  1  0  0  0  0  0  0
   67.9070   34.9100   74.7300 C   0  0  0  0  0  0  0  0  0  0  0  0
   67.2490   35.3830   74.0160 H   0  0  0  0  0  1  0  0  0  0  0  0
   68.5550   35.2590   78.2200 O   0  0  0  0  0  0  0  0  0  0  0  0
   69.4610   34.8370   79.2280 C   0  0  0  0  0  0  0  0  0  0  0  0
   70.4810   34.9220   78.8530 H   0  0  0  0  0  1  0  0  0  0  0  0
   69.2540   33.7980   79.4850 H   0  0  0  0  0  1  0  0  0  0  0  0
   69.3110   35.6920   80.4580 C   0  0  0  0  0  0  0  0  0  0  0  0
   70.2550   35.5700   80.9890 H   0  0  0  0  0  1  0  0  0  0  0  0
   68.5120   35.2140   81.0240 H   0  0  0  0  0  1  0  0  0  0  0  0
   69.0230   37.1100   80.5570 N   0  0  0  0  0  0  0  0  0  0  0  0
   69.8650   37.5380   80.1990 H   0  0  0  0  0  1  0  0  0  0  0  0
   68.7200   37.4370   81.9650 C   0  0  0  0  0  0  0  0  0  0  0  0
   69.5380   37.0720   82.5860 H   0  0  0  0  0  1  0  0  0  0  0  0
   67.7970   36.9290   82.2450 H   0  0  0  0  0  1  0  0  0  0  0  0
   68.5440   38.9460   82.2290 C   0  0  0  0  0  0  0  0  0  0  0  0
   69.4400   39.4880   81.9240 H   0  0  0  0  0  1  0  0  0  0  0  0
   68.3560   39.1220   83.2880 H   0  0  0  0  0  1  0  0  0  0  0  0
   67.3380   39.4040   81.3930 C   0  0  0  0  0  0  0  0  0  0  0  0
   67.1090   40.4520   81.5840 H   0  0  0  0  0  1  0  0  0  0  0  0
   66.4610   38.7950   81.6120 H   0  0  0  0  0  1  0  0  0  0  0  0
   69.0830   37.9330   70.3050 C   0  0  0  0  0  0  0  0  0  0  0  0
   69.4100   39.1860   69.8500 O   0  0  0  0  0  0  0  0  0  0  0  0
   68.8560   39.5170   69.1390 H   0  0  0  0  0  1  0  0  0  0  0  0
   67.8040   39.1970   79.9190 C   0  0  0  0  0  0  0  0  0  0  0  0
   68.7580   39.6980   79.7540 H   0  0  0  0  0  1  0  0  0  0  0  0
   67.0590   39.5970   79.2310 H   0  0  0  0  0  1  0  0  0  0  0  0
   67.9600   37.6810   79.7070 C   0  0  0  0  0  0  0  0  0  0  0  0
   67.0160   37.1930   79.9490 H   0  0  0  0  0  1  0  0  0  0  0  0
   68.2080   37.4960   78.6620 H   0  0  0  0  0  1  0  0  0  0  0  0
   68.0290   37.1670   69.7940 C   0  0  0  0  0  0  0  0  0  0  0  0
   67.4400   37.5180   68.9590 H   0  0  0  0  0  1  0  0  0  0  0  0
   67.7650   35.9560   70.3850 C   0  0  0  0  0  0  0  0  0  0  0  0
   66.6380   34.8150   69.9860 S   0  0  0  0  0  0  0  0  0  0  0  0
   67.0010   33.6910   71.1920 C   0  0  0  0  0  0  0  0  0  0  0  0
   66.3470   32.3560   71.3010 C   0  0  0  0  0  0  0  0  0  0  0  0
   66.0870   31.7270   70.0990 C   0  0  0  0  0  0  0  0  0  0  0  0
   66.2890   32.2210   69.1600 H   0  0  0  0  0  1  0  0  0  0  0  0
  1  2  1  0
  1 12  2  0
  1 21  1  0
  3  4  1  0
  3  7  2  0
  3 61  1  0
  5  6  1  0
  5  7  1  0
  7  8  1  0
  8  9  1  0
  8 10  2  0
 10 11  1  0
 10 60  1  0
 12 13  1  0
 12 57  1  0
 13 15  1  0
 13 59  2  0
 14 15  2  0
 15 16  1  0
 16 17  2  0
 16 26  1  0
 17 18  1  0
 17 19  1  0
 19 20  1  0
 19 23  2  0
 21 22  1  0
 21 46  2  0
 23 24  1  0
 23 28  1  0
 24 25  1  0
 24 26  2  0
 26 27  1  0
 28 29  1  0
 29 30  1  0
 29 31  1  0
 29 32  1  0
 32 33  1  0
 32 34  1  0
 32 35  1  0
 35 36  1  0
 35 37  1  0
 35 52  1  0
 37 38  1  0
 37 39  1  0
 37 40  1  0
 40 41  1  0
 40 42  1  0
 40 43  1  0
 43 44  1  0
 43 45  1  0
 43 49  1  0
 46 47  1  0
 46 55  1  0
 47 48  1  0
 49 50  1  0
 49 51  1  0
 49 52  1  0
 52 53  1  0
 52 54  1  0
 55 56  1  0
 55 57  2  0
 57 58  1  0
 58 59  1  0
 59 60  1  0
 60 61  2  0
 61 62  1  0
M  CHG  1  35   1
M  END
$$$$
1YIN
     RDKit          3D

 68 72  0  0  1  0  0  0  0  0999 V2000
   68.1180   32.8700   71.4740 C   0  0  0  0  0  0  0  0  0  0  0  0
   68.5430   32.4330   70.5700 H   0  0  0  0  0  1  0  0  0  0  0  0
   66.9480   36.9510   69.9640 F   0  0  0  0  0  0  0  0  0  0  0  0
   68.4890   35.3020   70.8150 C   0  0  0  0  0  0  0  0  0  0  0  0
   67.4770   34.1670   70.9100 C   0  0  0  0  0  0  0  0  0  0  0  0
   66.7560   34.6260   71.5870 H   0  0  0  0  0  1  0  0  0  0  0  0
   66.6490   33.7880   69.6910 C   0  0  0  0  0  0  0  0  0  0  0  0
   67.2920   33.3150   68.9480 H   0  0  0  0  0  1  0  0  0  0  0  0
   66.1990   34.6840   69.2640 H   0  0  0  0  0  1  0  0  0  0  0  0
   65.8640   33.0930   69.9870 H   0  0  0  0  0  1  0  0  0  0  0  0
   67.1230   31.9030   72.0780 C   0  0  0  0  0  0  0  0  0  0  0  0
   65.9500   32.2910   72.7500 C   0  0  0  0  0  0  0  0  0  0  0  0
   65.7040   33.3370   72.8570 H   0  0  0  0  0  1  0  0  0  0  0  0
   65.1100   31.3140   73.2750 C   0  0  0  0  0  0  0  0  0  0  0  0
   64.2160   31.6170   73.8000 H   0  0  0  0  0  1  0  0  0  0  0  0
   65.3920   29.9480   73.1420 C   0  0  0  0  0  0  0  0  0  0  0  0
   64.5610   29.0190   73.6440 O   0  0  0  0  0  0  0  0  0  0  0  0
   64.8320   28.1100   73.4960 H   0  0  0  0  0  1  0  0  0  0  0  0
   66.5490   29.5700   72.4650 C   0  0  0  0  0  0  0  0  0  0  0  0
   66.7860   28.5240   72.3420 H   0  0  0  0  0  1  0  0  0  0  0  0
   69.2630   33.0780   72.4710 C   0  0  0  0  0  0  0  0  0  0  0  0
   69.6440   32.0760   72.6710 H   0  0  0  0  0  1  0  0  0  0  0  0
   67.3960   30.5390   71.9490 C   0  0  0  0  0  0  0  0  0  0  0  0
   68.2930   30.2300   71.4320 H   0  0  0  0  0  1  0  0  0  0  0  0
   68.9150   33.6090   73.8340 C   0  0  0  0  0  0  0  0  0  0  0  0
   69.5790   33.0450   74.9290 C   0  0  0  0  0  0  0  0  0  0  0  0
   70.2840   32.2430   74.7670 H   0  0  0  0  0  1  0  0  0  0  0  0
   69.3450   33.5040   76.2320 C   0  0  0  0  0  0  0  0  0  0  0  0
   69.9250   33.0970   77.0470 H   0  0  0  0  0  1  0  0  0  0  0  0
   68.3730   34.4810   76.5010 C   0  0  0  0  0  0  0  0  0  0  0  0
   67.7180   35.0570   75.4040 C   0  0  0  0  0  0  0  0  0  0  0  0
   66.9800   35.8290   75.5660 H   0  0  0  0  0  1  0  0  0  0  0  0
   68.0090   34.6440   74.1150 C   0  0  0  0  0  0  0  0  0  0  0  0
   67.5180   35.1390   73.2900 H   0  0  0  0  0  1  0  0  0  0  0  0
   68.0970   34.9040   77.7540 O   0  0  0  0  0  0  0  0  0  0  0  0
   69.0720   34.6760   78.7860 C   0  0  0  0  0  0  0  0  0  0  0  0
   70.0220   35.1000   78.4620 H   0  0  0  0  0  1  0  0  0  0  0  0
   69.1820   33.6000   78.9240 H   0  0  0  0  0  1  0  0  0  0  0  0
   68.6990   35.3000   80.1330 C   0  0  0  0  0  0  0  0  0  0  0  0
   69.3000   34.8160   80.9020 H   0  0  0  0  0  1  0  0  0  0  0  0
   67.6440   35.0950   80.3140 H   0  0  0  0  0  1  0  0  0  0  0  0
   70.2130   33.9720   71.8620 O   0  0  0  0  0  0  0  0  0  0  0  0
   68.9030   36.7600   80.2520 N   0  0  0  0  0  0  0  0  0  0  0  0
   69.8540   37.0230   80.0370 H   0  0  0  0  0  1  0  0  0  0  0  0
   68.4870   37.0580   81.6230 C   0  0  0  0  0  0  0  0  0  0  0  0
   69.0160   36.4120   82.3230 H   0  0  0  0  0  1  0  0  0  0  0  0
   67.4130   36.9060   81.7290 H   0  0  0  0  0  1  0  0  0  0  0  0
   68.8350   38.5060   81.8880 C   0  0  0  0  0  0  0  0  0  0  0  0
   69.8180   38.7440   81.4820 H   0  0  0  0  0  1  0  0  0  0  0  0
   68.8240   38.7130   82.9580 H   0  0  0  0  0  1  0  0  0  0  0  0
   67.7470   39.3130   81.1720 C   0  0  0  0  0  0  0  0  0  0  0  0
   67.8900   40.3790   81.3510 H   0  0  0  0  0  1  0  0  0  0  0  0
   66.7610   39.0140   81.5280 H   0  0  0  0  0  1  0  0  0  0  0  0
   67.8870   39.0020   79.6610 C   0  0  0  0  0  0  0  0  0  0  0  0
   68.7710   39.5180   79.2870 H   0  0  0  0  0  1  0  0  0  0  0  0
   67.0020   39.3820   79.1510 H   0  0  0  0  0  1  0  0  0  0  0  0
   68.0280   37.4970   79.3320 C   0  0  0  0  0  0  0  0  0  0  0  0
   67.0370   37.0450   79.3670 H   0  0  0  0  0  1  0  0  0  0  0  0
   68.4340   37.4040   78.3250 H   0  0  0  0  0  1  0  0  0  0  0  0
   69.7930   35.1370   71.3410 C   0  0  0  0  0  0  0  0  0  0  0  0
   70.7390   36.1620   71.2850 C   0  0  0  0  0  0  0  0  0  0  0  0
   71.7390   35.9820   71.6510 H   0  0  0  0  0  1  0  0  0  0  0  0
   70.4160   37.4130   70.7660 C   0  0  0  0  0  0  0  0  0  0  0  0
   71.1450   38.2090   70.7540 H   0  0  0  0  0  1  0  0  0  0  0  0
   69.1320   37.6170   70.2620 C   0  0  0  0  0  0  0  0  0  0  0  0
   68.7450   38.7990   69.7510 O   0  0  0  0  0  0  0  0  0  0  0  0
   67.8240   38.8430   69.4830 H   0  0  0  0  0  1  0  0  0  0  0  0
   68.1740   36.5930   70.3500 C   0  0  0  0  0  0  0  0  0  0  0  0
  1  2  1  0
  1  5  1  0
  1 11  1  0
  1 21  1  0
  3 68  1  0
  4  5  1  0
  4 60  2  0
  4 68  1  0
  5  6  1  0
  5  7  1  0
  7  8  1  0
  7  9  1  0
  7 10  1  0
 11 12  2  0
 11 23  1  0
 12 13  1  0
 12 14  1  0
 14 15  1  0
 14 16  2  0
 16 17  1  0
 16 19  1  0
 17 18  1  0
 19 20  1  0
 19 23  2  0
 21 22  1  0
 21 25  1  0
 21 42  1  0
 23 24  1  0
 25 26  2  0
 25 33  1  0
 26 27  1  0
 26 28  1  0
 28 29  1  0
 28 30  2  0
 30 31  1  0
 30 35  1  0
 31 32  1  0
 31 33  2  0
 33 34  1  0
 35 36  1  0
 36 37  1  0
 36 38  1  0
 36 39  1  0
 39 40  1  0
 39 41  1  0
 39 43  1  0
 42 60  1  0
 43 44  1  0
 43 45  1  0
 43 57  1  0
 45 46  1  0
 45 47  1  0
 45 48  1  0
 48 49  1  0
 48 50  1  0
 48 51  1  0
 51 52  1  0
 51 53  1  0
 51 54  1  0
 54 55  1  0
 54 56  1  0
 54 57  1  0
 57 58  1  0
 57 59  1  0
 60 61  1  0
 61 62  1  0
 61 63  2  0
 63 64  1  0
 63 65  1  0
 65 66  1  0
 65 68  2  0
 66 67  1  0
M  CHG  1  43   1
M  END
$$$$
1R5K
     RDKit          3D

 48 50  0  0  0  0  0  0  0  0999 V2000
   69.7520   34.1720   80.6560 O   0  0  0  0  0  0  0  0  0  0  0  0
   66.5160   32.1700   69.7930 C   0  0  0  0  0  0  0  0  0  0  0  0
   66.6630   32.1280   68.7140 H   0  0  0  0  0  1  0  0  0  0  0  0
   65.6810   32.8330   70.0200 H   0  0  0  0  0  1  0  0  0  0  0  0
   66.2990   31.1700   70.1700 H   0  0  0  0  0  1  0  0  0  0  0  0
   67.5060   35.4270   70.7920 C   0  0  0  0  0  0  0  0  0  0  0  0
   66.6300   34.8830   70.4710 H   0  0  0  0  0  1  0  0  0  0  0  0
   68.0760   33.9230   74.0120 C   0  0  0  0  0  0  0  0  0  0  0  0
   68.8050   32.8870   74.5800 C   0  0  0  0  0  0  0  0  0  0  0  0
   69.1130   32.0440   73.9790 H   0  0  0  0  0  1  0  0  0  0  0  0
   69.1350   32.9440   75.9310 C   0  0  0  0  0  0  0  0  0  0  0  0
   69.6940   32.1350   76.3780 H   0  0  0  0  0  1  0  0  0  0  0  0
   68.7540   34.0310   76.7140 C   0  0  0  0  0  0  0  0  0  0  0  0
   69.1040   34.0620   78.0580 C   0  0  0  0  0  0  0  0  0  0  0  0
   69.6560   33.2360   78.4810 H   0  0  0  0  0  1  0  0  0  0  0  0
   68.7550   35.1400   78.8710 C   0  0  0  0  0  0  0  0  0  0  0  0
   68.1950   35.9690   78.4650 H   0  0  0  0  0  1  0  0  0  0  0  0
   69.1370   35.1380   80.2190 C   0  0  0  0  0  0  0  0  0  0  0  0
   68.0250   35.0730   76.1430 C   0  0  0  0  0  0  0  0  0  0  0  0
   67.7140   35.9160   76.7420 H   0  0  0  0  0  1  0  0  0  0  0  0
   67.7030   35.0120   74.7910 C   0  0  0  0  0  0  0  0  0  0  0  0
   67.1540   35.8250   74.3390 H   0  0  0  0  0  1  0  0  0  0  0  0
   68.8790   36.0590   81.0040 O   0  0  0  0  0  0  0  0  0  0  0  0
   67.7780   32.6980   70.4560 C   0  0  0  0  0  0  0  0  0  0  0  0
   68.0000   33.7000   70.0890 H   0  0  0  0  0  1  0  0  0  0  0  0
   68.6170   32.0370   70.2380 H   0  0  0  0  0  1  0  0  0  0  0  0
   67.0290   31.6070   72.6080 C   0  0  0  0  0  0  0  0  0  0  0  0
   67.6130   30.3560   72.3680 C   0  0  0  0  0  0  0  0  0  0  0  0
   68.4370   30.2620   71.6760 H   0  0  0  0  0  1  0  0  0  0  0  0
   67.1190   29.2340   73.0310 C   0  0  0  0  0  0  0  0  0  0  0  0
   67.5680   28.2650   72.8720 H   0  0  0  0  0  1  0  0  0  0  0  0
   66.0310   29.3770   73.9090 C   0  0  0  0  0  0  0  0  0  0  0  0
   65.6490   28.5030   74.4160 H   0  0  0  0  0  1  0  0  0  0  0  0
   65.4280   30.6170   74.1470 C   0  0  0  0  0  0  0  0  0  0  0  0
   64.5940   30.7050   74.8270 H   0  0  0  0  0  1  0  0  0  0  0  0
   65.9300   31.7330   73.4860 C   0  0  0  0  0  0  0  0  0  0  0  0
   65.4770   32.7010   73.6450 H   0  0  0  0  0  1  0  0  0  0  0  0
   67.5260   32.7380   71.9430 C   0  0  0  0  0  0  0  0  0  0  0  0
   67.7410   33.9160   72.6580 C   0  0  0  0  0  0  0  0  0  0  0  0
   68.1970   35.0120   71.9260 C   0  0  0  0  0  0  0  0  0  0  0  0
   69.3250   35.7280   72.3190 C   0  0  0  0  0  0  0  0  0  0  0  0
   69.8700   35.4220   73.2000 H   0  0  0  0  0  1  0  0  0  0  0  0
   69.7600   36.8340   71.5920 C   0  0  0  0  0  0  0  0  0  0  0  0
   70.6400   37.3750   71.9070 H   0  0  0  0  0  1  0  0  0  0  0  0
   69.0630   37.2390   70.4650 C   0  0  0  0  0  0  0  0  0  0  0  0
   69.3980   38.0960   69.9000 H   0  0  0  0  0  1  0  0  0  0  0  0
   67.9320   36.5380   70.0650 C   0  0  0  0  0  0  0  0  0  0  0  0
   67.3820   36.8540   69.1900 H   0  0  0  0  0  1  0  0  0  0  0  0
  1 18  2  0
  2  3  1  0
  2  4  1  0
  2  5  1  0
  2 24  1  0
  6  7  1  0
  6 40  2  0
  6 47  1  0
  8  9  2  0
  8 21  1  0
  8 39  1  0
  9 10  1  0
  9 11  1  0
 11 12  1  0
 11 13  2  0
 13 14  1  0
 13 19  1  0
 14 15  1  0
 14 16  2  3
 16 17  1  0
 16 18  1  0
 18 23  1  0
 19 20  1  0
 19 21  2  0
 21 22  1  0
 24 25  1  0
 24 26  1  0
 24 38  1  0
 27 28  2  0
 27 36  1  0
 27 38  1  0
 28 29  1  0
 28 30  1  0
 30 31  1  0
 30 32  2  0
 32 33  1  0
 32 34  1  0
 34 35  1  0
 34 36  2  0
 36 37  1  0
 38 39  2  3
 39 40  1  0
 40 41  1  0
 41 42  1  0
 41 43  2  0
 43 44  1  0
 43 45  1  0
 45 46  1  0
 45 47  2  0
 47 48  1  0
M  CHG  1  23  -1
M  END
$$$$
1SJ0
     RDKit          3D

 63 67  0  0  1  0  0  0  0  0999 V2000
   67.8820   32.9040   71.2140 C   0  0  0  0  0  0  0  0  0  0  0  0
   68.1060   32.3690   70.2910 H   0  0  0  0  0  1  0  0  0  0  0  0
   68.2770   35.5770   70.5990 C   0  0  0  0  0  0  0  0  0  0  0  0
   67.2710   34.4590   70.5810 S   0  0  0  0  0  0  0  0  0  0  0  0
   66.9570   31.9340   71.9110 C   0  0  0  0  0  0  0  0  0  0  0  0
   65.7790   32.2810   72.5770 C   0  0  0  0  0  0  0  0  0  0  0  0
   65.4690   33.3150   72.6200 H   0  0  0  0  0  1  0  0  0  0  0  0
   64.9980   31.2910   73.1890 C   0  0  0  0  0  0  0  0  0  0  0  0
   64.0920   31.5630   73.7100 H   0  0  0  0  0  1  0  0  0  0  0  0
   65.3950   29.9450   73.1240 C   0  0  0  0  0  0  0  0  0  0  0  0
   64.6680   28.9940   73.7400 O   0  0  0  0  0  0  0  0  0  0  0  0
   65.0310   28.1070   73.6860 H   0  0  0  0  0  1  0  0  0  0  0  0
   66.5830   29.5870   72.4740 C   0  0  0  0  0  0  0  0  0  0  0  0
   66.9100   28.5580   72.4560 H   0  0  0  0  0  1  0  0  0  0  0  0
   67.3410   30.5860   71.8470 C   0  0  0  0  0  0  0  0  0  0  0  0
   68.2350   30.3140   71.3060 H   0  0  0  0  0  1  0  0  0  0  0  0
   68.7830   33.6900   73.5310 C   0  0  0  0  0  0  0  0  0  0  0  0
   69.0810   33.1770   72.1240 C   0  0  0  0  0  0  0  0  0  0  0  0
   69.5210   32.1900   72.2690 H   0  0  0  0  0  1  0  0  0  0  0  0
   69.4660   33.0220   74.5540 C   0  0  0  0  0  0  0  0  0  0  0  0
   70.1260   32.2060   74.3010 H   0  0  0  0  0  1  0  0  0  0  0  0
   69.3150   33.3850   75.8940 C   0  0  0  0  0  0  0  0  0  0  0  0
   69.8790   32.8780   76.6630 H   0  0  0  0  0  1  0  0  0  0  0  0
   68.4160   34.4240   76.2360 C   0  0  0  0  0  0  0  0  0  0  0  0
   67.7740   35.1240   75.2300 C   0  0  0  0  0  0  0  0  0  0  0  0
   67.1600   35.9770   75.4790 H   0  0  0  0  0  1  0  0  0  0  0  0
   67.9150   34.7300   73.8710 C   0  0  0  0  0  0  0  0  0  0  0  0
   67.3500   35.2350   73.1010 H   0  0  0  0  0  1  0  0  0  0  0  0
   68.2130   34.7790   77.5320 O   0  0  0  0  0  0  0  0  0  0  0  0
   68.7410   34.1450   78.7100 C   0  0  0  0  0  0  0  0  0  0  0  0
   69.4910   33.4190   78.3960 H   0  0  0  0  0  1  0  0  0  0  0  0
   67.9230   33.6280   79.2120 H   0  0  0  0  0  1  0  0  0  0  0  0
   69.3980   35.1050   79.7270 C   0  0  0  0  0  0  0  0  0  0  0  0
   70.4020   35.3010   79.3500 H   0  0  0  0  0  1  0  0  0  0  0  0
   69.4630   34.5520   80.6640 H   0  0  0  0  0  1  0  0  0  0  0  0
   68.8250   36.4280   80.0720 N   0  0  0  0  0  0  0  0  0  0  0  0
   69.7140   36.8450   80.3100 H   0  0  0  0  0  1  0  0  0  0  0  0
   68.3170   37.2530   78.9890 C   0  0  0  0  0  0  0  0  0  0  0  0
   67.3450   36.8610   78.6900 H   0  0  0  0  0  1  0  0  0  0  0  0
   69.0110   37.1810   78.1520 H   0  0  0  0  0  1  0  0  0  0  0  0
   69.9710   34.1030   71.4860 O   0  0  0  0  0  0  0  0  0  0  0  0
   68.1460   38.7460   79.3480 C   0  0  0  0  0  0  0  0  0  0  0  0
   67.6180   39.2450   78.5350 H   0  0  0  0  0  1  0  0  0  0  0  0
   69.1320   39.1940   79.4690 H   0  0  0  0  0  1  0  0  0  0  0  0
   67.3470   38.9400   80.6540 C   0  0  0  0  0  0  0  0  0  0  0  0
   66.3140   38.6230   80.5100 H   0  0  0  0  0  1  0  0  0  0  0  0
   67.3670   39.9880   80.9520 H   0  0  0  0  0  1  0  0  0  0  0  0
   68.0240   38.0660   81.7420 C   0  0  0  0  0  0  0  0  0  0  0  0
   67.4620   38.1560   82.6720 H   0  0  0  0  0  1  0  0  0  0  0  0
   69.0430   38.4190   81.8980 H   0  0  0  0  0  1  0  0  0  0  0  0
   68.0640   36.5720   81.3160 C   0  0  0  0  0  0  0  0  0  0  0  0
   68.5400   35.9850   82.1010 H   0  0  0  0  0  1  0  0  0  0  0  0
   67.0460   36.2130   81.1610 H   0  0  0  0  0  1  0  0  0  0  0  0
   69.5880   35.3300   71.0940 C   0  0  0  0  0  0  0  0  0  0  0  0
   70.5010   36.3680   71.1970 C   0  0  0  0  0  0  0  0  0  0  0  0
   71.5120   36.1560   71.5140 H   0  0  0  0  0  1  0  0  0  0  0  0
   70.1410   37.6750   70.9010 C   0  0  0  0  0  0  0  0  0  0  0  0
   70.7950   38.4970   71.1530 H   0  0  0  0  0  1  0  0  0  0  0  0
   68.9100   37.9080   70.2670 C   0  0  0  0  0  0  0  0  0  0  0  0
   68.6260   39.1550   69.8750 O   0  0  0  0  0  0  0  0  0  0  0  0
   67.7450   39.2760   69.5140 H   0  0  0  0  0  1  0  0  0  0  0  0
   67.9840   36.8570   70.1570 C   0  0  0  0  0  0  0  0  0  0  0  0
   67.0180   37.0520   69.7160 H   0  0  0  0  0  1  0  0  0  0  0  0
  1  2  1  0
  1  4  1  0
  1  5  1  0
  1 18  1  0
  3  4  1  0
  3 54  2  0
  3 62  1  0
  5  6  2  0
  5 15  1  0
  6  7  1  0
  6  8  1  0
  8  9  1  0
  8 10  2  0
 10 11  1  0
 10 13  1  0
 11 12  1  0
 13 14  1  0
 13 15  2  0
 15 16  1  0
 17 18  1  0
 17 20  2  0
 17 27  1  0
 18 19  1  0
 18 41  1  0
 20 21  1  0
 20 22  1  0
 22 23  1  0
 22 24  2  0
 24 25  1  0
 24 29  1  0
 25 26  1  0
 25 27  2  0
 27 28  1  0
 29 30  1  0
 30 31  1  0
 30 32  1  0
 30 33  1  0
 33 34  1  0
 33 35  1  0
 33 36  1  0
 36 37  1  0
 36 38  1  0
 36 51  1  0
 38 39  1  0
 38 40  1  0
 38 42  1  0
 41 54  1  0
 42 43  1  0
 42 44  1  0
 42 45  1  0
 45 46  1  0
 45 47  1  0
 45 48  1  0
 48 49  1  0
 48 50  1  0
 48 51  1  0
 51 52  1  0
 51 53  1  0
 54 55  1  0
 55 56  1  0
 55 57  2  0
 57 58  1  0
 57 59  1  0
 59 60  1  0
 59 62  2  0
 60 61  1  0
 62 63  1  0
M  CHG  1  36   1
M  END
$$$$
1UOM
     RDKit          3D

 65 69  0  0  1  0  0  0  0  0999 V2000
   68.9720   36.1650   80.5980 N   0  0  0  0  0  0  0  0  0  0  0  0
   69.7940   36.4880   80.1080 H   0  0  0  0  0  1  0  0  0  0  0  0
   69.4130   37.9370   82.3730 C   0  0  0  0  0  0  0  0  0  0  0  0
   70.2980   38.3170   81.8630 H   0  0  0  0  0  1  0  0  0  0  0  0
   69.5260   38.0760   83.4480 H   0  0  0  0  0  1  0  0  0  0  0  0
   69.2520   36.4200   82.0640 C   0  0  0  0  0  0  0  0  0  0  0  0
   70.1720   35.9050   82.3410 H   0  0  0  0  0  1  0  0  0  0  0  0
   68.4240   36.0270   82.6540 H   0  0  0  0  0  1  0  0  0  0  0  0
   68.8160   34.7120   80.3000 C   0  0  0  0  0  0  0  0  0  0  0  0
   67.7620   34.4590   80.4200 H   0  0  0  0  0  1  0  0  0  0  0  0
   69.4080   34.1580   81.0290 H   0  0  0  0  0  1  0  0  0  0  0  0
   69.2570   34.2500   78.8800 C   0  0  0  0  0  0  0  0  0  0  0  0
   69.2160   33.1620   78.8200 H   0  0  0  0  0  1  0  0  0  0  0  0
   70.2750   34.5870   78.6850 H   0  0  0  0  0  1  0  0  0  0  0  0
   68.3610   34.8240   77.9040 O   0  0  0  0  0  0  0  0  0  0  0  0
   68.4290   34.5970   76.5080 C   0  0  0  0  0  0  0  0  0  0  0  0
   69.4010   33.7510   75.8730 C   0  0  0  0  0  0  0  0  0  0  0  0
   70.1470   33.2480   76.4700 H   0  0  0  0  0  1  0  0  0  0  0  0
   69.3860   33.5710   74.4560 C   0  0  0  0  0  0  0  0  0  0  0  0
   70.1220   32.9310   73.9910 H   0  0  0  0  0  1  0  0  0  0  0  0
   67.8240   36.9770   80.0500 C   0  0  0  0  0  0  0  0  0  0  0  0
   66.8980   36.6200   80.5010 H   0  0  0  0  0  1  0  0  0  0  0  0
   67.7810   36.8360   78.9700 H   0  0  0  0  0  1  0  0  0  0  0  0
   68.4090   34.2280   73.6460 C   0  0  0  0  0  0  0  0  0  0  0  0
   67.4430   35.0740   74.2890 C   0  0  0  0  0  0  0  0  0  0  0  0
   66.6970   35.5820   73.6960 H   0  0  0  0  0  1  0  0  0  0  0  0
   67.4610   35.2480   75.6930 C   0  0  0  0  0  0  0  0  0  0  0  0
   66.7250   35.8880   76.1560 H   0  0  0  0  0  1  0  0  0  0  0  0
   68.3700   34.0450   72.0830 C   0  0  0  0  0  0  0  0  0  0  0  0
   69.1650   33.3940   71.7200 H   0  0  0  0  0  1  0  0  0  0  0  0
   67.1120   33.3210   71.6270 N   0  0  0  0  0  0  0  0  0  0  0  0
   66.3960   33.7550   70.3950 C   0  0  0  0  0  0  0  0  0  0  0  0
   65.3870   33.3440   70.4220 H   0  0  0  0  0  1  0  0  0  0  0  0
   66.9280   33.3570   69.5310 H   0  0  0  0  0  1  0  0  0  0  0  0
   66.2910   35.3060   70.2370 C   0  0  0  0  0  0  0  0  0  0  0  0
   65.4860   35.6650   70.8780 H   0  0  0  0  0  1  0  0  0  0  0  0
   66.0550   35.5320   69.1970 H   0  0  0  0  0  1  0  0  0  0  0  0
   67.5910   36.0510   70.6180 C   0  0  0  0  0  0  0  0  0  0  0  0
   68.5630   35.4650   71.4880 C   0  0  0  0  0  0  0  0  0  0  0  0
   69.7450   36.2120   71.8200 C   0  0  0  0  0  0  0  0  0  0  0  0
   70.4840   35.7770   72.4770 H   0  0  0  0  0  1  0  0  0  0  0  0
   69.9540   37.5150   71.2950 C   0  0  0  0  0  0  0  0  0  0  0  0
   70.8470   38.0640   71.5550 H   0  0  0  0  0  1  0  0  0  0  0  0
   68.9960   38.0930   70.4330 C   0  0  0  0  0  0  0  0  0  0  0  0
   67.8170   37.3590   70.0990 C   0  0  0  0  0  0  0  0  0  0  0  0
   67.0840   37.8030   69.4420 H   0  0  0  0  0  1  0  0  0  0  0  0
   69.1760   39.3720   69.9020 O   0  0  0  0  0  0  0  0  0  0  0  0
   68.4680   39.6770   69.3300 H   0  0  0  0  0  1  0  0  0  0  0  0
   66.7090   32.1450   72.2290 C   0  0  0  0  0  0  0  0  0  0  0  0
   67.2840   30.9150   71.7890 C   0  0  0  0  0  0  0  0  0  0  0  0
   68.0160   30.9220   70.9950 H   0  0  0  0  0  1  0  0  0  0  0  0
   66.9060   29.6850   72.3820 C   0  0  0  0  0  0  0  0  0  0  0  0
   67.3500   28.7620   72.0400 H   0  0  0  0  0  1  0  0  0  0  0  0
   67.9700   38.4970   80.3480 C   0  0  0  0  0  0  0  0  0  0  0  0
   67.0750   39.0190   80.0100 H   0  0  0  0  0  1  0  0  0  0  0  0
   68.8400   38.8870   79.8190 H   0  0  0  0  0  1  0  0  0  0  0  0
   65.9420   29.6650   73.4270 C   0  0  0  0  0  0  0  0  0  0  0  0
   65.6560   28.7270   73.8800 H   0  0  0  0  0  1  0  0  0  0  0  0
   65.3540   30.8800   73.8760 C   0  0  0  0  0  0  0  0  0  0  0  0
   64.6220   30.8640   74.6700 H   0  0  0  0  0  1  0  0  0  0  0  0
   65.7300   32.1130   73.2810 C   0  0  0  0  0  0  0  0  0  0  0  0
   65.2780   33.0330   73.6210 H   0  0  0  0  0  1  0  0  0  0  0  0
   68.1520   38.7210   81.8780 C   0  0  0  0  0  0  0  0  0  0  0  0
   68.2840   39.7850   82.0760 H   0  0  0  0  0  1  0  0  0  0  0  0
   67.2690   38.3600   82.4060 H   0  0  0  0  0  1  0  0  0  0  0  0
  1  2  1  0
  1  6  1  0
  1  9  1  0
  1 21  1  0
  3  4  1  0
  3  5  1  0
  3  6  1  0
  3 63  1  0
  6  7  1  0
  6  8  1  0
  9 10  1  0
  9 11  1  0
  9 12  1  0
 12 13  1  0
 12 14  1  0
 12 15  1  0
 15 16  1  0
 16 17  2  0
 16 27  1  0
 17 18  1  0
 17 19  1  0
 19 20  1  0
 19 24  2  0
 21 22  1  0
 21 23  1  0
 21 54  1  0
 24 25  1  0
 24 29  1  0
 25 26  1  0
 25 27  2  0
 27 28  1  0
 29 30  1  0
 29 31  1  0
 29 39  1  0
 31 32  1  0
 31 49  1  0
 32 33  1  0
 32 34  1  0
 32 35  1  0
 35 36  1  0
 35 37  1  0
 35 38  1  0
 38 39  2  0
 38 45  1  0
 39 40  1  0
 40 41  1  0
 40 42  2  0
 42 43  1  0
 42 44  1  0
 44 45  2  0
 44 47  1  0
 45 46  1  0
 47 48  1  0
 49 50  2  0
 49 61  1  0
 50 51  1  0
 50 52  1  0
 52 53  1  0
 52 57  2  0
 54 55  1  0
 54 56  1  0
 54 63  1  0
 57 58  1  0
 57 59  1  0
 59 60  1  0
 59 61  2  0
 61 62  1  0
 63 64  1  0
 63 65  1  0
M  CHG  1   1   1
M  END
$$$$
1XP1
     RDKit          3D

 66 70  0  0  1  0  0  0  0  0999 V2000
   67.8990   32.9980   70.9840 C   0  0  0  0  0  0  0  0  0  0  0  0
   68.1420   32.5530   70.0190 H   0  0  0  0  0  1  0  0  0  0  0  0
   68.2950   35.6880   70.5290 C   0  0  0  0  0  0  0  0  0  0  0  0
   67.2570   34.5820   70.4460 S   0  0  0  0  0  0  0  0  0  0  0  0
   66.9700   32.0330   71.6930 C   0  0  0  0  0  0  0  0  0  0  0  0
   65.8580   32.4270   72.4480 C   0  0  0  0  0  0  0  0  0  0  0  0
   65.5990   33.4680   72.5710 H   0  0  0  0  0  1  0  0  0  0  0  0
   65.0960   31.4080   73.0370 C   0  0  0  0  0  0  0  0  0  0  0  0
   64.2240   31.6720   73.6170 H   0  0  0  0  0  1  0  0  0  0  0  0
   65.4410   30.0410   72.8910 C   0  0  0  0  0  0  0  0  0  0  0  0
   64.7070   29.0810   73.4980 O   0  0  0  0  0  0  0  0  0  0  0  0
   65.0130   28.1830   73.3510 H   0  0  0  0  0  1  0  0  0  0  0  0
   66.5470   29.6520   72.1260 C   0  0  0  0  0  0  0  0  0  0  0  0
   66.8000   28.6110   71.9900 H   0  0  0  0  0  1  0  0  0  0  0  0
   67.3170   30.6810   71.5400 C   0  0  0  0  0  0  0  0  0  0  0  0
   68.1920   30.4220   70.9620 H   0  0  0  0  0  1  0  0  0  0  0  0
   68.8160   33.6800   73.3810 C   0  0  0  0  0  0  0  0  0  0  0  0
   69.0960   33.1810   71.9530 C   0  0  0  0  0  0  0  0  0  0  0  0
   69.4800   32.1720   72.1060 H   0  0  0  0  0  1  0  0  0  0  0  0
   69.5380   33.0380   74.4200 C   0  0  0  0  0  0  0  0  0  0  0  0
   70.2380   32.2560   74.1650 H   0  0  0  0  0  1  0  0  0  0  0  0
   69.3710   33.3860   75.7650 C   0  0  0  0  0  0  0  0  0  0  0  0
   69.9060   32.8610   76.5420 H   0  0  0  0  0  1  0  0  0  0  0  0
   68.4820   34.4450   76.0830 C   0  0  0  0  0  0  0  0  0  0  0  0
   67.7620   35.0590   75.0790 C   0  0  0  0  0  0  0  0  0  0  0  0
   67.0680   35.8460   75.3340 H   0  0  0  0  0  1  0  0  0  0  0  0
   67.9130   34.6780   73.7100 C   0  0  0  0  0  0  0  0  0  0  0  0
   67.3300   35.1620   72.9410 H   0  0  0  0  0  1  0  0  0  0  0  0
   68.2940   34.8070   77.3770 O   0  0  0  0  0  0  0  0  0  0  0  0
   69.1690   34.3470   78.4230 C   0  0  0  0  0  0  0  0  0  0  0  0
   70.2000   34.5820   78.1580 H   0  0  0  0  0  1  0  0  0  0  0  0
   69.0590   33.2680   78.5350 H   0  0  0  0  0  1  0  0  0  0  0  0
   68.8180   35.0350   79.7570 C   0  0  0  0  0  0  0  0  0  0  0  0
   69.4630   34.6120   80.5270 H   0  0  0  0  0  1  0  0  0  0  0  0
   67.7780   34.8020   79.9860 H   0  0  0  0  0  1  0  0  0  0  0  0
   68.9700   36.5100   79.8020 N   0  0  0  0  0  0  0  0  0  0  0  0
   69.9240   36.7310   79.5560 H   0  0  0  0  0  1  0  0  0  0  0  0
   68.5010   36.8940   81.1550 C   0  0  0  0  0  0  0  0  0  0  0  0
   69.2510   36.6730   81.9140 H   0  0  0  0  0  1  0  0  0  0  0  0
   67.5670   36.3920   81.4100 H   0  0  0  0  0  1  0  0  0  0  0  0
   70.0080   34.1160   71.3260 O   0  0  0  0  0  0  0  0  0  0  0  0
   68.2970   38.4160   80.9900 C   0  0  0  0  0  0  0  0  0  0  0  0
   69.2180   38.9980   80.9460 H   0  0  0  0  0  1  0  0  0  0  0  0
   67.5810   39.0620   82.1770 C   0  0  0  0  0  0  0  0  0  0  0  0
   66.6240   38.5660   82.3370 H   0  0  0  0  0  1  0  0  0  0  0  0
   67.4130   40.1190   81.9690 H   0  0  0  0  0  1  0  0  0  0  0  0
   68.1960   38.9620   83.0710 H   0  0  0  0  0  1  0  0  0  0  0  0
   67.4650   38.4300   79.6970 C   0  0  0  0  0  0  0  0  0  0  0  0
   66.3910   38.3130   79.8430 H   0  0  0  0  0  1  0  0  0  0  0  0
   67.6200   39.7800   78.9950 C   0  0  0  0  0  0  0  0  0  0  0  0
   68.6760   39.9740   78.8100 H   0  0  0  0  0  1  0  0  0  0  0  0
   67.2110   40.5680   79.6280 H   0  0  0  0  0  1  0  0  0  0  0  0
   67.0830   39.7600   78.0460 H   0  0  0  0  0  1  0  0  0  0  0  0
   68.0610   37.2470   78.8870 C   0  0  0  0  0  0  0  0  0  0  0  0
   67.2630   36.5900   78.5420 H   0  0  0  0  0  1  0  0  0  0  0  0
   68.6180   37.6240   78.0290 H   0  0  0  0  0  1  0  0  0  0  0  0
   69.6210   35.3700   70.9350 C   0  0  0  0  0  0  0  0  0  0  0  0
   70.5980   36.3520   71.0020 C   0  0  0  0  0  0  0  0  0  0  0  0
   71.5930   36.0890   71.3280 H   0  0  0  0  0  1  0  0  0  0  0  0
   70.3180   37.6730   70.6560 C   0  0  0  0  0  0  0  0  0  0  0  0
   71.0680   38.4420   70.7680 H   0  0  0  0  0  1  0  0  0  0  0  0
   69.0250   37.9870   70.1530 C   0  0  0  0  0  0  0  0  0  0  0  0
   68.8040   39.2890   69.8200 O   0  0  0  0  0  0  0  0  0  0  0  0
   67.9130   39.4860   69.5230 H   0  0  0  0  0  1  0  0  0  0  0  0
   68.0470   36.9850   70.0790 C   0  0  0  0  0  0  0  0  0  0  0  0
   67.0790   37.2230   69.6640 H   0  0  0  0  0  1  0  0  0  0  0  0
  1  2  1  0
  1  4  1  0
  1  5  1  0
  1 18  1  0
  3  4  1  0
  3 57  2  0
  3 65  1  0
  5  6  2  0
  5 15  1  0
  6  7  1  0
  6  8  1  0
  8  9  1  0
  8 10  2  0
 10 11  1  0
 10 13  1  0
 11 12  1  0
 13 14  1  0
 13 15  2  0
 15 16  1  0
 17 18  1  0
 17 20  2  0
 17 27  1  0
 18 19  1  0
 18 41  1  0
 20 21  1  0
 20 22  1  0
 22 23  1  0
 22 24  2  0
 24 25  1  0
 24 29  1  0
 25 26  1  0
 25 27  2  0
 27 28  1  0
 29 30  1  0
 30 31  1  0
 30 32  1  0
 30 33  1  0
 33 34  1  0
 33 35  1  0
 33 36  1  0
 36 37  1  0
 36 38  1  0
 36 54  1  0
 38 39  1  0
 38 40  1  0
 38 42  1  0
 41 57  1  0
 42 43  1  0
 42 44  1  0
 42 48  1  0
 44 45  1  0
 44 46  1  0
 44 47  1  0
 48 49  1  0
 48 50  1  0
 48 54  1  0
 50 51  1  0
 50 52  1  0
 50 53  1  0
 54 55  1  0
 54 56  1  0
 57 58  1  0
 58 59  1  0
 58 60  2  0
 60 61  1  0
 60 62  1  0
 62 63  1  0
 62 65  2  0
 63 64  1  0
 65 66  1  0
M  CHG  1  36   1
M  END
$$$$
1XP6
     RDKit          3D

 66 70  0  0  1  0  0  0  0  0999 V2000
   67.9010   32.9960   71.0890 C   0  0  0  0  0  0  0  0  0  0  0  0
   68.1760   32.5550   70.1310 H   0  0  0  0  0  1  0  0  0  0  0  0
   68.3110   35.6310   70.5600 C   0  0  0  0  0  0  0  0  0  0  0  0
   67.2120   34.5680   70.5370 S   0  0  0  0  0  0  0  0  0  0  0  0
   66.9710   32.0240   71.7950 C   0  0  0  0  0  0  0  0  0  0  0  0
   65.8330   32.4390   72.5080 C   0  0  0  0  0  0  0  0  0  0  0  0
   65.5650   33.4820   72.5830 H   0  0  0  0  0  1  0  0  0  0  0  0
   65.0610   31.4410   73.1180 C   0  0  0  0  0  0  0  0  0  0  0  0
   64.1800   31.7110   73.6820 H   0  0  0  0  0  1  0  0  0  0  0  0
   65.4300   30.0890   72.9980 C   0  0  0  0  0  0  0  0  0  0  0  0
   64.7280   29.1400   73.6520 O   0  0  0  0  0  0  0  0  0  0  0  0
   65.0650   28.2460   73.5540 H   0  0  0  0  0  1  0  0  0  0  0  0
   66.5550   29.6810   72.2590 C   0  0  0  0  0  0  0  0  0  0  0  0
   66.8090   28.6360   72.1620 H   0  0  0  0  0  1  0  0  0  0  0  0
   67.3350   30.6750   71.6530 C   0  0  0  0  0  0  0  0  0  0  0  0
   68.2100   30.4060   71.0810 H   0  0  0  0  0  1  0  0  0  0  0  0
   68.8330   33.7130   73.4810 C   0  0  0  0  0  0  0  0  0  0  0  0
   69.0970   33.1960   72.0610 C   0  0  0  0  0  0  0  0  0  0  0  0
   69.4530   32.1780   72.2180 H   0  0  0  0  0  1  0  0  0  0  0  0
   69.6030   33.1530   74.5190 C   0  0  0  0  0  0  0  0  0  0  0  0
   70.3320   32.3920   74.2830 H   0  0  0  0  0  1  0  0  0  0  0  0
   69.4450   33.5640   75.8640 C   0  0  0  0  0  0  0  0  0  0  0  0
   70.0420   33.1080   76.6400 H   0  0  0  0  0  1  0  0  0  0  0  0
   68.5160   34.5620   76.1920 C   0  0  0  0  0  0  0  0  0  0  0  0
   67.7270   35.0900   75.1780 C   0  0  0  0  0  0  0  0  0  0  0  0
   66.9640   35.8140   75.4220 H   0  0  0  0  0  1  0  0  0  0  0  0
   67.9050   34.6970   73.8380 C   0  0  0  0  0  0  0  0  0  0  0  0
   67.3110   35.1660   73.0680 H   0  0  0  0  0  1  0  0  0  0  0  0
   68.2980   34.9490   77.4760 O   0  0  0  0  0  0  0  0  0  0  0  0
   69.2820   34.6290   78.4750 C   0  0  0  0  0  0  0  0  0  0  0  0
   70.2240   35.0980   78.1900 H   0  0  0  0  0  1  0  0  0  0  0  0
   69.4070   33.5460   78.4970 H   0  0  0  0  0  1  0  0  0  0  0  0
   68.9190   35.1010   79.8930 C   0  0  0  0  0  0  0  0  0  0  0  0
   69.6400   34.6630   80.5840 H   0  0  0  0  0  1  0  0  0  0  0  0
   67.9220   34.7260   80.1230 H   0  0  0  0  0  1  0  0  0  0  0  0
   68.9130   36.5560   80.1130 N   0  0  0  0  0  0  0  0  0  0  0  0
   69.8240   36.9020   79.8490 H   0  0  0  0  0  1  0  0  0  0  0  0
   68.5030   36.7480   81.5280 C   0  0  0  0  0  0  0  0  0  0  0  0
   69.3750   36.7350   82.1820 H   0  0  0  0  0  1  0  0  0  0  0  0
   67.8100   35.9640   81.8320 H   0  0  0  0  0  1  0  0  0  0  0  0
   70.0340   34.1010   71.4420 O   0  0  0  0  0  0  0  0  0  0  0  0
   67.8110   38.1300   81.5790 C   0  0  0  0  0  0  0  0  0  0  0  0
   66.8090   38.0570   82.0020 H   0  0  0  0  0  1  0  0  0  0  0  0
   68.5870   39.1350   82.4560 C   0  0  0  0  0  0  0  0  0  0  0  0
   69.6010   39.2440   82.0720 H   0  0  0  0  0  1  0  0  0  0  0  0
   68.6240   38.7690   83.4820 H   0  0  0  0  0  1  0  0  0  0  0  0
   68.0840   40.1020   82.4330 H   0  0  0  0  0  1  0  0  0  0  0  0
   67.8550   38.6140   80.1160 C   0  0  0  0  0  0  0  0  0  0  0  0
   68.7070   39.2460   79.8660 H   0  0  0  0  0  1  0  0  0  0  0  0
   66.6660   39.5240   79.7890 C   0  0  0  0  0  0  0  0  0  0  0  0
   65.7360   38.9970   80.0010 H   0  0  0  0  0  1  0  0  0  0  0  0
   66.6970   39.7970   78.7340 H   0  0  0  0  0  1  0  0  0  0  0  0
   66.7200   40.4260   80.3990 H   0  0  0  0  0  1  0  0  0  0  0  0
   67.8820   37.2840   79.3390 C   0  0  0  0  0  0  0  0  0  0  0  0
   66.9180   36.7760   79.3720 H   0  0  0  0  0  1  0  0  0  0  0  0
   68.1820   37.4280   78.3010 H   0  0  0  0  0  1  0  0  0  0  0  0
   69.6160   35.3480   71.0160 C   0  0  0  0  0  0  0  0  0  0  0  0
   70.6050   36.3250   71.0770 C   0  0  0  0  0  0  0  0  0  0  0  0
   71.5910   36.0570   71.4260 H   0  0  0  0  0  1  0  0  0  0  0  0
   70.3500   37.6470   70.6960 C   0  0  0  0  0  0  0  0  0  0  0  0
   71.1070   38.4130   70.7760 H   0  0  0  0  0  1  0  0  0  0  0  0
   69.0510   37.9380   70.1990 C   0  0  0  0  0  0  0  0  0  0  0  0
   68.7850   39.2180   69.8490 O   0  0  0  0  0  0  0  0  0  0  0  0
   67.8860   39.3790   69.5520 H   0  0  0  0  0  1  0  0  0  0  0  0
   68.0670   36.9360   70.1250 C   0  0  0  0  0  0  0  0  0  0  0  0
   67.0960   37.1820   69.7210 H   0  0  0  0  0  1  0  0  0  0  0  0
  1  2  1  0
  1  4  1  0
  1  5  1  0
  1 18  1  0
  3  4  1  0
  3 57  2  0
  3 65  1  0
  5  6  2  0
  5 15  1  0
  6  7  1  0
  6  8  1  0
  8  9  1  0
  8 10  2  0
 10 11  1  0
 10 13  1  0
 11 12  1  0
 13 14  1  0
 13 15  2  0
 15 16  1  0
 17 18  1  0
 17 20  2  0
 17 27  1  0
 18 19  1  0
 18 41  1  0
 20 21  1  0
 20 22  1  0
 22 23  1  0
 22 24  2  0
 24 25  1  0
 24 29  1  0
 25 26  1  0
 25 27  2  0
 27 28  1  0
 29 30  1  0
 30 31  1  0
 30 32  1  0
 30 33  1  0
 33 34  1  0
 33 35  1  0
 33 36  1  0
 36 37  1  0
 36 38  1  0
 36 54  1  0
 38 39  1  0
 38 40  1  0
 38 42  1  0
 41 57  1  0
 42 43  1  0
 42 44  1  0
 42 48  1  0
 44 45  1  0
 44 46  1  0
 44 47  1  0
 48 49  1  0
 48 50  1  0
 48 54  1  0
 50 51  1  0
 50 52  1  0
 50 53  1  0
 54 55  1  0
 54 56  1  0
 57 58  1  0
 58 59  1  0
 58 60  2  0
 60 61  1  0
 60 62  1  0
 62 63  1  0
 62 65  2  0
 63 64  1  0
 65 66  1  0
M  CHG  1  36   1
M  END
$$$$
1XP9
     RDKit          3D

 63 67  0  0  1  0  0  0  0  0999 V2000
   67.9140   33.0050   71.1640 C   0  0  0  0  0  0  0  0  0  0  0  0
   68.1910   32.5390   70.2190 H   0  0  0  0  0  1  0  0  0  0  0  0
   68.2890   35.6760   70.6820 C   0  0  0  0  0  0  0  0  0  0  0  0
   67.2270   34.5750   70.6290 S   0  0  0  0  0  0  0  0  0  0  0  0
   66.9830   32.0330   71.8500 C   0  0  0  0  0  0  0  0  0  0  0  0
   65.8380   32.3950   72.5820 C   0  0  0  0  0  0  0  0  0  0  0  0
   65.5550   33.4340   72.6670 H   0  0  0  0  0  1  0  0  0  0  0  0
   65.0730   31.4100   73.1950 C   0  0  0  0  0  0  0  0  0  0  0  0
   64.2050   31.6890   73.7730 H   0  0  0  0  0  1  0  0  0  0  0  0
   65.4220   30.0460   73.0680 C   0  0  0  0  0  0  0  0  0  0  0  0
   64.6770   29.0690   73.6130 O   0  0  0  0  0  0  0  0  0  0  0  0
   64.9840   28.1770   73.4340 H   0  0  0  0  0  1  0  0  0  0  0  0
   66.5450   29.6760   72.3120 C   0  0  0  0  0  0  0  0  0  0  0  0
   66.8120   28.6360   72.1990 H   0  0  0  0  0  1  0  0  0  0  0  0
   67.3120   30.6770   71.7080 C   0  0  0  0  0  0  0  0  0  0  0  0
   68.1750   30.4000   71.1200 H   0  0  0  0  0  1  0  0  0  0  0  0
   68.8370   33.7440   73.5300 C   0  0  0  0  0  0  0  0  0  0  0  0
   69.1040   33.2370   72.1160 C   0  0  0  0  0  0  0  0  0  0  0  0
   69.4920   32.2300   72.2700 H   0  0  0  0  0  1  0  0  0  0  0  0
   69.6410   33.2790   74.5770 C   0  0  0  0  0  0  0  0  0  0  0  0
   70.4200   32.5660   74.3510 H   0  0  0  0  0  1  0  0  0  0  0  0
   69.4790   33.7010   75.9180 C   0  0  0  0  0  0  0  0  0  0  0  0
   70.1360   33.3170   76.6850 H   0  0  0  0  0  1  0  0  0  0  0  0
   68.4670   34.6180   76.2580 C   0  0  0  0  0  0  0  0  0  0  0  0
   67.6600   35.0800   75.1950 C   0  0  0  0  0  0  0  0  0  0  0  0
   66.8690   35.7820   75.4150 H   0  0  0  0  0  1  0  0  0  0  0  0
   67.8390   34.6690   73.8710 C   0  0  0  0  0  0  0  0  0  0  0  0
   67.1990   35.0700   73.0990 H   0  0  0  0  0  1  0  0  0  0  0  0
   68.2340   35.0450   77.5420 O   0  0  0  0  0  0  0  0  0  0  0  0
   69.2680   34.7940   78.5270 C   0  0  0  0  0  0  0  0  0  0  0  0
   70.1650   35.3190   78.1990 H   0  0  0  0  0  1  0  0  0  0  0  0
   69.4570   33.7210   78.5350 H   0  0  0  0  0  1  0  0  0  0  0  0
   68.9800   35.2340   80.0120 C   0  0  0  0  0  0  0  0  0  0  0  0
   69.7790   34.9360   80.6910 H   0  0  0  0  0  1  0  0  0  0  0  0
   67.6220   34.5980   80.2080 C   0  0  0  0  0  0  0  0  0  0  0  0
   66.9270   34.9880   79.4640 H   0  0  0  0  0  1  0  0  0  0  0  0
   67.2530   34.8300   81.2070 H   0  0  0  0  0  1  0  0  0  0  0  0
   67.7070   33.5170   80.0950 H   0  0  0  0  0  1  0  0  0  0  0  0
   68.9070   36.7130   80.2580 N   0  0  0  0  0  0  0  0  0  0  0  0
   69.8860   36.9380   80.3650 H   0  0  0  0  0  1  0  0  0  0  0  0
   70.0140   34.1700   71.4850 O   0  0  0  0  0  0  0  0  0  0  0  0
   68.1850   37.2000   81.4900 C   0  0  0  0  0  0  0  0  0  0  0  0
   68.8760   37.2660   82.3300 H   0  0  0  0  0  1  0  0  0  0  0  0
   67.3700   36.5210   81.7420 H   0  0  0  0  0  1  0  0  0  0  0  0
   67.6220   38.6130   81.1440 C   0  0  0  0  0  0  0  0  0  0  0  0
   68.0610   39.3760   81.7860 H   0  0  0  0  0  1  0  0  0  0  0  0
   66.5370   38.6360   81.2420 H   0  0  0  0  0  1  0  0  0  0  0  0
   68.0480   38.8140   79.6780 C   0  0  0  0  0  0  0  0  0  0  0  0
   68.9890   39.3600   79.6150 H   0  0  0  0  0  1  0  0  0  0  0  0
   67.2810   39.3480   79.1170 H   0  0  0  0  0  1  0  0  0  0  0  0
   68.2090   37.3750   79.1610 C   0  0  0  0  0  0  0  0  0  0  0  0
   67.2390   36.9130   78.9770 H   0  0  0  0  0  1  0  0  0  0  0  0
   68.8020   37.3500   78.2470 H   0  0  0  0  0  1  0  0  0  0  0  0
   69.6070   35.3940   71.0720 C   0  0  0  0  0  0  0  0  0  0  0  0
   70.5980   36.3780   71.1220 C   0  0  0  0  0  0  0  0  0  0  0  0
   71.5960   36.1260   71.4500 H   0  0  0  0  0  1  0  0  0  0  0  0
   70.2970   37.6800   70.7490 C   0  0  0  0  0  0  0  0  0  0  0  0
   71.0310   38.4660   70.8530 H   0  0  0  0  0  1  0  0  0  0  0  0
   69.0250   37.9560   70.2350 C   0  0  0  0  0  0  0  0  0  0  0  0
   68.7590   39.2310   69.8840 O   0  0  0  0  0  0  0  0  0  0  0  0
   67.8540   39.3960   69.6110 H   0  0  0  0  0  1  0  0  0  0  0  0
   68.0470   36.9600   70.1990 C   0  0  0  0  0  0  0  0  0  0  0  0
   67.0760   37.1910   69.7850 H   0  0  0  0  0  1  0  0  0  0  0  0
  1  2  1  0
  1  4  1  0
  1  5  1  0
  1 18  1  0
  3  4  1  0
  3 54  2  0
  3 62  1  0
  5  6  2  0
  5 15  1  0
  6  7  1  0
  6  8  1  0
  8  9  1  0
  8 10  2  0
 10 11  1  0
 10 13  1  0
 11 12  1  0
 13 14  1  0
 13 15  2  0
 15 16  1  0
 17 18  1  0
 17 20  2  0
 17 27  1  0
 18 19  1  0
 18 41  1  0
 20 21  1  0
 20 22  1  0
 22 23  1  0
 22 24  2  0
 24 25  1  0
 24 29  1  0
 25 26  1  0
 25 27  2  0
 27 28  1  0
 29 30  1  0
 30 31  1  0
 30 32  1  0
 30 33  1  0
 33 34  1  0
 33 35  1  0
 33 39  1  0
 35 36  1  0
 35 37  1  0
 35 38  1  0
 39 40  1  0
 39 42  1  0
 39 51  1  0
 41 54  1  0
 42 43  1  0
 42 44  1  0
 42 45  1  0
 45 46  1  0
 45 47  1  0
 45 48  1  0
 48 49  1  0
 48 50  1  0
 48 51  1  0
 51 52  1  0
 51 53  1  0
 54 55  1  0
 55 56  1  0
 55 57  2  0
 57 58  1  0
 57 59  1  0
 59 60  1  0
 59 62  2  0
 60 61  1  0
 62 63  1  0
M  CHG  1  39   1
M  END
$$$$
1XPC
     RDKit          3D

 63 67  0  0  1  0  0  0  0  0999 V2000
   67.9690   32.9490   71.0740 C   0  0  0  0  0  0  0  0  0  0  0  0
   68.2940   32.4650   70.1530 H   0  0  0  0  0  1  0  0  0  0  0  0
   68.2800   35.6120   70.5310 C   0  0  0  0  0  0  0  0  0  0  0  0
   67.2360   34.4810   70.4640 S   0  0  0  0  0  0  0  0  0  0  0  0
   67.0530   31.9700   71.7770 C   0  0  0  0  0  0  0  0  0  0  0  0
   65.9020   32.3560   72.4810 C   0  0  0  0  0  0  0  0  0  0  0  0
   65.6120   33.3950   72.5350 H   0  0  0  0  0  1  0  0  0  0  0  0
   65.1390   31.3690   73.1110 C   0  0  0  0  0  0  0  0  0  0  0  0
   64.2590   31.6600   73.6650 H   0  0  0  0  0  1  0  0  0  0  0  0
   65.4870   30.0050   73.0430 C   0  0  0  0  0  0  0  0  0  0  0  0
   64.7520   29.0410   73.6370 O   0  0  0  0  0  0  0  0  0  0  0  0
   65.0800   28.1470   73.5140 H   0  0  0  0  0  1  0  0  0  0  0  0
   66.6290   29.6160   72.3230 C   0  0  0  0  0  0  0  0  0  0  0  0
   66.9240   28.5790   72.2640 H   0  0  0  0  0  1  0  0  0  0  0  0
   67.3720   30.6160   71.6850 C   0  0  0  0  0  0  0  0  0  0  0  0
   68.2300   30.3260   71.0960 H   0  0  0  0  0  1  0  0  0  0  0  0
   68.7920   33.7700   73.4510 C   0  0  0  0  0  0  0  0  0  0  0  0
   69.1070   33.2570   72.0580 C   0  0  0  0  0  0  0  0  0  0  0  0
   69.4980   32.2580   72.2500 H   0  0  0  0  0  1  0  0  0  0  0  0
   69.5180   33.2720   74.5400 C   0  0  0  0  0  0  0  0  0  0  0  0
   70.2630   32.5150   74.3430 H   0  0  0  0  0  1  0  0  0  0  0  0
   69.3450   33.6900   75.8780 C   0  0  0  0  0  0  0  0  0  0  0  0
   69.9800   33.3070   76.6640 H   0  0  0  0  0  1  0  0  0  0  0  0
   68.3320   34.6110   76.1610 C   0  0  0  0  0  0  0  0  0  0  0  0
   67.5840   35.1150   75.0830 C   0  0  0  0  0  0  0  0  0  0  0  0
   66.7960   35.8260   75.2860 H   0  0  0  0  0  1  0  0  0  0  0  0
   67.8170   34.7360   73.7710 C   0  0  0  0  0  0  0  0  0  0  0  0
   67.2400   35.1900   72.9780 H   0  0  0  0  0  1  0  0  0  0  0  0
   68.0800   35.0810   77.3960 O   0  0  0  0  0  0  0  0  0  0  0  0
   69.0840   34.9700   78.4210 C   0  0  0  0  0  0  0  0  0  0  0  0
   69.9420   35.5820   78.1430 H   0  0  0  0  0  1  0  0  0  0  0  0
   69.3920   33.9280   78.5030 H   0  0  0  0  0  1  0  0  0  0  0  0
   68.5520   35.4470   79.7990 C   0  0  0  0  0  0  0  0  0  0  0  0
   67.5050   35.1560   79.8770 H   0  0  0  0  0  1  0  0  0  0  0  0
   69.4910   34.8440   80.8220 C   0  0  0  0  0  0  0  0  0  0  0  0
   70.5030   35.2060   80.6440 H   0  0  0  0  0  1  0  0  0  0  0  0
   69.4740   33.7580   80.7350 H   0  0  0  0  0  1  0  0  0  0  0  0
   69.1720   35.1340   81.8230 H   0  0  0  0  0  1  0  0  0  0  0  0
   68.6350   36.9040   79.9990 N   0  0  0  0  0  0  0  0  0  0  0  0
   69.5500   37.0270   80.4090 H   0  0  0  0  0  1  0  0  0  0  0  0
   70.0480   34.1780   71.4400 O   0  0  0  0  0  0  0  0  0  0  0  0
   67.5850   37.4660   80.8920 C   0  0  0  0  0  0  0  0  0  0  0  0
   67.9190   37.4460   81.9290 H   0  0  0  0  0  1  0  0  0  0  0  0
   66.6610   36.8960   80.7970 H   0  0  0  0  0  1  0  0  0  0  0  0
   67.3680   38.9230   80.4250 C   0  0  0  0  0  0  0  0  0  0  0  0
   67.6220   39.6240   81.2200 H   0  0  0  0  0  1  0  0  0  0  0  0
   66.3330   39.0800   80.1200 H   0  0  0  0  0  1  0  0  0  0  0  0
   68.3130   39.0900   79.2350 C   0  0  0  0  0  0  0  0  0  0  0  0
   69.2750   39.4990   79.5450 H   0  0  0  0  0  1  0  0  0  0  0  0
   67.8770   39.7290   78.4670 H   0  0  0  0  0  1  0  0  0  0  0  0
   68.4520   37.6230   78.7420 C   0  0  0  0  0  0  0  0  0  0  0  0
   67.5530   37.2920   78.2220 H   0  0  0  0  0  1  0  0  0  0  0  0
   69.3150   37.5040   78.0870 H   0  0  0  0  0  1  0  0  0  0  0  0
   69.5790   35.3820   71.0060 C   0  0  0  0  0  0  0  0  0  0  0  0
   70.5600   36.3770   71.1160 C   0  0  0  0  0  0  0  0  0  0  0  0
   71.5390   36.1480   71.5100 H   0  0  0  0  0  1  0  0  0  0  0  0
   70.2450   37.6490   70.7110 C   0  0  0  0  0  0  0  0  0  0  0  0
   70.9860   38.4330   70.7650 H   0  0  0  0  0  1  0  0  0  0  0  0
   68.9530   37.9310   70.2240 C   0  0  0  0  0  0  0  0  0  0  0  0
   68.7780   39.1960   69.8050 O   0  0  0  0  0  0  0  0  0  0  0  0
   67.9320   39.3720   69.3870 H   0  0  0  0  0  1  0  0  0  0  0  0
   68.0010   36.9100   70.0840 C   0  0  0  0  0  0  0  0  0  0  0  0
   67.0460   37.1260   69.6280 H   0  0  0  0  0  1  0  0  0  0  0  0
  1  2  1  0
  1  4  1  0
  1  5  1  0
  1 18  1  0
  3  4  1  0
  3 54  2  0
  3 62  1  0
  5  6  2  0
  5 15  1  0
  6  7  1  0
  6  8  1  0
  8  9  1  0
  8 10  2  0
 10 11  1  0
 10 13  1  0
 11 12  1  0
 13 14  1  0
 13 15  2  0
 15 16  1  0
 17 18  1  0
 17 20  2  0
 17 27  1  0
 18 19  1  0
 18 41  1  0
 20 21  1  0
 20 22  1  0
 22 23  1  0
 22 24  2  0
 24 25  1  0
 24 29  1  0
 25 26  1  0
 25 27  2  0
 27 28  1  0
 29 30  1  0
 30 31  1  0
 30 32  1  0
 30 33  1  0
 33 34  1  0
 33 35  1  0
 33 39  1  0
 35 36  1  0
 35 37  1  0
 35 38  1  0
 39 40  1  0
 39 42  1  0
 39 51  1  0
 41 54  1  0
 42 43  1  0
 42 44  1  0
 42 45  1  0
 45 46  1  0
 45 47  1  0
 45 48  1  0
 48 49  1  0
 48 50  1  0
 48 51  1  0
 51 52  1  0
 51 53  1  0
 54 55  1  0
 55 56  1  0
 55 57  2  0
 57 58  1  0
 57 59  1  0
 59 60  1  0
 59 62  2  0
 60 61  1  0
 62 63  1  0
M  CHG  1  39   1
M  END
$$$$
1XQC
     RDKit          3D

 67 72  0  0  1  0  0  0  0  0999 V2000
   69.2530   36.3050   80.4800 N   0  0  0  0  0  0  0  0  0  0  0  0
   70.0840   36.8530   80.3090 H   0  0  0  0  0  1  0  0  0  0  0  0
   69.4310   34.9010   80.1160 C   0  0  0  0  0  0  0  0  0  0  0  0
   68.5710   34.3420   80.4830 H   0  0  0  0  0  1  0  0  0  0  0  0
   70.3360   34.5350   80.6010 H   0  0  0  0  0  1  0  0  0  0  0  0
   68.5430   35.0950   76.4550 C   0  0  0  0  0  0  0  0  0  0  0  0
   69.3770   34.1540   75.8820 C   0  0  0  0  0  0  0  0  0  0  0  0
   70.0750   33.6350   76.5230 H   0  0  0  0  0  1  0  0  0  0  0  0
   69.3700   33.8350   74.5210 C   0  0  0  0  0  0  0  0  0  0  0  0
   70.0440   33.0750   74.1560 H   0  0  0  0  0  1  0  0  0  0  0  0
   68.5320   34.4600   73.6410 C   0  0  0  0  0  0  0  0  0  0  0  0
   68.1520   36.8660   79.6860 C   0  0  0  0  0  0  0  0  0  0  0  0
   67.2300   36.3100   79.8550 H   0  0  0  0  0  1  0  0  0  0  0  0
   67.6760   35.4160   74.1720 C   0  0  0  0  0  0  0  0  0  0  0  0
   66.9920   35.9320   73.5140 H   0  0  0  0  0  1  0  0  0  0  0  0
   67.6750   35.7300   75.5400 C   0  0  0  0  0  0  0  0  0  0  0  0
   66.9890   36.4810   75.9040 H   0  0  0  0  0  1  0  0  0  0  0  0
   68.5830   34.0680   72.1730 C   0  0  0  0  0  0  0  0  0  0  0  0
   69.3360   33.4020   71.7510 H   0  0  0  0  0  1  0  0  0  0  0  0
   67.3170   33.3480   71.9850 N   0  0  0  0  0  0  0  0  0  0  0  0
   66.4360   33.7160   70.9270 C   0  0  0  0  0  0  0  0  0  0  0  0
   65.4130   33.5950   71.2830 H   0  0  0  0  0  1  0  0  0  0  0  0
   66.6120   33.0400   70.0910 H   0  0  0  0  0  1  0  0  0  0  0  0
   66.5920   35.1390   70.4210 C   0  0  0  0  0  0  0  0  0  0  0  0
   65.7640   35.7140   70.8360 H   0  0  0  0  0  1  0  0  0  0  0  0
   66.5000   35.1000   69.3360 H   0  0  0  0  0  1  0  0  0  0  0  0
   67.8290   35.8910   70.7200 C   0  0  0  0  0  0  0  0  0  0  0  0
   68.7940   35.3990   71.5570 C   0  0  0  0  0  0  0  0  0  0  0  0
   69.9420   36.1530   71.7770 C   0  0  0  0  0  0  0  0  0  0  0  0
   70.7230   35.7720   72.4180 H   0  0  0  0  0  1  0  0  0  0  0  0
   70.0870   37.4180   71.1630 C   0  0  0  0  0  0  0  0  0  0  0  0
   70.9710   38.0130   71.3370 H   0  0  0  0  0  1  0  0  0  0  0  0
   69.0710   37.8860   70.3290 C   0  0  0  0  0  0  0  0  0  0  0  0
   68.4570   36.7730   78.2060 C   0  0  0  0  0  0  0  0  0  0  0  0
   69.3900   37.3000   78.0050 H   0  0  0  0  0  1  0  0  0  0  0  0
   67.6470   37.2430   77.6490 H   0  0  0  0  0  1  0  0  0  0  0  0
   67.9630   37.1250   70.1000 C   0  0  0  0  0  0  0  0  0  0  0  0
   67.1900   37.4830   69.4360 H   0  0  0  0  0  1  0  0  0  0  0  0
   69.1410   39.1440   69.7080 O   0  0  0  0  0  0  0  0  0  0  0  0
   68.3850   39.3690   69.1610 H   0  0  0  0  0  1  0  0  0  0  0  0
   67.1340   32.0610   72.5240 C   0  0  0  0  0  0  0  0  0  0  0  0
   68.1790   31.1310   72.5540 C   0  0  0  0  0  0  0  0  0  0  0  0
   69.1360   31.3810   72.1200 H   0  0  0  0  0  1  0  0  0  0  0  0
   67.9820   29.8520   73.1570 C   0  0  0  0  0  0  0  0  0  0  0  0
   68.7940   29.1400   73.1620 H   0  0  0  0  0  1  0  0  0  0  0  0
   66.7700   29.5020   73.7370 C   0  0  0  0  0  0  0  0  0  0  0  0
   66.6430   28.5290   74.1890 H   0  0  0  0  0  1  0  0  0  0  0  0
   65.7180   30.4180   73.7310 C   0  0  0  0  0  0  0  0  0  0  0  0
   64.7680   30.1600   74.1750 H   0  0  0  0  0  1  0  0  0  0  0  0
   65.9070   31.6800   73.1420 C   0  0  0  0  0  0  0  0  0  0  0  0
   65.0920   32.3880   73.1580 H   0  0  0  0  0  1  0  0  0  0  0  0
   67.9910   38.3410   80.1220 C   0  0  0  0  0  0  0  0  0  0  0  0
   67.1160   38.7650   79.6300 H   0  0  0  0  0  1  0  0  0  0  0  0
   68.8800   38.8990   79.8270 H   0  0  0  0  0  1  0  0  0  0  0  0
   67.8120   38.4470   81.6480 C   0  0  0  0  0  0  0  0  0  0  0  0
   66.8720   37.9700   81.9240 H   0  0  0  0  0  1  0  0  0  0  0  0
   67.7800   39.5010   81.9250 H   0  0  0  0  0  1  0  0  0  0  0  0
   68.9610   37.7650   82.4220 C   0  0  0  0  0  0  0  0  0  0  0  0
   68.7970   37.8200   83.4980 H   0  0  0  0  0  1  0  0  0  0  0  0
   69.9220   38.2160   82.1770 H   0  0  0  0  0  1  0  0  0  0  0  0
   68.8870   36.3080   81.9220 C   0  0  0  0  0  0  0  0  0  0  0  0
   69.5850   35.6870   82.4830 H   0  0  0  0  0  1  0  0  0  0  0  0
   67.8750   35.9230   82.0490 H   0  0  0  0  0  1  0  0  0  0  0  0
   68.5930   35.3770   77.7610 N   0  0  0  0  0  0  0  0  0  0  0  0
   69.5590   34.6490   78.6060 C   0  0  0  0  0  0  0  0  0  0  0  0
   69.4230   33.5820   78.4300 H   0  0  0  0  0  1  0  0  0  0  0  0
   70.5630   34.9430   78.3000 H   0  0  0  0  0  1  0  0  0  0  0  0
  1  2  1  0
  1  3  1  0
  1 12  1  0
  1 61  1  0
  3  4  1  0
  3  5  1  0
  3 65  1  0
  6  7  2  0
  6 16  1  0
  6 64  1  0
  7  8  1  0
  7  9  1  0
  9 10  1  0
  9 11  2  0
 11 14  1  0
 11 18  1  0
 12 13  1  0
 12 34  1  0
 12 52  1  0
 14 15  1  0
 14 16  2  0
 16 17  1  0
 18 19  1  0
 18 20  1  0
 18 28  1  0
 20 21  1  0
 20 41  1  0
 21 22  1  0
 21 23  1  0
 21 24  1  0
 24 25  1  0
 24 26  1  0
 24 27  1  0
 27 28  2  0
 27 37  1  0
 28 29  1  0
 29 30  1  0
 29 31  2  0
 31 32  1  0
 31 33  1  0
 33 37  2  0
 33 39  1  0
 34 35  1  0
 34 36  1  0
 34 64  1  0
 37 38  1  0
 39 40  1  0
 41 42  2  0
 41 50  1  0
 42 43  1  0
 42 44  1  0
 44 45  1  0
 44 46  2  0
 46 47  1  0
 46 48  1  0
 48 49  1  0
 48 50  2  0
 50 51  1  0
 52 53  1  0
 52 54  1  0
 52 55  1  0
 55 56  1  0
 55 57  1  0
 55 58  1  0
 58 59  1  0
 58 60  1  0
 58 61  1  0
 61 62  1  0
 61 63  1  0
 64 65  1  0
 65 66  1  0
 65 67  1  0
M  CHG  1   1   1
M  END
$$$$
1YIM
     RDKit          3D

 65 69  0  0  1  0  0  0  0  0999 V2000
   68.0450   33.0780   71.5800 C   0  0  0  0  0  0  0  0  0  0  0  0
   68.4040   32.6800   70.6310 H   0  0  0  0  0  1  0  0  0  0  0  0
   68.3700   35.5850   70.9660 C   0  0  0  0  0  0  0  0  0  0  0  0
   67.3680   34.4310   71.1070 C   0  0  0  0  0  0  0  0  0  0  0  0
   66.6860   34.6780   71.9200 H   0  0  0  0  0  1  0  0  0  0  0  0
   66.5060   34.3010   69.8530 C   0  0  0  0  0  0  0  0  0  0  0  0
   67.1390   34.0530   69.0010 H   0  0  0  0  0  1  0  0  0  0  0  0
   65.9960   35.2450   69.6640 H   0  0  0  0  0  1  0  0  0  0  0  0
   65.7680   33.5120   69.9990 H   0  0  0  0  0  1  0  0  0  0  0  0
   67.1050   32.0240   72.1810 C   0  0  0  0  0  0  0  0  0  0  0  0
   65.9550   32.3910   72.8970 C   0  0  0  0  0  0  0  0  0  0  0  0
   65.6970   33.4280   73.0530 H   0  0  0  0  0  1  0  0  0  0  0  0
   65.1520   31.3520   73.4040 C   0  0  0  0  0  0  0  0  0  0  0  0
   64.2510   31.6040   73.9440 H   0  0  0  0  0  1  0  0  0  0  0  0
   65.4840   29.9980   73.2300 C   0  0  0  0  0  0  0  0  0  0  0  0
   64.6720   29.0280   73.7310 O   0  0  0  0  0  0  0  0  0  0  0  0
   64.9630   28.1290   73.5630 H   0  0  0  0  0  1  0  0  0  0  0  0
   66.6400   29.6430   72.5320 C   0  0  0  0  0  0  0  0  0  0  0  0
   66.9300   28.6080   72.4300 H   0  0  0  0  0  1  0  0  0  0  0  0
   67.4190   30.6720   71.9640 C   0  0  0  0  0  0  0  0  0  0  0  0
   68.2710   30.4160   71.3520 H   0  0  0  0  0  1  0  0  0  0  0  0
   69.2200   33.2850   72.5390 C   0  0  0  0  0  0  0  0  0  0  0  0
   69.6180   32.2840   72.7060 H   0  0  0  0  0  1  0  0  0  0  0  0
   68.9430   33.7600   73.9580 C   0  0  0  0  0  0  0  0  0  0  0  0
   69.6520   33.1510   74.9940 C   0  0  0  0  0  0  0  0  0  0  0  0
   70.3440   32.3520   74.7720 H   0  0  0  0  0  1  0  0  0  0  0  0
   69.4720   33.5710   76.3280 C   0  0  0  0  0  0  0  0  0  0  0  0
   70.0850   33.1500   77.1110 H   0  0  0  0  0  1  0  0  0  0  0  0
   68.5120   34.5220   76.6390 C   0  0  0  0  0  0  0  0  0  0  0  0
   67.7940   35.1600   75.6330 C   0  0  0  0  0  0  0  0  0  0  0  0
   67.0760   35.9340   75.8620 H   0  0  0  0  0  1  0  0  0  0  0  0
   68.0370   34.7610   74.3110 C   0  0  0  0  0  0  0  0  0  0  0  0
   67.4920   35.2560   73.5210 H   0  0  0  0  0  1  0  0  0  0  0  0
   68.3480   34.9480   77.9050 O   0  0  0  0  0  0  0  0  0  0  0  0
   69.3500   34.7000   78.8910 C   0  0  0  0  0  0  0  0  0  0  0  0
   70.2800   35.1800   78.5860 H   0  0  0  0  0  1  0  0  0  0  0  0
   69.5080   33.6250   78.9790 H   0  0  0  0  0  1  0  0  0  0  0  0
   68.9170   35.2580   80.2470 C   0  0  0  0  0  0  0  0  0  0  0  0
   69.5960   34.8860   81.0150 H   0  0  0  0  0  1  0  0  0  0  0  0
   67.9040   34.9170   80.4620 H   0  0  0  0  0  1  0  0  0  0  0  0
   68.9380   36.7270   80.2640 N   0  0  0  0  0  0  0  0  0  0  0  0
   69.8670   37.0110   79.9870 H   0  0  0  0  0  1  0  0  0  0  0  0
   70.1190   34.2160   71.8990 O   0  0  0  0  0  0  0  0  0  0  0  0
   68.5310   37.1540   81.6140 C   0  0  0  0  0  0  0  0  0  0  0  0
   69.3940   37.1740   82.2800 H   0  0  0  0  0  1  0  0  0  0  0  0
   67.7790   36.4740   82.0140 H   0  0  0  0  0  1  0  0  0  0  0  0
   67.9470   38.5600   81.4620 C   0  0  0  0  0  0  0  0  0  0  0  0
   68.6400   39.3080   81.8480 H   0  0  0  0  0  1  0  0  0  0  0  0
   66.9960   38.6400   81.9890 H   0  0  0  0  0  1  0  0  0  0  0  0
   67.7450   38.7390   79.9510 C   0  0  0  0  0  0  0  0  0  0  0  0
   68.4720   39.4440   79.5480 H   0  0  0  0  0  1  0  0  0  0  0  0
   66.7370   39.0960   79.7390 H   0  0  0  0  0  1  0  0  0  0  0  0
   67.9600   37.3420   79.3520 C   0  0  0  0  0  0  0  0  0  0  0  0
   67.0290   36.7760   79.3390 H   0  0  0  0  0  1  0  0  0  0  0  0
   68.3590   37.4090   78.3400 H   0  0  0  0  0  1  0  0  0  0  0  0
   69.6920   35.3890   71.3870 C   0  0  0  0  0  0  0  0  0  0  0  0
   70.6400   36.4040   71.2810 C   0  0  0  0  0  0  0  0  0  0  0  0
   71.6570   36.2260   71.5970 H   0  0  0  0  0  1  0  0  0  0  0  0
   70.2780   37.6500   70.7670 C   0  0  0  0  0  0  0  0  0  0  0  0
   71.0140   38.4380   70.7030 H   0  0  0  0  0  1  0  0  0  0  0  0
   68.9740   37.8860   70.3360 C   0  0  0  0  0  0  0  0  0  0  0  0
   68.6670   39.1260   69.8800 O   0  0  0  0  0  0  0  0  0  0  0  0
   67.7500   39.2490   69.6250 H   0  0  0  0  0  1  0  0  0  0  0  0
   68.0230   36.8590   70.4280 C   0  0  0  0  0  0  0  0  0  0  0  0
   67.0140   37.0360   70.0860 H   0  0  0  0  0  1  0  0  0  0  0  0
  1  2  1  0
  1  4  1  0
  1 10  1  0
  1 22  1  0
  3  4  1  0
  3 56  2  0
  3 64  1  0
  4  5  1  0
  4  6  1  0
  6  7  1  0
  6  8  1  0
  6  9  1  0
 10 11  2  0
 10 20  1  0
 11 12  1  0
 11 13  1  0
 13 14  1  0
 13 15  2  0
 15 16  1  0
 15 18  1  0
 16 17  1  0
 18 19  1  0
 18 20  2  0
 20 21  1  0
 22 23  1  0
 22 24  1  0
 22 43  1  0
 24 25  2  0
 24 32  1  0
 25 26  1  0
 25 27  1  0
 27 28  1  0
 27 29  2  0
 29 30  1  0
 29 34  1  0
 30 31  1  0
 30 32  2  0
 32 33  1  0
 34 35  1  0
 35 36  1  0
 35 37  1  0
 35 38  1  0
 38 39  1  0
 38 40  1  0
 38 41  1  0
 41 42  1  0
 41 44  1  0
 41 53  1  0
 43 56  1  0
 44 45  1  0
 44 46  1  0
 44 47  1  0
 47 48  1  0
 47 49  1  0
 47 50  1  0
 50 51  1  0
 50 52  1  0
 50 53  1  0
 53 54  1  0
 53 55  1  0
 56 57  1  0
 57 58  1  0
 57 59  2  0
 59 60  1  0
 59 61  1  0
 61 62  1  0
 61 64  2  0
 62 63  1  0
 64 65  1  0
M  CHG  1  41   1
M  END
$$$$
2AYR
     RDKit          3D

 69 73  0  0  0  0  0  0  0  0999 V2000
   68.4200   34.3190   71.8600 C   0  0  0  0  0  0  0  0  0  0  0  0
   65.5800   31.8930   72.3360 C   0  0  0  0  0  0  0  0  0  0  0  0
   64.7940   32.6280   72.2420 H   0  0  0  0  0  1  0  0  0  0  0  0
   67.9420   31.2260   72.0770 C   0  0  0  0  0  0  0  0  0  0  0  0
   68.9550   31.4570   71.7810 H   0  0  0  0  0  1  0  0  0  0  0  0
   66.6640   35.4330   69.8770 C   0  0  0  0  0  0  0  0  0  0  0  0
   66.0010   35.8540   69.1350 H   0  0  0  0  0  1  0  0  0  0  0  0
   68.0580   37.4450   69.7590 C   0  0  0  0  0  0  0  0  0  0  0  0
   67.3930   37.8620   69.0170 H   0  0  0  0  0  1  0  0  0  0  0  0
   70.0810   37.6430   71.1680 C   0  0  0  0  0  0  0  0  0  0  0  0
   70.9420   38.2110   71.4880 H   0  0  0  0  0  1  0  0  0  0  0  0
   69.6450   33.3240   75.2410 C   0  0  0  0  0  0  0  0  0  0  0  0
   70.4870   32.7020   74.9740 H   0  0  0  0  0  1  0  0  0  0  0  0
   67.7860   34.8140   74.6190 C   0  0  0  0  0  0  0  0  0  0  0  0
   67.2130   35.3270   73.8610 H   0  0  0  0  0  1  0  0  0  0  0  0
   65.2860   30.6020   72.8520 C   0  0  0  0  0  0  0  0  0  0  0  0
   64.2760   30.3550   73.1450 H   0  0  0  0  0  1  0  0  0  0  0  0
   67.6420   29.9470   72.5950 C   0  0  0  0  0  0  0  0  0  0  0  0
   68.4220   29.2070   72.6940 H   0  0  0  0  0  1  0  0  0  0  0  0
   69.2000   38.1830   70.1900 C   0  0  0  0  0  0  0  0  0  0  0  0
   67.2530   33.5680   71.4050 C   0  0  0  0  0  0  0  0  0  0  0  0
   69.2880   33.4680   76.6010 C   0  0  0  0  0  0  0  0  0  0  0  0
   69.8600   32.9540   77.3600 H   0  0  0  0  0  1  0  0  0  0  0  0
   67.4280   34.9600   75.9770 C   0  0  0  0  0  0  0  0  0  0  0  0
   66.5870   35.5820   76.2470 H   0  0  0  0  0  1  0  0  0  0  0  0
   66.3190   29.6370   72.9830 C   0  0  0  0  0  0  0  0  0  0  0  0
   69.4420   39.3960   69.6760 O   0  0  0  0  0  0  0  0  0  0  0  0
   70.2250   39.8330   70.0180 H   0  0  0  0  0  1  0  0  0  0  0  0
   68.1680   34.2930   76.9890 C   0  0  0  0  0  0  0  0  0  0  0  0
   65.9670   28.0110   73.6210 S   0  0  0  0  0  0  0  0  0  0  0  0
   67.7420   34.4950   78.3260 O   0  0  0  0  0  0  0  0  0  0  0  0
   66.8640   27.2040   75.0050 C   0  0  0  0  0  0  0  0  0  0  0  0
   67.9370   27.2590   74.8240 H   0  0  0  0  0  1  0  0  0  0  0  0
   66.5600   26.1590   75.0750 H   0  0  0  0  0  1  0  0  0  0  0  0
   66.6270   27.7140   75.9380 H   0  0  0  0  0  1  0  0  0  0  0  0
   66.0290   27.0500   72.4300 O   0  0  0  0  0  0  0  0  0  0  0  0
   64.4530   27.9220   73.8970 O   0  0  0  0  0  0  0  0  0  0  0  0
   68.6890   35.6090   71.3050 C   0  0  0  0  0  0  0  0  0  0  0  0
   68.6300   34.1670   79.4100 C   0  0  0  0  0  0  0  0  0  0  0  0
   69.2700   33.3340   79.1200 H   0  0  0  0  0  1  0  0  0  0  0  0
   68.0480   33.8890   80.2890 H   0  0  0  0  0  1  0  0  0  0  0  0
   69.4990   35.4010   79.7330 C   0  0  0  0  0  0  0  0  0  0  0  0
   70.0780   35.6190   78.8360 H   0  0  0  0  0  1  0  0  0  0  0  0
   70.1720   35.1070   80.5380 H   0  0  0  0  0  1  0  0  0  0  0  0
   68.8750   36.6600   80.1460 N   0  0  0  0  0  0  0  0  0  0  0  0
   69.6280   37.2190   80.5210 H   0  0  0  0  0  1  0  0  0  0  0  0
   67.8420   36.4210   81.1780 C   0  0  0  0  0  0  0  0  0  0  0  0
   68.2480   35.7740   81.9550 H   0  0  0  0  0  1  0  0  0  0  0  0
   66.9760   35.9420   80.7210 H   0  0  0  0  0  1  0  0  0  0  0  0
   68.2680   37.4310   79.0220 C   0  0  0  0  0  0  0  0  0  0  0  0
   67.3990   36.8920   78.6450 H   0  0  0  0  0  1  0  0  0  0  0  0
   69.0020   37.5400   78.2240 H   0  0  0  0  0  1  0  0  0  0  0  0
   67.4160   37.7650   81.8000 C   0  0  0  0  0  0  0  0  0  0  0  0
   68.2790   38.2360   82.2710 H   0  0  0  0  0  1  0  0  0  0  0  0
   66.6440   37.5890   82.5490 H   0  0  0  0  0  1  0  0  0  0  0  0
   67.8290   38.8310   79.5050 C   0  0  0  0  0  0  0  0  0  0  0  0
   67.3270   39.3530   78.6900 H   0  0  0  0  0  1  0  0  0  0  0  0
   68.7070   39.3980   79.8140 H   0  0  0  0  0  1  0  0  0  0  0  0
   66.8600   38.6970   80.7000 C   0  0  0  0  0  0  0  0  0  0  0  0
   66.6920   39.6850   81.1290 H   0  0  0  0  0  1  0  0  0  0  0  0
   65.9140   38.2910   80.3410 H   0  0  0  0  0  1  0  0  0  0  0  0
   69.3140   33.8030   72.8440 O   0  0  0  0  0  0  0  0  0  0  0  0
   66.9210   32.2220   71.9390 C   0  0  0  0  0  0  0  0  0  0  0  0
   66.3960   34.1520   70.4180 C   0  0  0  0  0  0  0  0  0  0  0  0
   65.5280   33.6050   70.0800 H   0  0  0  0  0  1  0  0  0  0  0  0
   67.7980   36.1640   70.3060 C   0  0  0  0  0  0  0  0  0  0  0  0
   69.8350   36.3680   71.7230 C   0  0  0  0  0  0  0  0  0  0  0  0
   70.5090   35.9630   72.4630 H   0  0  0  0  0  1  0  0  0  0  0  0
   68.9120   33.9850   74.2240 C   0  0  0  0  0  0  0  0  0  0  0  0
  1 21  2  0
  1 38  1  0
  1 62  1  0
  2  3  1  0
  2 16  2  0
  2 63  1  0
  4  5  1  0
  4 18  1  0
  4 63  2  0
  6  7  1  0
  6 64  2  0
  6 66  1  0
  8  9  1  0
  8 20  1  0
  8 66  2  0
 10 11  1  0
 10 20  2  0
 10 67  1  0
 12 13  1  0
 12 22  2  0
 12 69  1  0
 14 15  1  0
 14 24  1  0
 14 69  2  0
 16 17  1  0
 16 26  1  0
 18 19  1  0
 18 26  2  0
 20 27  1  0
 21 63  1  0
 21 64  1  0
 22 23  1  0
 22 29  1  0
 24 25  1  0
 24 29  2  0
 26 30  1  0
 27 28  1  0
 29 31  1  0
 30 32  1  0
 30 36  2  0
 30 37  2  0
 31 39  1  0
 32 33  1  0
 32 34  1  0
 32 35  1  0
 38 66  1  0
 38 67  2  0
 39 40  1  0
 39 41  1  0
 39 42  1  0
 42 43  1  0
 42 44  1  0
 42 45  1  0
 45 46  1  0
 45 47  1  0
 45 50  1  0
 47 48  1  0
 47 49  1  0
 47 53  1  0
 50 51  1  0
 50 52  1  0
 50 56  1  0
 53 54  1  0
 53 55  1  0
 53 59  1  0
 56 57  1  0
 56 58  1  0
 56 59  1  0
 59 60  1  0
 59 61  1  0
 62 69  1  0
 64 65  1  0
 67 68  1  0
M  CHG  1  45   1
M  END
$$$$
2IOG
     RDKit          3D

 79 83  0  0  1  0  0  0  0  0999 V2000
   67.4090   35.4650   71.1110 C   0  0  0  0  0  0  0  0  0  0  0  0
   66.2250   31.8120   70.7750 C   0  0  0  0  0  0  0  0  0  0  0  0
   65.1810   31.9760   70.5060 H   0  0  0  0  0  1  0  0  0  0  0  0
   66.7260   30.6650   69.8890 C   0  0  0  0  0  0  0  0  0  0  0  0
   67.7720   30.4590   70.1180 H   0  0  0  0  0  1  0  0  0  0  0  0
   66.6330   30.9480   68.8410 H   0  0  0  0  0  1  0  0  0  0  0  0
   66.1300   29.7720   70.0780 H   0  0  0  0  0  1  0  0  0  0  0  0
   66.2500   31.5190   72.2330 N   0  0  0  0  0  0  0  0  0  0  0  0
   67.1190   31.3640   72.7230 H   0  0  0  0  0  1  0  0  0  0  0  0
   65.0680   31.4690   72.8710 C   0  0  0  0  0  0  0  0  0  0  0  0
   63.9890   31.6310   72.2540 O   0  0  0  0  0  0  0  0  0  0  0  0
   65.0300   31.2200   74.3250 C   0  0  0  0  0  0  0  0  0  0  0  0
   64.4540   30.3120   74.5040 H   0  0  0  0  0  1  0  0  0  0  0  0
   64.5360   32.0640   74.8060 H   0  0  0  0  0  1  0  0  0  0  0  0
   66.3630   31.0530   74.9320 C   0  0  0  0  0  0  0  0  0  0  0  0
   67.3170   29.9320   75.1600 C   0  0  0  0  0  0  0  0  0  0  0  0
   68.4810   30.4900   75.8660 N   0  0  0  0  0  0  0  0  0  0  0  0
   69.2800   29.9630   76.1880 H   0  0  0  0  0  1  0  0  0  0  0  0
   68.3080   31.8220   76.0130 C   0  0  0  0  0  0  0  0  0  0  0  0
   66.8790   36.1670   70.0230 C   0  0  0  0  0  0  0  0  0  0  0  0
   66.0090   35.7850   69.5090 H   0  0  0  0  0  1  0  0  0  0  0  0
   69.1840   32.7330   76.6330 C   0  0  0  0  0  0  0  0  0  0  0  0
   70.1740   32.4350   76.9440 H   0  0  0  0  0  1  0  0  0  0  0  0
   68.7180   34.0550   76.8330 C   0  0  0  0  0  0  0  0  0  0  0  0
   67.5600   34.4900   76.1900 C   0  0  0  0  0  0  0  0  0  0  0  0
   67.2700   35.5280   76.2580 H   0  0  0  0  0  1  0  0  0  0  0  0
   66.7610   33.5890   75.4510 C   0  0  0  0  0  0  0  0  0  0  0  0
   65.8910   33.9360   74.9140 H   0  0  0  0  0  1  0  0  0  0  0  0
   67.1250   32.2260   75.4300 C   0  0  0  0  0  0  0  0  0  0  0  0
   67.0970   28.4810   74.8350 C   0  0  0  0  0  0  0  0  0  0  0  0
   66.3000   28.0810   73.7490 C   0  0  0  0  0  0  0  0  0  0  0  0
   65.8130   28.8200   73.1300 H   0  0  0  0  0  1  0  0  0  0  0  0
   66.1390   26.6980   73.4710 C   0  0  0  0  0  0  0  0  0  0  0  0
   65.5660   26.3910   72.6090 H   0  0  0  0  0  1  0  0  0  0  0  0
   66.7130   25.7290   74.2990 C   0  0  0  0  0  0  0  0  0  0  0  0
   66.5480   24.6790   74.1060 H   0  0  0  0  0  1  0  0  0  0  0  0
   67.4930   26.1270   75.3650 C   0  0  0  0  0  0  0  0  0  0  0  0
   67.9490   25.3820   76.0000 H   0  0  0  0  0  1  0  0  0  0  0  0
   67.4710   37.3620   69.5980 C   0  0  0  0  0  0  0  0  0  0  0  0
   67.0500   37.9260   68.7790 H   0  0  0  0  0  1  0  0  0  0  0  0
   67.7050   27.5120   75.6380 C   0  0  0  0  0  0  0  0  0  0  0  0
   68.3340   27.8110   76.4640 H   0  0  0  0  0  1  0  0  0  0  0  0
   69.5160   34.9880   77.3930 O   0  0  0  0  0  0  0  0  0  0  0  0
   69.9870   34.9390   78.7480 C   0  0  0  0  0  0  0  0  0  0  0  0
   70.7370   35.7200   78.8700 H   0  0  0  0  0  1  0  0  0  0  0  0
   70.4480   33.9640   78.9070 H   0  0  0  0  0  1  0  0  0  0  0  0
   68.9230   35.1370   79.8310 C   0  0  0  0  0  0  0  0  0  0  0  0
   69.1780   34.5290   80.6990 H   0  0  0  0  0  1  0  0  0  0  0  0
   67.9540   34.8250   79.4420 H   0  0  0  0  0  1  0  0  0  0  0  0
   68.8480   36.5730   80.2420 N   0  0  0  0  0  0  0  0  0  0  0  0
   69.6860   36.9530   80.6590 H   0  0  0  0  0  1  0  0  0  0  0  0
   67.6930   36.5720   81.1810 C   0  0  0  0  0  0  0  0  0  0  0  0
   67.9760   36.0540   82.0970 H   0  0  0  0  0  1  0  0  0  0  0  0
   66.8530   36.0550   80.7160 H   0  0  0  0  0  1  0  0  0  0  0  0
   67.2740   38.0120   81.5230 C   0  0  0  0  0  0  0  0  0  0  0  0
   68.1030   38.5230   82.0120 H   0  0  0  0  0  1  0  0  0  0  0  0
   66.4150   37.9890   82.1940 H   0  0  0  0  0  1  0  0  0  0  0  0
   66.8980   38.7650   80.2430 C   0  0  0  0  0  0  0  0  0  0  0  0
   66.5690   39.7760   80.4840 H   0  0  0  0  0  1  0  0  0  0  0  0
   66.1010   38.2390   79.7170 H   0  0  0  0  0  1  0  0  0  0  0  0
   68.1640   38.8130   79.3750 C   0  0  0  0  0  0  0  0  0  0  0  0
   68.9720   39.2980   79.9230 H   0  0  0  0  0  1  0  0  0  0  0  0
   67.9640   39.3660   78.4570 H   0  0  0  0  0  1  0  0  0  0  0  0
   68.5530   37.3680   79.0400 C   0  0  0  0  0  0  0  0  0  0  0  0
   67.7280   36.8990   78.5040 H   0  0  0  0  0  1  0  0  0  0  0  0
   69.4380   37.3820   78.4040 H   0  0  0  0  0  1  0  0  0  0  0  0
   68.6230   37.8110   70.2590 C   0  0  0  0  0  0  0  0  0  0  0  0
   69.1210   39.0050   69.8560 O   0  0  0  0  0  0  0  0  0  0  0  0
   69.8400   39.3470   70.3930 H   0  0  0  0  0  1  0  0  0  0  0  0
   69.1300   37.1470   71.3700 C   0  0  0  0  0  0  0  0  0  0  0  0
   69.9790   37.5490   71.9030 H   0  0  0  0  0  1  0  0  0  0  0  0
   68.5270   35.9440   71.7960 C   0  0  0  0  0  0  0  0  0  0  0  0
   68.9250   35.4010   72.6410 H   0  0  0  0  0  1  0  0  0  0  0  0
   66.7020   34.1860   71.4930 C   0  0  0  0  0  0  0  0  0  0  0  0
   65.6240   34.3370   71.4380 H   0  0  0  0  0  1  0  0  0  0  0  0
   66.9780   33.9080   72.5100 H   0  0  0  0  0  1  0  0  0  0  0  0
   67.1160   33.0530   70.5180 C   0  0  0  0  0  0  0  0  0  0  0  0
   66.9840   33.3900   69.4900 H   0  0  0  0  0  1  0  0  0  0  0  0
   68.1610   32.7920   70.6840 H   0  0  0  0  0  1  0  0  0  0  0  0
  1 20  2  0
  1 72  1  0
  1 74  1  0
  2  3  1  0
  2  4  1  0
  2  8  1  0
  2 77  1  0
  4  5  1  0
  4  6  1  0
  4  7  1  0
  8  9  1  0
  8 10  1  0
 10 11  2  0
 10 12  1  0
 12 13  1  0
 12 14  1  0
 12 15  1  0
 15 16  2  0
 15 29  1  0
 16 17  1  0
 16 30  1  0
 17 18  1  0
 17 19  1  0
 19 22  2  0
 19 29  1  0
 20 21  1  0
 20 39  1  0
 22 23  1  0
 22 24  1  0
 24 25  2  0
 24 43  1  0
 25 26  1  0
 25 27  1  0
 27 28  1  0
 27 29  2  0
 30 31  2  0
 30 41  1  0
 31 32  1  0
 31 33  1  0
 33 34  1  0
 33 35  2  0
 35 36  1  0
 35 37  1  0
 37 38  1  0
 37 41  2  0
 39 40  1  0
 39 67  2  0
 41 42  1  0
 43 44  1  0
 44 45  1  0
 44 46  1  0
 44 47  1  0
 47 48  1  0
 47 49  1  0
 47 50  1  0
 50 51  1  0
 50 52  1  0
 50 64  1  0
 52 53  1  0
 52 54  1  0
 52 55  1  0
 55 56  1  0
 55 57  1  0
 55 58  1  0
 58 59  1  0
 58 60  1  0
 58 61  1  0
 61 62  1  0
 61 63  1  0
 61 64  1  0
 64 65  1  0
 64 66  1  0
 67 68  1  0
 67 70  1  0
 68 69  1  0
 70 71  1  0
 70 72  2  0
 72 73  1  0
 74 75  1  0
 74 76  1  0
 74 77  1  0
 77 78  1  0
 77 79  1  0
M  CHG  1  50   1
M  END
$$$$
2IOK
     RDKit          3D

 56 59  0  0  1  0  0  0  0  0999 V2000
   67.9060   35.3200   71.2610 C   0  0  0  0  0  0  0  0  0  0  0  0
   65.6220   32.2810   70.5170 C   0  0  0  0  0  0  0  0  0  0  0  0
   64.5650   32.2810   70.2520 H   0  0  0  0  0  1  0  0  0  0  0  0
   66.3470   31.3220   69.5660 C   0  0  0  0  0  0  0  0  0  0  0  0
   67.4090   31.3030   69.8100 H   0  0  0  0  0  1  0  0  0  0  0  0
   66.2160   31.6610   68.5380 H   0  0  0  0  0  1  0  0  0  0  0  0
   65.9310   30.3200   69.6740 H   0  0  0  0  0  1  0  0  0  0  0  0
   65.8180   31.8270   71.9030 N   0  0  0  0  0  0  0  0  0  0  0  0
   66.6840   31.3830   72.1740 H   0  0  0  0  0  1  0  0  0  0  0  0
   64.8500   32.0040   72.7980 C   0  0  0  0  0  0  0  0  0  0  0  0
   63.7720   32.5500   72.4510 O   0  0  0  0  0  0  0  0  0  0  0  0
   65.0360   31.5380   74.2080 C   0  0  0  0  0  0  0  0  0  0  0  0
   64.6040   30.5410   74.2990 H   0  0  0  0  0  1  0  0  0  0  0  0
   64.5070   32.2250   74.8690 H   0  0  0  0  0  1  0  0  0  0  0  0
   66.4770   31.4730   74.6470 C   0  0  0  0  0  0  0  0  0  0  0  0
   67.2960   30.3350   74.8600 C   0  0  0  0  0  0  0  0  0  0  0  0
   68.5190   30.7640   75.2690 N   0  0  0  0  0  0  0  0  0  0  0  0
   69.2980   30.1680   75.5110 H   0  0  0  0  0  1  0  0  0  0  0  0
   68.5260   32.1310   75.3010 C   0  0  0  0  0  0  0  0  0  0  0  0
   69.0050   35.6150   72.0880 C   0  0  0  0  0  0  0  0  0  0  0  0
   69.3050   34.9160   72.8550 H   0  0  0  0  0  1  0  0  0  0  0  0
   69.5380   33.0160   75.6840 C   0  0  0  0  0  0  0  0  0  0  0  0
   70.5000   32.6500   76.0100 H   0  0  0  0  0  1  0  0  0  0  0  0
   69.2700   34.3880   75.6330 C   0  0  0  0  0  0  0  0  0  0  0  0
   70.0260   35.0970   75.9350 H   0  0  0  0  0  1  0  0  0  0  0  0
   68.0100   34.8460   75.1870 C   0  0  0  0  0  0  0  0  0  0  0  0
   67.8320   35.9080   75.1040 H   0  0  0  0  0  1  0  0  0  0  0  0
   66.9960   33.9590   74.8530 C   0  0  0  0  0  0  0  0  0  0  0  0
   66.0150   34.3150   74.5750 H   0  0  0  0  0  1  0  0  0  0  0  0
   67.2860   32.5720   74.8870 C   0  0  0  0  0  0  0  0  0  0  0  0
   67.0220   28.8800   74.6950 C   0  0  0  0  0  0  0  0  0  0  0  0
   65.8390   28.3440   74.1900 C   0  0  0  0  0  0  0  0  0  0  0  0
   65.0380   29.0030   73.8910 H   0  0  0  0  0  1  0  0  0  0  0  0
   65.6790   26.9490   74.0660 C   0  0  0  0  0  0  0  0  0  0  0  0
   64.7670   26.5450   73.6520 H   0  0  0  0  0  1  0  0  0  0  0  0
   66.6940   26.0920   74.4760 C   0  0  0  0  0  0  0  0  0  0  0  0
   66.5580   25.0220   74.4140 H   0  0  0  0  0  1  0  0  0  0  0  0
   67.8940   26.6200   74.9700 C   0  0  0  0  0  0  0  0  0  0  0  0
   68.6900   25.9590   75.2790 H   0  0  0  0  0  1  0  0  0  0  0  0
   69.7090   36.8080   71.9210 C   0  0  0  0  0  0  0  0  0  0  0  0
   70.5540   37.0310   72.5560 H   0  0  0  0  0  1  0  0  0  0  0  0
   68.0570   28.0060   75.0620 C   0  0  0  0  0  0  0  0  0  0  0  0
   68.9920   28.4090   75.4200 H   0  0  0  0  0  1  0  0  0  0  0  0
   69.3210   37.7120   70.9340 C   0  0  0  0  0  0  0  0  0  0  0  0
   70.0100   38.8620   70.7980 O   0  0  0  0  0  0  0  0  0  0  0  0
   69.7120   39.4320   70.0850 H   0  0  0  0  0  1  0  0  0  0  0  0
   68.2550   37.4020   70.0830 C   0  0  0  0  0  0  0  0  0  0  0  0
   68.0040   38.0650   69.2680 H   0  0  0  0  0  1  0  0  0  0  0  0
   67.5090   36.2250   70.2890 C   0  0  0  0  0  0  0  0  0  0  0  0
   66.6310   36.0280   69.6920 H   0  0  0  0  0  1  0  0  0  0  0  0
   67.1950   34.0030   71.4830 C   0  0  0  0  0  0  0  0  0  0  0  0
   66.6900   34.0340   72.4480 H   0  0  0  0  0  1  0  0  0  0  0  0
   67.9330   33.2000   71.4850 H   0  0  0  0  0  1  0  0  0  0  0  0
   66.1580   33.7200   70.3900 C   0  0  0  0  0  0  0  0  0  0  0  0
   65.3300   34.4220   70.4900 H   0  0  0  0  0  1  0  0  0  0  0  0
   66.6240   33.8450   69.4120 H   0  0  0  0  0  1  0  0  0  0  0  0
  1 20  2  0
  1 49  1  0
  1 51  1  0
  2  3  1  0
  2  4  1  0
  2  8  1  0
  2 54  1  0
  4  5  1  0
  4  6  1  0
  4  7  1  0
  8  9  1  0
  8 10  1  0
 10 11  2  0
 10 12  1  0
 12 13  1  0
 12 14  1  0
 12 15  1  0
 15 16  2  0
 15 30  1  0
 16 17  1  0
 16 31  1  0
 17 18  1  0
 17 19  1  0
 19 22  2  0
 19 30  1  0
 20 21  1  0
 20 40  1  0
 22 23  1  0
 22 24  1  0
 24 25  1  0
 24 26  2  0
 26 27  1  0
 26 28  1  0
 28 29  1  0
 28 30  2  0
 31 32  2  0
 31 42  1  0
 32 33  1  0
 32 34  1  0
 34 35  1  0
 34 36  2  0
 36 37  1  0
 36 38  1  0
 38 39  1  0
 38 42  2  0
 40 41  1  0
 40 44  2  0
 42 43  1  0
 44 45  1  0
 44 47  1  0
 45 46  1  0
 47 48  1  0
 47 49  2  0
 49 50  1  0
 51 52  1  0
 51 53  1  0
 51 54  1  0
 54 55  1  0
 54 56  1  0
M  END
$$$$
2OUZ
     RDKit          3D

 63 67  0  0  1  0  0  0  0  0999 V2000
   68.5360   33.9280   72.0120 C   0  0  0  0  0  0  0  0  0  0  0  0
   69.4100   33.2860   71.9000 H   0  0  0  0  0  1  0  0  0  0  0  0
   68.7660   35.2430   71.2390 C   0  0  0  0  0  0  0  0  0  0  0  0
   66.9880   31.8770   72.2100 C   0  0  0  0  0  0  0  0  0  0  0  0
   67.5520   30.6640   71.9350 C   0  0  0  0  0  0  0  0  0  0  0  0
   68.2660   30.5780   71.1290 H   0  0  0  0  0  1  0  0  0  0  0  0
   67.2170   29.5320   72.6830 C   0  0  0  0  0  0  0  0  0  0  0  0
   67.7060   28.5960   72.4560 H   0  0  0  0  0  1  0  0  0  0  0  0
   66.3000   29.5630   73.6840 C   0  0  0  0  0  0  0  0  0  0  0  0
   66.0490   28.6760   74.2470 H   0  0  0  0  0  1  0  0  0  0  0  0
   65.7080   30.7700   73.9470 C   0  0  0  0  0  0  0  0  0  0  0  0
   64.9660   30.8380   74.7280 H   0  0  0  0  0  1  0  0  0  0  0  0
   66.0440   31.9000   73.2310 C   0  0  0  0  0  0  0  0  0  0  0  0
   65.5580   32.8340   73.4710 H   0  0  0  0  0  1  0  0  0  0  0  0
   68.4590   34.1490   73.5370 C   0  0  0  0  0  0  0  0  0  0  0  0
   67.6020   35.0860   74.0900 C   0  0  0  0  0  0  0  0  0  0  0  0
   66.9560   35.6650   73.4470 H   0  0  0  0  0  1  0  0  0  0  0  0
   67.5670   35.2830   75.4270 C   0  0  0  0  0  0  0  0  0  0  0  0
   66.9440   36.0620   75.8420 H   0  0  0  0  0  1  0  0  0  0  0  0
   67.3330   33.1230   71.3760 C   0  0  0  0  0  0  0  0  0  0  0  0
   67.6480   32.7410   70.4050 H   0  0  0  0  0  1  0  0  0  0  0  0
   68.3240   34.4930   76.2590 C   0  0  0  0  0  0  0  0  0  0  0  0
   69.1690   33.5320   75.7130 C   0  0  0  0  0  0  0  0  0  0  0  0
   69.7940   32.9340   76.3600 H   0  0  0  0  0  1  0  0  0  0  0  0
   69.2110   33.3410   74.3540 C   0  0  0  0  0  0  0  0  0  0  0  0
   69.8300   32.5630   73.9320 H   0  0  0  0  0  1  0  0  0  0  0  0
   68.1860   34.7130   77.6260 O   0  0  0  0  0  0  0  0  0  0  0  0
   69.1760   34.4230   78.5570 C   0  0  0  0  0  0  0  0  0  0  0  0
   70.1030   34.9310   78.2900 H   0  0  0  0  0  1  0  0  0  0  0  0
   69.3500   33.3480   78.5980 H   0  0  0  0  0  1  0  0  0  0  0  0
   68.6720   34.9240   79.9010 C   0  0  0  0  0  0  0  0  0  0  0  0
   69.2030   34.3840   80.6840 H   0  0  0  0  0  1  0  0  0  0  0  0
   67.6060   34.7040   79.9660 H   0  0  0  0  0  1  0  0  0  0  0  0
   68.8560   36.3660   80.1350 N   0  0  0  0  0  0  0  0  0  0  0  0
   69.7640   36.5440   79.7310 H   0  0  0  0  0  1  0  0  0  0  0  0
   68.7970   36.7500   81.5780 C   0  0  0  0  0  0  0  0  0  0  0  0
   69.8000   36.9860   81.9340 H   0  0  0  0  0  1  0  0  0  0  0  0
   68.3910   35.9220   82.1590 H   0  0  0  0  0  1  0  0  0  0  0  0
   67.8900   37.9850   81.7360 C   0  0  0  0  0  0  0  0  0  0  0  0
   68.3560   38.7280   82.3830 H   0  0  0  0  0  1  0  0  0  0  0  0
   66.9200   37.7030   82.1460 H   0  0  0  0  0  1  0  0  0  0  0  0
   67.7420   38.5250   80.3010 C   0  0  0  0  0  0  0  0  0  0  0  0
   68.5730   39.1730   80.0210 H   0  0  0  0  0  1  0  0  0  0  0  0
   66.8020   39.0580   80.1610 H   0  0  0  0  0  1  0  0  0  0  0  0
   66.1210   34.0480   71.0700 C   0  0  0  0  0  0  0  0  0  0  0  0
   65.8090   34.5430   71.9900 H   0  0  0  0  0  1  0  0  0  0  0  0
   65.2990   33.4440   70.6860 H   0  0  0  0  0  1  0  0  0  0  0  0
   67.7680   37.1810   79.5270 C   0  0  0  0  0  0  0  0  0  0  0  0
   66.8110   36.6690   79.6290 H   0  0  0  0  0  1  0  0  0  0  0  0
   67.9740   37.3580   78.4720 H   0  0  0  0  0  1  0  0  0  0  0  0
   66.4910   35.1090   70.0310 C   0  0  0  0  0  0  0  0  0  0  0  0
   65.6840   35.8380   69.9620 H   0  0  0  0  0  1  0  0  0  0  0  0
   66.6290   34.6280   69.0630 H   0  0  0  0  0  1  0  0  0  0  0  0
   67.7830   35.8280   70.4220 C   0  0  0  0  0  0  0  0  0  0  0  0
   67.9750   37.1080   69.9300 C   0  0  0  0  0  0  0  0  0  0  0  0
   67.2240   37.5620   69.3010 H   0  0  0  0  0  1  0  0  0  0  0  0
   69.1440   37.8160   70.2470 C   0  0  0  0  0  0  0  0  0  0  0  0
   69.3200   39.0900   69.7760 O   0  0  0  0  0  0  0  0  0  0  0  0
   70.1320   39.5180   70.0580 H   0  0  0  0  0  1  0  0  0  0  0  0
   70.1030   37.2540   71.0610 C   0  0  0  0  0  0  0  0  0  0  0  0
   70.9920   37.8100   71.3170 H   0  0  0  0  0  1  0  0  0  0  0  0
   69.9200   35.9760   71.5470 C   0  0  0  0  0  0  0  0  0  0  0  0
   70.6790   35.5330   72.1750 H   0  0  0  0  0  1  0  0  0  0  0  0
  1  2  1  0
  1  3  1  0
  1 15  1  0
  1 20  1  0
  3 54  2  0
  3 62  1  0
  4  5  2  0
  4 13  1  0
  4 20  1  0
  5  6  1  0
  5  7  1  0
  7  8  1  0
  7  9  2  0
  9 10  1  0
  9 11  1  0
 11 12  1  0
 11 13  2  0
 13 14  1  0
 15 16  2  0
 15 25  1  0
 16 17  1  0
 16 18  1  0
 18 19  1  0
 18 22  2  0
 20 21  1  0
 20 45  1  0
 22 23  1  0
 22 27  1  0
 23 24  1  0
 23 25  2  0
 25 26  1  0
 27 28  1  0
 28 29  1  0
 28 30  1  0
 28 31  1  0
 31 32  1  0
 31 33  1  0
 31 34  1  0
 34 35  1  0
 34 36  1  0
 34 48  1  0
 36 37  1  0
 36 38  1  0
 36 39  1  0
 39 40  1  0
 39 41  1  0
 39 42  1  0
 42 43  1  0
 42 44  1  0
 42 48  1  0
 45 46  1  0
 45 47  1  0
 45 51  1  0
 48 49  1  0
 48 50  1  0
 51 52  1  0
 51 53  1  0
 51 54  1  0
 54 55  1  0
 55 56  1  0
 55 57  2  0
 57 58  1  0
 57 60  1  0
 58 59  1  0
 60 61  1  0
 60 62  2  0
 62 63  1  0
M  CHG  1  34   1
M  END
$$$$
2POG
     RDKit          3D

 39 42  0  0  1  0  0  0  0  0999 V2000
   67.3360   31.5770   72.5280 C   0  0  0  0  0  0  0  0  0  0  0  0
   68.3500   33.9080   73.1840 C   0  0  0  0  0  0  0  0  0  0  0  0
   69.3720   34.1150   73.5000 H   0  0  0  0  0  1  0  0  0  0  0  0
   67.8580   32.5010   73.6420 C   0  0  0  0  0  0  0  0  0  0  0  0
   68.7050   31.9250   74.0130 H   0  0  0  0  0  1  0  0  0  0  0  0
   66.8010   32.7780   74.7380 C   0  0  0  0  0  0  0  0  0  0  0  0
   66.9420   32.1040   75.5830 H   0  0  0  0  0  1  0  0  0  0  0  0
   65.7950   32.6530   74.3380 H   0  0  0  0  0  1  0  0  0  0  0  0
   67.0290   34.2140   75.1610 C   0  0  0  0  0  0  0  0  0  0  0  0
   67.8470   34.2870   75.8780 H   0  0  0  0  0  1  0  0  0  0  0  0
   66.1260   34.6430   75.5960 H   0  0  0  0  0  1  0  0  0  0  0  0
   67.3840   34.8980   73.8580 C   0  0  0  0  0  0  0  0  0  0  0  0
   66.4960   35.0540   73.2450 H   0  0  0  0  0  1  0  0  0  0  0  0
   67.8720   35.8550   74.0410 H   0  0  0  0  0  1  0  0  0  0  0  0
   68.7340   35.4950   71.1700 C   0  0  0  0  0  0  0  0  0  0  0  0
   67.7540   36.1200   70.3370 C   0  0  0  0  0  0  0  0  0  0  0  0
   66.8780   35.5640   70.0380 H   0  0  0  0  0  1  0  0  0  0  0  0
   67.0380   30.1780   72.7930 C   0  0  0  0  0  0  0  0  0  0  0  0
   67.9150   37.4550   69.8990 C   0  0  0  0  0  0  0  0  0  0  0  0
   67.1500   37.8880   69.2720 H   0  0  0  0  0  1  0  0  0  0  0  0
   69.0490   38.2590   70.2500 C   0  0  0  0  0  0  0  0  0  0  0  0
   69.1800   39.4570   69.8530 O   0  0  0  0  0  0  0  0  0  0  0  0
   69.9780   39.8990   70.1530 H   0  0  0  0  0  1  0  0  0  0  0  0
   70.0180   37.6070   71.0860 C   0  0  0  0  0  0  0  0  0  0  0  0
   70.8950   38.1620   71.3840 H   0  0  0  0  0  1  0  0  0  0  0  0
   69.8790   36.2620   71.5430 C   0  0  0  0  0  0  0  0  0  0  0  0
   70.6400   35.8240   72.1710 H   0  0  0  0  0  1  0  0  0  0  0  0
   67.1800   29.6130   73.9370 O   0  0  0  0  0  0  0  0  0  0  0  0
   66.9460   28.6820   73.9620 H   0  0  0  0  0  1  0  0  0  0  0  0
   66.5600   29.4270   71.6630 C   0  0  0  0  0  0  0  0  0  0  0  0
   66.3280   28.3820   71.8060 H   0  0  0  0  0  1  0  0  0  0  0  0
   66.3760   29.9860   70.3630 C   0  0  0  0  0  0  0  0  0  0  0  0
   66.0130   29.3690   69.5540 H   0  0  0  0  0  1  0  0  0  0  0  0
   66.6690   31.3460   70.1380 C   0  0  0  0  0  0  0  0  0  0  0  0
   66.5320   31.7790   69.1580 H   0  0  0  0  0  1  0  0  0  0  0  0
   67.1430   32.1350   71.2070 C   0  0  0  0  0  0  0  0  0  0  0  0
   67.4020   33.4520   70.9040 O   0  0  0  0  0  0  0  0  0  0  0  0
   68.5150   34.0480   71.6270 C   0  0  0  0  0  0  0  0  0  0  0  0
   69.4210   33.4930   71.3830 H   0  0  0  0  0  1  0  0  0  0  0  0
  1  4  1  0
  1 18  2  0
  1 36  1  0
  2  3  1  0
  2  4  1  0
  2 12  1  0
  2 38  1  0
  4  5  1  0
  4  6  1  0
  6  7  1  0
  6  8  1  0
  6  9  1  0
  9 10  1  0
  9 11  1  0
  9 12  1  0
 12 13  1  0
 12 14  1  0
 15 16  2  0
 15 26  1  0
 15 38  1  0
 16 17  1  0
 16 19  1  0
 18 28  1  0
 18 30  1  0
 19 20  1  0
 19 21  2  0
 21 22  1  0
 21 24  1  0
 22 23  1  0
 24 25  1  0
 24 26  2  0
 26 27  1  0
 28 29  1  0
 30 31  1  0
 30 32  2  0
 32 33  1  0
 32 34  1  0
 34 35  1  0
 34 36  2  0
 36 37  1  0
 37 38  1  0
 38 39  1  0
M  END
$$$$
2Q70
     RDKit          3D

 39 42  0  0  1  0  0  0  0  0999 V2000
   66.5940   29.5220   71.5870 C   0  0  0  0  0  0  0  0  0  0  0  0
   67.4200   34.5930   73.7120 C   0  0  0  0  0  0  0  0  0  0  0  0
   67.6400   35.6450   73.8940 H   0  0  0  0  0  1  0  0  0  0  0  0
   66.5180   34.5100   73.1060 H   0  0  0  0  0  1  0  0  0  0  0  0
   67.2620   33.8330   75.0310 C   0  0  0  0  0  0  0  0  0  0  0  0
   68.0420   34.4360   76.0170 F   0  0  0  0  0  0  0  0  0  0  0  0
   65.9290   33.8290   75.4340 F   0  0  0  0  0  0  0  0  0  0  0  0
   67.7330   32.3790   74.7690 C   0  0  0  0  0  0  0  0  0  0  0  0
   66.8740   31.7090   74.7320 H   0  0  0  0  0  1  0  0  0  0  0  0
   68.4110   32.0570   75.5600 H   0  0  0  0  0  1  0  0  0  0  0  0
   68.4810   32.3770   73.3810 C   0  0  0  0  0  0  0  0  0  0  0  0
   69.4500   31.8800   73.4140 H   0  0  0  0  0  1  0  0  0  0  0  0
   67.6560   31.6140   72.3300 C   0  0  0  0  0  0  0  0  0  0  0  0
   67.3510   30.2440   72.5470 C   0  0  0  0  0  0  0  0  0  0  0  0
   67.6960   29.7500   73.4440 H   0  0  0  0  0  1  0  0  0  0  0  0
   68.7940   35.5580   71.0780 C   0  0  0  0  0  0  0  0  0  0  0  0
   66.1530   30.1640   70.4100 C   0  0  0  0  0  0  0  0  0  0  0  0
   65.5840   29.6120   69.6760 H   0  0  0  0  0  1  0  0  0  0  0  0
   67.8160   36.1950   70.2840 C   0  0  0  0  0  0  0  0  0  0  0  0
   66.9470   35.6440   69.9570 H   0  0  0  0  0  1  0  0  0  0  0  0
   67.9680   37.5350   69.9200 C   0  0  0  0  0  0  0  0  0  0  0  0
   67.2210   38.0180   69.3070 H   0  0  0  0  0  1  0  0  0  0  0  0
   69.0960   38.2520   70.3540 C   0  0  0  0  0  0  0  0  0  0  0  0
   69.2370   39.5380   70.0100 O   0  0  0  0  0  0  0  0  0  0  0  0
   70.0320   39.9620   70.3410 H   0  0  0  0  0  1  0  0  0  0  0  0
   70.0800   37.6200   71.1480 C   0  0  0  0  0  0  0  0  0  0  0  0
   70.9480   38.1730   71.4750 H   0  0  0  0  0  1  0  0  0  0  0  0
   69.9290   36.2780   71.5090 C   0  0  0  0  0  0  0  0  0  0  0  0
   70.6790   35.7930   72.1160 H   0  0  0  0  0  1  0  0  0  0  0  0
   66.2910   28.2140   71.7850 O   0  0  0  0  0  0  0  0  0  0  0  0
   65.7790   27.8050   71.0830 H   0  0  0  0  0  1  0  0  0  0  0  0
   66.4500   31.5100   70.1920 C   0  0  0  0  0  0  0  0  0  0  0  0
   66.1040   31.9960   69.2920 H   0  0  0  0  0  1  0  0  0  0  0  0
   67.2030   32.2450   71.1440 C   0  0  0  0  0  0  0  0  0  0  0  0
   67.4400   33.5610   70.8470 O   0  0  0  0  0  0  0  0  0  0  0  0
   68.6270   34.0890   71.4670 C   0  0  0  0  0  0  0  0  0  0  0  0
   69.4890   33.5310   71.1020 H   0  0  0  0  0  1  0  0  0  0  0  0
   68.6120   33.8930   73.0230 C   0  0  0  0  0  0  0  0  0  0  0  0
   69.5480   34.3260   73.3740 H   0  0  0  0  0  1  0  0  0  0  0  0
  1 14  2  0
  1 17  1  0
  1 30  1  0
  2  3  1  0
  2  4  1  0
  2  5  1  0
  2 38  1  0
  5  6  1  0
  5  7  1  0
  5  8  1  0
  8  9  1  0
  8 10  1  0
  8 11  1  0
 11 12  1  0
 11 13  1  0
 11 38  1  0
 13 14  1  0
 13 34  2  0
 14 15  1  0
 16 19  2  0
 16 28  1  0
 16 36  1  0
 17 18  1  0
 17 32  2  0
 19 20  1  0
 19 21  1  0
 21 22  1  0
 21 23  2  0
 23 24  1  0
 23 26  1  0
 24 25  1  0
 26 27  1  0
 26 28  2  0
 28 29  1  0
 30 31  1  0
 32 33  1  0
 32 34  1  0
 34 35  1  0
 35 36  1  0
 36 37  1  0
 36 38  1  0
 38 39  1  0
M  END
$$$$
2QXS
     RDKit          3D

 62 66  0  0  0  0  0  0  0  0999 V2000
   69.9420   36.2170   72.0050 C   0  0  0  0  0  0  0  0  0  0  0  0
   70.6360   35.8630   72.7530 H   0  0  0  0  0  1  0  0  0  0  0  0
   65.7420   30.3120   70.3020 C   0  0  0  0  0  0  0  0  0  0  0  0
   65.5500   29.7470   69.4020 H   0  0  0  0  0  1  0  0  0  0  0  0
   64.9290   28.5220   71.6190 O   0  0  0  0  0  0  0  0  0  0  0  0
   64.7690   28.1950   72.5070 H   0  0  0  0  0  1  0  0  0  0  0  0
   65.4440   29.7760   71.5540 C   0  0  0  0  0  0  0  0  0  0  0  0
   65.6950   30.4750   72.7290 C   0  0  0  0  0  0  0  0  0  0  0  0
   65.4540   30.0320   73.6840 H   0  0  0  0  0  1  0  0  0  0  0  0
   66.2580   31.7500   72.6730 C   0  0  0  0  0  0  0  0  0  0  0  0
   66.4840   32.2920   73.5790 H   0  0  0  0  0  1  0  0  0  0  0  0
   68.8520   35.4430   71.5750 C   0  0  0  0  0  0  0  0  0  0  0  0
   68.4090   34.0980   71.9520 C   0  0  0  0  0  0  0  0  0  0  0  0
   69.7700   32.3300   72.6410 O   0  0  0  0  0  0  0  0  0  0  0  0
   69.1540   33.3180   72.9670 C   0  0  0  0  0  0  0  0  0  0  0  0
   69.0790   33.7770   74.3780 C   0  0  0  0  0  0  0  0  0  0  0  0
   69.9860   33.2960   75.3150 C   0  0  0  0  0  0  0  0  0  0  0  0
   70.7470   32.5870   75.0220 H   0  0  0  0  0  1  0  0  0  0  0  0
   69.9060   33.7360   76.6370 C   0  0  0  0  0  0  0  0  0  0  0  0
   70.5870   33.3490   77.3810 H   0  0  0  0  0  1  0  0  0  0  0  0
   70.0740   37.4700   71.4070 C   0  0  0  0  0  0  0  0  0  0  0  0
   70.9060   38.0970   71.6920 H   0  0  0  0  0  1  0  0  0  0  0  0
   68.9360   34.6840   76.9940 C   0  0  0  0  0  0  0  0  0  0  0  0
   68.0380   35.1560   76.0370 C   0  0  0  0  0  0  0  0  0  0  0  0
   67.2800   35.8710   76.3220 H   0  0  0  0  0  1  0  0  0  0  0  0
   68.1080   34.7180   74.7260 C   0  0  0  0  0  0  0  0  0  0  0  0
   67.4220   35.0980   73.9840 H   0  0  0  0  0  1  0  0  0  0  0  0
   68.8180   35.1410   78.2910 O   0  0  0  0  0  0  0  0  0  0  0  0
   69.8840   34.9660   79.2070 C   0  0  0  0  0  0  0  0  0  0  0  0
   70.7260   35.5950   78.9180 H   0  0  0  0  0  1  0  0  0  0  0  0
   70.1960   33.9220   79.2160 H   0  0  0  0  0  1  0  0  0  0  0  0
   69.3910   35.3670   80.5830 C   0  0  0  0  0  0  0  0  0  0  0  0
   69.9580   34.8290   81.3420 H   0  0  0  0  0  1  0  0  0  0  0  0
   68.3340   35.1190   80.6760 H   0  0  0  0  0  1  0  0  0  0  0  0
   69.5710   36.8040   80.7690 N   0  0  0  0  0  0  0  0  0  0  0  0
   70.4440   37.1440   80.3920 H   0  0  0  0  0  1  0  0  0  0  0  0
   69.5140   37.0260   82.2310 C   0  0  0  0  0  0  0  0  0  0  0  0
   70.3260   36.4690   82.6990 H   0  0  0  0  0  1  0  0  0  0  0  0
   68.5580   36.6560   82.6020 H   0  0  0  0  0  1  0  0  0  0  0  0
   69.6480   38.4910   82.6130 C   0  0  0  0  0  0  0  0  0  0  0  0
   70.6320   38.8590   82.3220 H   0  0  0  0  0  1  0  0  0  0  0  0
   69.5220   38.6030   83.6900 H   0  0  0  0  0  1  0  0  0  0  0  0
   68.5640   39.2830   81.8820 C   0  0  0  0  0  0  0  0  0  0  0  0
   68.7310   40.3460   82.0570 H   0  0  0  0  0  1  0  0  0  0  0  0
   67.5920   38.9970   82.2840 H   0  0  0  0  0  1  0  0  0  0  0  0
   69.1690   37.9460   70.4520 C   0  0  0  0  0  0  0  0  0  0  0  0
   69.4060   39.1830   69.9490 O   0  0  0  0  0  0  0  0  0  0  0  0
   68.7750   39.4800   69.2890 H   0  0  0  0  0  1  0  0  0  0  0  0
   68.5640   39.0290   80.3700 C   0  0  0  0  0  0  0  0  0  0  0  0
   69.4820   39.4300   79.9400 H   0  0  0  0  0  1  0  0  0  0  0  0
   67.7050   39.5300   79.9240 H   0  0  0  0  0  1  0  0  0  0  0  0
   68.4820   37.5220   80.0680 C   0  0  0  0  0  0  0  0  0  0  0  0
   67.5200   37.1380   80.4070 H   0  0  0  0  0  1  0  0  0  0  0  0
   68.5780   37.3640   78.9940 H   0  0  0  0  0  1  0  0  0  0  0  0
   68.0640   37.1910   70.0060 C   0  0  0  0  0  0  0  0  0  0  0  0
   67.3890   37.5770   69.2570 H   0  0  0  0  0  1  0  0  0  0  0  0
   67.8750   35.9260   70.5690 C   0  0  0  0  0  0  0  0  0  0  0  0
   66.6310   34.8450   70.1760 S   0  0  0  0  0  0  0  0  0  0  0  0
   67.1840   33.6350   71.2920 C   0  0  0  0  0  0  0  0  0  0  0  0
   66.5250   32.3130   71.4210 C   0  0  0  0  0  0  0  0  0  0  0  0
   66.2930   31.5910   70.2330 C   0  0  0  0  0  0  0  0  0  0  0  0
   66.5400   32.0260   69.2760 H   0  0  0  0  0  1  0  0  0  0  0  0
  1  2  1  0
  1 12  2  0
  1 21  1  0
  3  4  1  0
  3  7  2  0
  3 61  1  0
  5  6  1  0
  5  7  1  0
  7  8  1  0
  8  9  1  0
  8 10  2  0
 10 11  1  0
 10 60  1  0
 12 13  1  0
 12 57  1  0
 13 15  1  0
 13 59  2  0
 14 15  2  0
 15 16  1  0
 16 17  2  0
 16 26  1  0
 17 18  1  0
 17 19  1  0
 19 20  1  0
 19 23  2  0
 21 22  1  0
 21 46  2  0
 23 24  1  0
 23 28  1  0
 24 25  1  0
 24 26  2  0
 26 27  1  0
 28 29  1  0
 29 30  1  0
 29 31  1  0
 29 32  1  0
 32 33  1  0
 32 34  1  0
 32 35  1  0
 35 36  1  0
 35 37  1  0
 35 52  1  0
 37 38  1  0
 37 39  1  0
 37 40  1  0
 40 41  1  0
 40 42  1  0
 40 43  1  0
 43 44  1  0
 43 45  1  0
 43 49  1  0
 46 47  1  0
 46 55  1  0
 47 48  1  0
 49 50  1  0
 49 51  1  0
 49 52  1  0
 52 53  1  0
 52 54  1  0
 55 56  1  0
 55 57  2  0
 57 58  1  0
 58 59  1  0
 59 60  1  0
 60 61  2  0
 61 62  1  0
M  CHG  1  35   1
M  END
$$$$
2R6W
     RDKit          3D

 65 69  0  0  0  0  0  0  0  0999 V2000
   69.1050   38.0250   70.3710 C   0  0  0  0  0  0  0  0  0  0  0  0
   66.3890   34.8990   69.9560 S   0  0  0  0  0  0  0  0  0  0  0  0
   66.8850   33.6920   71.0630 C   0  0  0  0  0  0  0  0  0  0  0  0
   68.0530   34.1150   71.7440 C   0  0  0  0  0  0  0  0  0  0  0  0
   69.3780   39.2530   69.8500 O   0  0  0  0  0  0  0  0  0  0  0  0
   70.1560   39.6830   70.2110 H   0  0  0  0  0  1  0  0  0  0  0  0
   66.2050   32.3830   71.2490 C   0  0  0  0  0  0  0  0  0  0  0  0
   68.7590   33.3230   72.7920 C   0  0  0  0  0  0  0  0  0  0  0  0
   68.7250   33.7370   74.2280 C   0  0  0  0  0  0  0  0  0  0  0  0
   69.3770   32.3220   72.4740 O   0  0  0  0  0  0  0  0  0  0  0  0
   67.8860   34.8020   74.6970 C   0  0  0  0  0  0  0  0  0  0  0  0
   67.2460   35.3260   74.0030 H   0  0  0  0  0  1  0  0  0  0  0  0
   67.8910   35.1680   76.0550 C   0  0  0  0  0  0  0  0  0  0  0  0
   67.2560   35.9680   76.4060 H   0  0  0  0  0  1  0  0  0  0  0  0
   67.9620   37.3000   69.8500 C   0  0  0  0  0  0  0  0  0  0  0  0
   67.3370   37.7470   69.0910 H   0  0  0  0  0  1  0  0  0  0  0  0
   68.7200   34.4920   76.9410 C   0  0  0  0  0  0  0  0  0  0  0  0
   69.5810   33.4440   76.5200 C   0  0  0  0  0  0  0  0  0  0  0  0
   70.2220   32.9450   77.2310 H   0  0  0  0  0  1  0  0  0  0  0  0
   69.5890   33.0560   75.1420 C   0  0  0  0  0  0  0  0  0  0  0  0
   70.2360   32.2630   74.7980 H   0  0  0  0  0  1  0  0  0  0  0  0
   68.5990   34.9560   78.2200 O   0  0  0  0  0  0  0  0  0  0  0  0
   69.4430   34.4280   79.1990 C   0  0  0  0  0  0  0  0  0  0  0  0
   70.4740   34.7310   79.0160 H   0  0  0  0  0  1  0  0  0  0  0  0
   69.3800   33.3400   79.2090 H   0  0  0  0  0  1  0  0  0  0  0  0
   68.9470   35.0020   80.5230 C   0  0  0  0  0  0  0  0  0  0  0  0
   69.4510   34.4360   81.3070 H   0  0  0  0  0  1  0  0  0  0  0  0
   67.8770   34.7990   80.5600 H   0  0  0  0  0  1  0  0  0  0  0  0
   67.6690   36.0070   70.3380 C   0  0  0  0  0  0  0  0  0  0  0  0
   68.4900   35.4540   71.3250 C   0  0  0  0  0  0  0  0  0  0  0  0
   69.6310   36.1750   71.8480 C   0  0  0  0  0  0  0  0  0  0  0  0
   70.2500   35.7210   72.6080 H   0  0  0  0  0  1  0  0  0  0  0  0
   66.0140   31.5610   70.1210 C   0  0  0  0  0  0  0  0  0  0  0  0
   66.3470   31.8960   69.1500 H   0  0  0  0  0  1  0  0  0  0  0  0
   65.3850   30.2920   70.2530 C   0  0  0  0  0  0  0  0  0  0  0  0
   65.2300   29.6590   69.3920 H   0  0  0  0  0  1  0  0  0  0  0  0
   64.9670   29.8790   71.5390 C   0  0  0  0  0  0  0  0  0  0  0  0
   65.1540   30.7070   72.6570 C   0  0  0  0  0  0  0  0  0  0  0  0
   64.8180   30.3830   73.6310 H   0  0  0  0  0  1  0  0  0  0  0  0
   65.7830   31.9680   72.5090 C   0  0  0  0  0  0  0  0  0  0  0  0
   65.9340   32.6040   73.3690 H   0  0  0  0  0  1  0  0  0  0  0  0
   64.3610   28.6370   71.6390 O   0  0  0  0  0  0  0  0  0  0  0  0
   64.0830   28.3920   72.5240 H   0  0  0  0  0  1  0  0  0  0  0  0
   69.9450   37.4860   71.3640 C   0  0  0  0  0  0  0  0  0  0  0  0
   70.7910   38.0380   71.7450 H   0  0  0  0  0  1  0  0  0  0  0  0
   69.1060   36.4140   80.8740 N   0  0  0  0  0  0  0  0  0  0  0  0
   69.9520   36.7430   80.4310 H   0  0  0  0  0  1  0  0  0  0  0  0
   69.3000   36.6280   82.3420 C   0  0  0  0  0  0  0  0  0  0  0  0
   70.2100   36.1060   82.6370 H   0  0  0  0  0  1  0  0  0  0  0  0
   68.4460   36.1900   82.8580 H   0  0  0  0  0  1  0  0  0  0  0  0
   69.4270   38.0860   82.8000 C   0  0  0  0  0  0  0  0  0  0  0  0
   70.3450   38.5110   82.3950 H   0  0  0  0  0  1  0  0  0  0  0  0
   69.4610   38.1190   83.8890 H   0  0  0  0  0  1  0  0  0  0  0  0
   68.2360   38.9020   82.3100 C   0  0  0  0  0  0  0  0  0  0  0  0
   67.3590   38.5730   82.8680 H   0  0  0  0  0  1  0  0  0  0  0  0
   67.9040   38.6840   80.7970 C   0  0  0  0  0  0  0  0  0  0  0  0
   68.6320   39.2380   80.2030 H   0  0  0  0  0  1  0  0  0  0  0  0
   66.9050   39.0760   80.6050 H   0  0  0  0  0  1  0  0  0  0  0  0
   67.9390   37.2080   80.3540 C   0  0  0  0  0  0  0  0  0  0  0  0
   67.0230   36.7290   80.7010 H   0  0  0  0  0  1  0  0  0  0  0  0
   67.9720   37.1830   79.2650 H   0  0  0  0  0  1  0  0  0  0  0  0
   68.5570   40.3920   82.5440 C   0  0  0  0  0  0  0  0  0  0  0  0
   69.4390   40.6690   81.9660 H   0  0  0  0  0  1  0  0  0  0  0  0
   68.7500   40.5600   83.6040 H   0  0  0  0  0  1  0  0  0  0  0  0
   67.7100   41.0000   82.2280 H   0  0  0  0  0  1  0  0  0  0  0  0
  1  5  1  0
  1 15  2  0
  1 44  1  0
  2  3  1  0
  2 29  1  0
  3  4  2  0
  3  7  1  0
  4  8  1  0
  4 30  1  0
  5  6  1  0
  7 33  2  0
  7 40  1  0
  8  9  1  0
  8 10  2  0
  9 11  2  0
  9 20  1  0
 11 12  1  0
 11 13  1  0
 13 14  1  0
 13 17  2  0
 15 16  1  0
 15 29  1  0
 17 18  1  0
 17 22  1  0
 18 19  1  0
 18 20  2  0
 20 21  1  0
 22 23  1  0
 23 24  1  0
 23 25  1  0
 23 26  1  0
 26 27  1  0
 26 28  1  0
 26 46  1  0
 29 30  2  0
 30 31  1  0
 31 32  1  0
 31 44  2  0
 33 34  1  0
 33 35  1  0
 35 36  1  0
 35 37  2  0
 37 38  1  0
 37 42  1  0
 38 39  1  0
 38 40  2  0
 40 41  1  0
 42 43  1  0
 44 45  1  0
 46 47  1  0
 46 48  1  0
 46 59  1  0
 48 49  1  0
 48 50  1  0
 48 51  1  0
 51 52  1  0
 51 53  1  0
 51 54  1  0
 54 55  1  0
 54 56  1  0
 54 62  1  0
 56 57  1  0
 56 58  1  0
 56 59  1  0
 59 60  1  0
 59 61  1  0
 62 63  1  0
 62 64  1  0
 62 65  1  0
M  CHG  1  46   1
M  END
$$$$
2R6Y
     RDKit          3D

 59 63  0  0  0  0  0  0  0  0999 V2000
   68.2510   34.0990   71.7040 C   0  0  0  0  0  0  0  0  0  0  0  0
   66.5680   34.8590   70.0020 S   0  0  0  0  0  0  0  0  0  0  0  0
   67.8370   36.0690   70.3460 C   0  0  0  0  0  0  0  0  0  0  0  0
   68.6930   35.4420   71.3080 C   0  0  0  0  0  0  0  0  0  0  0  0
   69.8270   36.1970   71.7680 C   0  0  0  0  0  0  0  0  0  0  0  0
   70.5280   35.7760   72.4740 H   0  0  0  0  0  1  0  0  0  0  0  0
   69.9930   37.4910   71.2720 C   0  0  0  0  0  0  0  0  0  0  0  0
   70.8060   38.0910   71.6540 H   0  0  0  0  0  1  0  0  0  0  0  0
   69.1570   38.0400   70.3080 C   0  0  0  0  0  0  0  0  0  0  0  0
   68.0500   37.3220   69.8450 C   0  0  0  0  0  0  0  0  0  0  0  0
   67.3810   37.7470   69.1110 H   0  0  0  0  0  1  0  0  0  0  0  0
   69.3510   39.2900   69.8080 O   0  0  0  0  0  0  0  0  0  0  0  0
   68.6970   39.5760   69.1670 H   0  0  0  0  0  1  0  0  0  0  0  0
   68.9800   33.2800   72.7110 C   0  0  0  0  0  0  0  0  0  0  0  0
   69.5340   32.2370   72.3960 O   0  0  0  0  0  0  0  0  0  0  0  0
   67.1070   33.5940   71.1120 C   0  0  0  0  0  0  0  0  0  0  0  0
   68.9500   33.7080   74.1310 C   0  0  0  0  0  0  0  0  0  0  0  0
   68.0560   34.7100   74.4930 C   0  0  0  0  0  0  0  0  0  0  0  0
   67.4300   35.1500   73.7310 H   0  0  0  0  0  1  0  0  0  0  0  0
   67.9420   35.1610   75.7900 C   0  0  0  0  0  0  0  0  0  0  0  0
   67.2320   35.9330   76.0460 H   0  0  0  0  0  1  0  0  0  0  0  0
   68.7670   34.5960   76.7680 C   0  0  0  0  0  0  0  0  0  0  0  0
   68.6330   35.0970   78.0240 O   0  0  0  0  0  0  0  0  0  0  0  0
   69.5350   34.4990   78.9710 C   0  0  0  0  0  0  0  0  0  0  0  0
   70.5490   34.8640   78.8100 H   0  0  0  0  0  1  0  0  0  0  0  0
   69.5200   33.4130   78.8750 H   0  0  0  0  0  1  0  0  0  0  0  0
   69.0290   34.9210   80.3710 C   0  0  0  0  0  0  0  0  0  0  0  0
   69.6030   34.3890   81.1290 H   0  0  0  0  0  1  0  0  0  0  0  0
   67.9760   34.6560   80.4600 H   0  0  0  0  0  1  0  0  0  0  0  0
   69.1780   36.3830   80.5920 N   0  0  0  0  0  0  0  0  0  0  0  0
   70.1210   36.6580   80.3580 H   0  0  0  0  0  1  0  0  0  0  0  0
   68.8510   36.6690   82.0000 C   0  0  0  0  0  0  0  0  0  0  0  0
   69.7460   36.6040   82.6190 H   0  0  0  0  0  1  0  0  0  0  0  0
   68.1030   35.9660   82.3670 H   0  0  0  0  0  1  0  0  0  0  0  0
   68.2860   38.1180   82.0130 C   0  0  0  0  0  0  0  0  0  0  0  0
   69.0890   38.8460   82.1260 H   0  0  0  0  0  1  0  0  0  0  0  0
   67.5640   38.2450   82.8200 H   0  0  0  0  0  1  0  0  0  0  0  0
   66.4640   32.2740   71.2700 C   0  0  0  0  0  0  0  0  0  0  0  0
   67.5970   38.2660   80.6260 C   0  0  0  0  0  0  0  0  0  0  0  0
   67.8130   39.2410   80.1900 H   0  0  0  0  0  1  0  0  0  0  0  0
   66.5180   38.1390   80.7160 H   0  0  0  0  0  1  0  0  0  0  0  0
   68.2180   37.1250   79.7620 C   0  0  0  0  0  0  0  0  0  0  0  0
   67.4310   36.4530   79.4200 H   0  0  0  0  0  1  0  0  0  0  0  0
   68.7300   37.5530   78.9000 H   0  0  0  0  0  1  0  0  0  0  0  0
   69.6580   33.5880   76.4200 C   0  0  0  0  0  0  0  0  0  0  0  0
   70.2820   33.1560   77.1880 H   0  0  0  0  0  1  0  0  0  0  0  0
   69.7740   33.1180   75.1250 C   0  0  0  0  0  0  0  0  0  0  0  0
   70.4680   32.3280   74.8780 H   0  0  0  0  0  1  0  0  0  0  0  0
   66.2860   31.5360   70.0810 C   0  0  0  0  0  0  0  0  0  0  0  0
   66.6000   31.9440   69.1320 H   0  0  0  0  0  1  0  0  0  0  0  0
   65.7060   30.2860   70.1470 C   0  0  0  0  0  0  0  0  0  0  0  0
   65.5630   29.7080   69.2460 H   0  0  0  0  0  1  0  0  0  0  0  0
   65.3000   29.7640   71.3920 C   0  0  0  0  0  0  0  0  0  0  0  0
   64.7520   28.5170   71.3990 O   0  0  0  0  0  0  0  0  0  0  0  0
   64.5010   28.1890   72.2660 H   0  0  0  0  0  1  0  0  0  0  0  0
   65.4680   30.4810   72.5760 C   0  0  0  0  0  0  0  0  0  0  0  0
   65.1530   30.0640   73.5210 H   0  0  0  0  0  1  0  0  0  0  0  0
   66.0490   31.7420   72.5160 C   0  0  0  0  0  0  0  0  0  0  0  0
   66.1840   32.3170   73.4200 H   0  0  0  0  0  1  0  0  0  0  0  0
  1  4  1  0
  1 14  1  0
  1 16  2  0
  2  3  1  0
  2 16  1  0
  3  4  2  0
  3 10  1  0
  4  5  1  0
  5  6  1  0
  5  7  2  0
  7  8  1  0
  7  9  1  0
  9 10  2  0
  9 12  1  0
 10 11  1  0
 12 13  1  0
 14 15  2  0
 14 17  1  0
 16 38  1  0
 17 18  2  0
 17 47  1  0
 18 19  1  0
 18 20  1  0
 20 21  1  0
 20 22  2  0
 22 23  1  0
 22 45  1  0
 23 24  1  0
 24 25  1  0
 24 26  1  0
 24 27  1  0
 27 28  1  0
 27 29  1  0
 27 30  1  0
 30 31  1  0
 30 32  1  0
 30 42  1  0
 32 33  1  0
 32 34  1  0
 32 35  1  0
 35 36  1  0
 35 37  1  0
 35 39  1  0
 38 49  2  0
 38 58  1  0
 39 40  1  0
 39 41  1  0
 39 42  1  0
 42 43  1  0
 42 44  1  0
 45 46  1  0
 45 47  2  0
 47 48  1  0
 49 50  1  0
 49 51  1  0
 51 52  1  0
 51 53  2  0
 53 54  1  0
 53 56  1  0
 54 55  1  0
 56 57  1  0
 56 58  2  0
 58 59  1  0
M  CHG  1  30   1
M  END
$$$$
3DT3
     RDKit          3D

 45 48  0  0  0  0  0  0  0  0999 V2000
   69.3190   39.3820   69.9910 O   0  0  0  0  0  0  0  0  0  0  0  0
   70.0820   39.8580   70.3280 H   0  0  0  0  0  1  0  0  0  0  0  0
   65.4920   33.2620   70.1270 C   0  0  0  0  0  0  0  0  0  0  0  0
   65.4870   32.2800   70.6000 H   0  0  0  0  0  1  0  0  0  0  0  0
   65.5750   33.1450   69.0460 H   0  0  0  0  0  1  0  0  0  0  0  0
   64.5660   33.7850   70.3660 H   0  0  0  0  0  1  0  0  0  0  0  0
   68.5810   34.2950   71.9830 C   0  0  0  0  0  0  0  0  0  0  0  0
   69.2340   34.0490   74.2450 C   0  0  0  0  0  0  0  0  0  0  0  0
   68.4030   35.0580   74.6850 C   0  0  0  0  0  0  0  0  0  0  0  0
   67.8560   35.6640   73.9780 H   0  0  0  0  0  1  0  0  0  0  0  0
   68.2800   35.2830   76.0390 C   0  0  0  0  0  0  0  0  0  0  0  0
   67.6280   36.0660   76.3980 H   0  0  0  0  0  1  0  0  0  0  0  0
   68.9850   34.5140   76.9350 C   0  0  0  0  0  0  0  0  0  0  0  0
   69.8120   33.5110   76.4950 C   0  0  0  0  0  0  0  0  0  0  0  0
   70.3620   32.9080   77.2020 H   0  0  0  0  0  1  0  0  0  0  0  0
   69.9330   33.2820   75.1470 C   0  0  0  0  0  0  0  0  0  0  0  0
   70.5810   32.4940   74.7930 H   0  0  0  0  0  1  0  0  0  0  0  0
   67.5240   33.5180   71.5600 C   0  0  0  0  0  0  0  0  0  0  0  0
   67.3900   32.1520   72.0180 C   0  0  0  0  0  0  0  0  0  0  0  0
   68.4180   31.2960   71.6840 C   0  0  0  0  0  0  0  0  0  0  0  0
   69.2580   31.6820   71.1250 H   0  0  0  0  0  1  0  0  0  0  0  0
   69.4380   33.7410   72.9100 O   0  0  0  0  0  0  0  0  0  0  0  0
   66.6520   34.0500   70.6320 C   0  0  0  0  0  0  0  0  0  0  0  0
   68.4100   29.9690   72.0390 C   0  0  0  0  0  0  0  0  0  0  0  0
   69.2330   29.3250   71.7670 H   0  0  0  0  0  1  0  0  0  0  0  0
   67.3440   29.4740   72.7420 C   0  0  0  0  0  0  0  0  0  0  0  0
   67.3130   28.4340   73.0310 H   0  0  0  0  0  1  0  0  0  0  0  0
   66.3140   30.3220   73.0740 C   0  0  0  0  0  0  0  0  0  0  0  0
   66.3140   31.6560   72.7230 C   0  0  0  0  0  0  0  0  0  0  0  0
   65.4890   32.2980   72.9940 H   0  0  0  0  0  1  0  0  0  0  0  0
   66.8400   35.3250   70.1570 C   0  0  0  0  0  0  0  0  0  0  0  0
   66.1390   35.7380   69.4470 H   0  0  0  0  0  1  0  0  0  0  0  0
   68.8540   34.7560   78.2940 O   0  0  0  0  0  0  0  0  0  0  0  0
   69.3730   34.1810   78.8600 H   0  0  0  0  0  1  0  0  0  0  0  0
   67.9110   36.0850   70.5740 C   0  0  0  0  0  0  0  0  0  0  0  0
   65.2720   29.7720   73.7800 O   0  0  0  0  0  0  0  0  0  0  0  0
   64.5640   30.3820   74.0000 H   0  0  0  0  0  1  0  0  0  0  0  0
   68.0860   37.3540   70.0740 C   0  0  0  0  0  0  0  0  0  0  0  0
   67.3910   37.7540   69.3510 H   0  0  0  0  0  1  0  0  0  0  0  0
   69.1530   38.1100   70.5020 C   0  0  0  0  0  0  0  0  0  0  0  0
   70.0470   37.6200   71.4210 C   0  0  0  0  0  0  0  0  0  0  0  0
   70.8810   38.2220   71.7510 H   0  0  0  0  0  1  0  0  0  0  0  0
   69.8630   36.3490   71.9150 C   0  0  0  0  0  0  0  0  0  0  0  0
   70.5600   35.9520   72.6380 H   0  0  0  0  0  1  0  0  0  0  0  0
   68.7960   35.5740   71.4970 C   0  0  0  0  0  0  0  0  0  0  0  0
  1  2  1  0
  1 40  1  0
  3  4  1  0
  3  5  1  0
  3  6  1  0
  3 23  1  0
  7 18  1  0
  7 22  1  0
  7 45  2  0
  8  9  2  0
  8 16  1  0
  8 22  1  0
  9 10  1  0
  9 11  1  0
 11 12  1  0
 11 13  2  0
 13 14  1  0
 13 33  1  0
 14 15  1  0
 14 16  2  0
 16 17  1  0
 18 19  1  0
 18 23  2  0
 19 20  2  0
 19 29  1  0
 20 21  1  0
 20 24  1  0
 23 31  1  0
 24 25  1  0
 24 26  2  0
 26 27  1  0
 26 28  1  0
 28 29  2  0
 28 36  1  0
 29 30  1  0
 31 32  1  0
 31 35  2  0
 33 34  1  0
 35 38  1  0
 35 45  1  0
 36 37  1  0
 38 39  1  0
 38 40  2  0
 40 41  1  0
 41 42  1  0
 41 43  2  0
 43 44  1  0
 43 45  1  0
M  END
$$$$
3ERT
     RDKit          3D

 59 61  0  0  0  0  0  0  0  0999 V2000
   68.5170   35.5170   71.8080 C   0  0  0  0  0  0  0  0  0  0  0  0
   66.5160   32.8710   69.6740 C   0  0  0  0  0  0  0  0  0  0  0  0
   66.6490   32.7540   68.5980 H   0  0  0  0  0  1  0  0  0  0  0  0
   65.9660   33.7910   69.8740 H   0  0  0  0  0  1  0  0  0  0  0  0
   65.9570   32.0210   70.0660 H   0  0  0  0  0  1  0  0  0  0  0  0
   67.1290   31.9250   72.5290 C   0  0  0  0  0  0  0  0  0  0  0  0
   67.5370   30.6200   72.2770 C   0  0  0  0  0  0  0  0  0  0  0  0
   68.3540   30.4470   71.5920 H   0  0  0  0  0  1  0  0  0  0  0  0
   66.9170   29.5250   72.8880 C   0  0  0  0  0  0  0  0  0  0  0  0
   67.2600   28.5240   72.6710 H   0  0  0  0  0  1  0  0  0  0  0  0
   65.8750   29.7150   73.7630 C   0  0  0  0  0  0  0  0  0  0  0  0
   65.3960   28.8700   74.2340 H   0  0  0  0  0  1  0  0  0  0  0  0
   65.4480   31.0010   74.0320 C   0  0  0  0  0  0  0  0  0  0  0  0
   64.6290   31.1560   74.7180 H   0  0  0  0  0  1  0  0  0  0  0  0
   66.0590   32.1020   73.4310 C   0  0  0  0  0  0  0  0  0  0  0  0
   65.7100   33.0980   73.6580 H   0  0  0  0  0  1  0  0  0  0  0  0
   68.3730   34.2560   73.9500 C   0  0  0  0  0  0  0  0  0  0  0  0
   69.0590   33.2470   74.6230 C   0  0  0  0  0  0  0  0  0  0  0  0
   69.4380   32.4090   74.0570 H   0  0  0  0  0  1  0  0  0  0  0  0
   69.2700   33.2780   75.9730 C   0  0  0  0  0  0  0  0  0  0  0  0
   69.8050   32.4760   76.4590 H   0  0  0  0  0  1  0  0  0  0  0  0
   69.6920   36.2620   72.1370 C   0  0  0  0  0  0  0  0  0  0  0  0
   70.3840   35.8730   72.8690 H   0  0  0  0  0  1  0  0  0  0  0  0
   68.9900   34.4750   78.0580 O   0  0  0  0  0  0  0  0  0  0  0  0
   68.7910   34.3480   76.7130 C   0  0  0  0  0  0  0  0  0  0  0  0
   68.0910   35.3820   76.0680 C   0  0  0  0  0  0  0  0  0  0  0  0
   67.7100   36.2170   76.6380 H   0  0  0  0  0  1  0  0  0  0  0  0
   67.8940   35.3270   74.7170 C   0  0  0  0  0  0  0  0  0  0  0  0
   67.3570   36.1270   74.2290 H   0  0  0  0  0  1  0  0  0  0  0  0
   68.3070   35.4920   78.7840 C   0  0  0  0  0  0  0  0  0  0  0  0
   67.3090   35.6430   78.3720 H   0  0  0  0  0  1  0  0  0  0  0  0
   68.8650   36.4270   78.7370 H   0  0  0  0  0  1  0  0  0  0  0  0
   68.2140   35.0130   80.2070 C   0  0  0  0  0  0  0  0  0  0  0  0
   68.0260   33.9390   80.1970 H   0  0  0  0  0  1  0  0  0  0  0  0
   67.3800   35.5230   80.6880 H   0  0  0  0  0  1  0  0  0  0  0  0
   69.4020   35.2590   80.9780 N   0  0  0  0  0  0  0  0  0  0  0  0
   70.1830   35.2680   80.3380 H   0  0  0  0  0  1  0  0  0  0  0  0
   69.3420   36.5470   81.6690 C   0  0  0  0  0  0  0  0  0  0  0  0
   68.5020   36.5480   82.3630 H   0  0  0  0  0  1  0  0  0  0  0  0
   69.2110   37.3450   80.9390 H   0  0  0  0  0  1  0  0  0  0  0  0
   70.2690   36.7070   82.2200 H   0  0  0  0  0  1  0  0  0  0  0  0
   69.5580   34.2060   81.9880 C   0  0  0  0  0  0  0  0  0  0  0  0
   68.7030   34.2210   82.6640 H   0  0  0  0  0  1  0  0  0  0  0  0
   70.4720   34.3800   82.5560 H   0  0  0  0  0  1  0  0  0  0  0  0
   69.6150   33.2350   81.4950 H   0  0  0  0  0  1  0  0  0  0  0  0
   69.9540   37.4930   71.5180 C   0  0  0  0  0  0  0  0  0  0  0  0
   70.8430   38.0520   71.7690 H   0  0  0  0  0  1  0  0  0  0  0  0
   69.3110   39.1990   69.9930 O   0  0  0  0  0  0  0  0  0  0  0  0
   68.6560   39.5010   69.3590 H   0  0  0  0  0  1  0  0  0  0  0  0
   69.0440   37.9910   70.5660 C   0  0  0  0  0  0  0  0  0  0  0  0
   67.8810   37.2610   70.2310 C   0  0  0  0  0  0  0  0  0  0  0  0
   67.1880   37.6450   69.4970 H   0  0  0  0  0  1  0  0  0  0  0  0
   67.6390   36.0450   70.8560 C   0  0  0  0  0  0  0  0  0  0  0  0
   66.7480   35.4910   70.6000 H   0  0  0  0  0  1  0  0  0  0  0  0
   68.1800   34.2180   72.4970 C   0  0  0  0  0  0  0  0  0  0  0  0
   67.7500   33.0990   71.8430 C   0  0  0  0  0  0  0  0  0  0  0  0
   67.8620   32.9360   70.3410 C   0  0  0  0  0  0  0  0  0  0  0  0
   68.4140   33.7840   69.9360 H   0  0  0  0  0  1  0  0  0  0  0  0
   68.4040   32.0150   70.1280 H   0  0  0  0  0  1  0  0  0  0  0  0
  1 22  2  0
  1 53  1  0
  1 55  1  0
  2  3  1  0
  2  4  1  0
  2  5  1  0
  2 57  1  0
  6  7  2  0
  6 15  1  0
  6 56  1  0
  7  8  1  0
  7  9  1  0
  9 10  1  0
  9 11  2  0
 11 12  1  0
 11 13  1  0
 13 14  1  0
 13 15  2  0
 15 16  1  0
 17 18  2  0
 17 28  1  0
 17 55  1  0
 18 19  1  0
 18 20  1  0
 20 21  1  0
 20 25  2  0
 22 23  1  0
 22 46  1  0
 24 25  1  0
 24 30  1  0
 25 26  1  0
 26 27  1  0
 26 28  2  0
 28 29  1  0
 30 31  1  0
 30 32  1  0
 30 33  1  0
 33 34  1  0
 33 35  1  0
 33 36  1  0
 36 37  1  0
 36 38  1  0
 36 42  1  0
 38 39  1  0
 38 40  1  0
 38 41  1  0
 42 43  1  0
 42 44  1  0
 42 45  1  0
 46 47  1  0
 46 50  2  0
 48 49  1  0
 48 50  1  0
 50 51  1  0
 51 52  1  0
 51 53  2  0
 53 54  1  0
 55 56  2  3
 56 57  1  0
 57 58  1  0
 57 59  1  0
M  CHG  1  36   1
M  END
$$$$
3UUC
     RDKit          3D

 28 29  0  0  0  0  0  0  0  0999 V2000
   69.4420   33.6760   77.3470 O   0  0  0  0  0  0  0  0  0  0  0  0
   69.1350   34.3490   77.9590 H   0  0  0  0  0  1  0  0  0  0  0  0
   69.2370   39.0200   69.5850 O   0  0  0  0  0  0  0  0  0  0  0  0
   70.0850   39.3700   69.8670 H   0  0  0  0  0  1  0  0  0  0  0  0
   69.4140   32.9050   75.1050 C   0  0  0  0  0  0  0  0  0  0  0  0
   70.0500   32.0760   75.3790 H   0  0  0  0  0  1  0  0  0  0  0  0
   68.1960   34.9050   75.7200 C   0  0  0  0  0  0  0  0  0  0  0  0
   67.8930   35.6210   76.4700 H   0  0  0  0  0  1  0  0  0  0  0  0
   67.6520   37.2550   69.8500 C   0  0  0  0  0  0  0  0  0  0  0  0
   66.9970   37.7110   69.1220 H   0  0  0  0  0  1  0  0  0  0  0  0
   69.7240   37.2540   71.1110 C   0  0  0  0  0  0  0  0  0  0  0  0
   70.6640   37.7220   71.3630 H   0  0  0  0  0  1  0  0  0  0  0  0
   68.9880   33.0520   73.7850 C   0  0  0  0  0  0  0  0  0  0  0  0
   69.3010   32.3390   73.0370 H   0  0  0  0  0  1  0  0  0  0  0  0
   67.7690   35.0490   74.3960 C   0  0  0  0  0  0  0  0  0  0  0  0
   67.1370   35.8810   74.1220 H   0  0  0  0  0  1  0  0  0  0  0  0
   67.2850   36.0600   70.4810 C   0  0  0  0  0  0  0  0  0  0  0  0
   66.3280   35.6140   70.2520 H   0  0  0  0  0  1  0  0  0  0  0  0
   69.3570   36.0520   71.7240 C   0  0  0  0  0  0  0  0  0  0  0  0
   70.0170   35.5980   72.4480 H   0  0  0  0  0  1  0  0  0  0  0  0
   66.8580   33.1230   71.5040 C   0  0  0  0  0  0  0  0  0  0  0  0
   67.7610   34.2430   72.0860 C   0  0  0  0  0  0  0  0  0  0  0  0
   69.0180   33.8280   76.0670 C   0  0  0  0  0  0  0  0  0  0  0  0
   68.8750   37.8520   70.1710 C   0  0  0  0  0  0  0  0  0  0  0  0
   68.1570   34.1190   73.4240 C   0  0  0  0  0  0  0  0  0  0  0  0
   68.1360   35.4270   71.4070 C   0  0  0  0  0  0  0  0  0  0  0  0
   66.2570   33.0920   69.8840 Cl  0  0  0  0  0  0  0  0  0  0  0  0
   66.4060   31.8050   72.5220 Cl  0  0  0  0  0  0  0  0  0  0  0  0
  1  2  1  0
  1 23  1  0
  3  4  1  0
  3 24  1  0
  5  6  1  0
  5 13  2  0
  5 23  1  0
  7  8  1  0
  7 15  1  0
  7 23  2  0
  9 10  1  0
  9 17  2  0
  9 24  1  0
 11 12  1  0
 11 19  1  0
 11 24  2  0
 13 14  1  0
 13 25  1  0
 15 16  1  0
 15 25  2  0
 17 18  1  0
 17 26  1  0
 19 20  1  0
 19 26  2  0
 21 22  2  3
 21 27  1  0
 21 28  1  0
 22 25  1  0
 22 26  1  0
M  END
$$$$
4Q50
     RDKit          3D

 59 61  0  0  0  0  0  0  0  0999 V2000
   68.5630   35.4590   71.7680 C   0  0  0  0  0  0  0  0  0  0  0  0
   66.5790   32.0640   69.8810 C   0  0  0  0  0  0  0  0  0  0  0  0
   66.5310   32.0680   68.7920 H   0  0  0  0  0  1  0  0  0  0  0  0
   65.5950   32.2940   70.2890 H   0  0  0  0  0  1  0  0  0  0  0  0
   66.8950   31.0800   70.2270 H   0  0  0  0  0  1  0  0  0  0  0  0
   67.2080   31.9270   72.5820 C   0  0  0  0  0  0  0  0  0  0  0  0
   67.7880   30.6950   72.3640 C   0  0  0  0  0  0  0  0  0  0  0  0
   68.6260   30.5880   71.6910 H   0  0  0  0  0  1  0  0  0  0  0  0
   67.2660   29.5940   73.0330 C   0  0  0  0  0  0  0  0  0  0  0  0
   67.7080   28.6210   72.8810 H   0  0  0  0  0  1  0  0  0  0  0  0
   66.1790   29.7270   73.8980 C   0  0  0  0  0  0  0  0  0  0  0  0
   65.7970   28.8570   74.4120 H   0  0  0  0  0  1  0  0  0  0  0  0
   65.5840   30.9590   74.1060 C   0  0  0  0  0  0  0  0  0  0  0  0
   64.7400   31.0660   74.7710 H   0  0  0  0  0  1  0  0  0  0  0  0
   66.1080   32.0500   73.4320 C   0  0  0  0  0  0  0  0  0  0  0  0
   65.6540   33.0200   73.5680 H   0  0  0  0  0  1  0  0  0  0  0  0
   68.2360   34.2800   73.9980 C   0  0  0  0  0  0  0  0  0  0  0  0
   68.9250   33.3650   74.7850 C   0  0  0  0  0  0  0  0  0  0  0  0
   69.4880   32.5570   74.3420 H   0  0  0  0  0  1  0  0  0  0  0  0
   68.8610   33.5310   76.1690 C   0  0  0  0  0  0  0  0  0  0  0  0
   69.3860   32.8340   76.8050 H   0  0  0  0  0  1  0  0  0  0  0  0
   67.6230   35.9710   70.9060 C   0  0  0  0  0  0  0  0  0  0  0  0
   66.6950   35.4390   70.7580 H   0  0  0  0  0  1  0  0  0  0  0  0
   68.0670   34.7440   78.1220 O   0  0  0  0  0  0  0  0  0  0  0  0
   68.1300   34.5840   76.7640 C   0  0  0  0  0  0  0  0  0  0  0  0
   67.4620   35.5040   75.9840 C   0  0  0  0  0  0  0  0  0  0  0  0
   66.9140   36.3260   76.4200 H   0  0  0  0  0  1  0  0  0  0  0  0
   67.5290   35.3190   74.6070 C   0  0  0  0  0  0  0  0  0  0  0  0
   67.0050   36.0180   73.9730 H   0  0  0  0  0  1  0  0  0  0  0  0
   69.0260   35.5650   78.7730 C   0  0  0  0  0  0  0  0  0  0  0  0
   69.0260   36.5530   78.3130 H   0  0  0  0  0  1  0  0  0  0  0  0
   70.0140   35.1160   78.6700 H   0  0  0  0  0  1  0  0  0  0  0  0
   68.6850   35.6970   80.2460 C   0  0  0  0  0  0  0  0  0  0  0  0
   69.2110   34.9370   80.8240 H   0  0  0  0  0  1  0  0  0  0  0  0
   67.6110   35.5870   80.3950 H   0  0  0  0  0  1  0  0  0  0  0  0
   69.1190   37.0360   80.6560 N   0  0  0  0  0  0  0  0  0  0  0  0
   69.8800   37.3600   80.0760 H   0  0  0  0  0  1  0  0  0  0  0  0
   67.9800   37.9600   80.5050 C   0  0  0  0  0  0  0  0  0  0  0  0
   67.1520   37.6200   81.1270 H   0  0  0  0  0  1  0  0  0  0  0  0
   67.6660   37.9820   79.4620 H   0  0  0  0  0  1  0  0  0  0  0  0
   68.2800   38.9610   80.8150 H   0  0  0  0  0  1  0  0  0  0  0  0
   69.6070   36.9970   82.0440 C   0  0  0  0  0  0  0  0  0  0  0  0
   68.8080   36.6510   82.7000 H   0  0  0  0  0  1  0  0  0  0  0  0
   69.9190   37.9960   82.3480 H   0  0  0  0  0  1  0  0  0  0  0  0
   70.4540   36.3150   82.1120 H   0  0  0  0  0  1  0  0  0  0  0  0
   67.8430   37.1550   70.2230 C   0  0  0  0  0  0  0  0  0  0  0  0
   67.1030   37.5430   69.5390 H   0  0  0  0  0  1  0  0  0  0  0  0
   69.2330   38.9740   69.7480 O   0  0  0  0  0  0  0  0  0  0  0  0
   70.0720   39.4080   69.9210 H   0  0  0  0  0  1  0  0  0  0  0  0
   69.0300   37.8300   70.4350 C   0  0  0  0  0  0  0  0  0  0  0  0
   69.9800   37.3380   71.3210 C   0  0  0  0  0  0  0  0  0  0  0  0
   70.9000   37.8790   71.4880 H   0  0  0  0  0  1  0  0  0  0  0  0
   69.7380   36.1420   71.9920 C   0  0  0  0  0  0  0  0  0  0  0  0
   70.4680   35.7520   72.6850 H   0  0  0  0  0  1  0  0  0  0  0  0
   68.1840   34.2190   72.4960 C   0  0  0  0  0  0  0  0  0  0  0  0
   67.6850   33.1470   71.8590 C   0  0  0  0  0  0  0  0  0  0  0  0
   67.5760   33.1080   70.3470 C   0  0  0  0  0  0  0  0  0  0  0  0
   67.2540   34.0870   69.9910 H   0  0  0  0  0  1  0  0  0  0  0  0
   68.5550   32.8730   69.9290 H   0  0  0  0  0  1  0  0  0  0  0  0
  1 22  2  0
  1 53  1  0
  1 55  1  0
  2  3  1  0
  2  4  1  0
  2  5  1  0
  2 57  1  0
  6  7  2  0
  6 15  1  0
  6 56  1  0
  7  8  1  0
  7  9  1  0
  9 10  1  0
  9 11  2  0
 11 12  1  0
 11 13  1  0
 13 14  1  0
 13 15  2  0
 15 16  1  0
 17 18  2  0
 17 28  1  0
 17 55  1  0
 18 19  1  0
 18 20  1  0
 20 21  1  0
 20 25  2  0
 22 23  1  0
 22 46  1  0
 24 25  1  0
 24 30  1  0
 25 26  1  0
 26 27  1  0
 26 28  2  0
 28 29  1  0
 30 31  1  0
 30 32  1  0
 30 33  1  0
 33 34  1  0
 33 35  1  0
 33 36  1  0
 36 37  1  0
 36 38  1  0
 36 42  1  0
 38 39  1  0
 38 40  1  0
 38 41  1  0
 42 43  1  0
 42 44  1  0
 42 45  1  0
 46 47  1  0
 46 50  2  0
 48 49  1  0
 48 50  1  0
 50 51  1  0
 51 52  1  0
 51 53  2  0
 53 54  1  0
 55 56  2  3
 56 57  1  0
 57 58  1  0
 57 59  1  0
M  CHG  1  36   1
M  END
$$$$
5AAU
     RDKit          3D

 44 47  0  0  1  0  0  0  0  0999 V2000
   68.7970   34.5970   78.5630 Cl  0  0  0  0  0  0  0  0  0  0  0  0
   68.8530   38.6080   69.5300 C   0  0  0  0  0  0  0  0  0  0  0  0
   68.5930   39.3720   68.8120 H   0  0  0  0  0  1  0  0  0  0  0  0
   68.3900   33.5280   72.6990 C   0  0  0  0  0  0  0  0  0  0  0  0
   69.0990   32.7520   72.4110 H   0  0  0  0  0  1  0  0  0  0  0  0
   67.0120   33.0470   72.3440 N   0  0  0  0  0  0  0  0  0  0  0  0
   66.4570   33.6810   72.9000 H   0  0  0  0  0  1  0  0  0  0  0  0
   66.6440   33.1280   70.9370 C   0  0  0  0  0  0  0  0  0  0  0  0
   65.7220   32.5810   70.7400 H   0  0  0  0  0  1  0  0  0  0  0  0
   67.4390   32.7410   70.3000 H   0  0  0  0  0  1  0  0  0  0  0  0
   66.4520   34.6140   70.7270 C   0  0  0  0  0  0  0  0  0  0  0  0
   65.6380   34.9770   71.3540 H   0  0  0  0  0  1  0  0  0  0  0  0
   66.2220   34.8160   69.6810 H   0  0  0  0  0  1  0  0  0  0  0  0
   66.7970   31.6460   72.6520 C   0  0  0  0  0  0  0  0  0  0  0  0
   67.4500   31.3640   73.4780 H   0  0  0  0  0  1  0  0  0  0  0  0
   67.0470   31.0510   71.7730 H   0  0  0  0  0  1  0  0  0  0  0  0
   65.3180   31.3490   73.0560 C   0  0  0  0  0  0  0  0  0  0  0  0
   64.6340   31.5740   72.2370 H   0  0  0  0  0  1  0  0  0  0  0  0
   65.0290   31.9210   73.9380 H   0  0  0  0  0  1  0  0  0  0  0  0
   65.3450   29.8330   73.3590 C   0  0  0  0  0  0  0  0  0  0  0  0
   66.1560   29.3130   74.0980 O   0  0  0  0  0  0  0  0  0  0  0  0
   64.4260   29.0230   72.8300 O   0  0  0  0  0  0  0  0  0  0  0  0
   70.0910   38.7450   70.2230 C   0  0  0  0  0  0  0  0  0  0  0  0
   70.7180   39.6030   70.0320 H   0  0  0  0  0  1  0  0  0  0  0  0
   68.5130   33.7990   74.1890 C   0  0  0  0  0  0  0  0  0  0  0  0
   69.3890   33.0140   74.8980 C   0  0  0  0  0  0  0  0  0  0  0  0
   69.9950   32.2570   74.4230 H   0  0  0  0  0  1  0  0  0  0  0  0
   69.4470   33.2560   76.2670 C   0  0  0  0  0  0  0  0  0  0  0  0
   70.0760   32.6420   76.8950 H   0  0  0  0  0  1  0  0  0  0  0  0
   68.6890   34.2990   76.8380 C   0  0  0  0  0  0  0  0  0  0  0  0
   67.8090   35.1220   76.1140 C   0  0  0  0  0  0  0  0  0  0  0  0
   67.2480   35.9120   76.5900 H   0  0  0  0  0  1  0  0  0  0  0  0
   67.7020   34.8710   74.7850 C   0  0  0  0  0  0  0  0  0  0  0  0
   67.0290   35.4520   74.1720 H   0  0  0  0  0  1  0  0  0  0  0  0
   70.4920   37.8020   71.1270 C   0  0  0  0  0  0  0  0  0  0  0  0
   71.4220   37.8990   71.6670 H   0  0  0  0  0  1  0  0  0  0  0  0
   69.6280   36.6830   71.3270 C   0  0  0  0  0  0  0  0  0  0  0  0
   68.3620   36.5450   70.6340 C   0  0  0  0  0  0  0  0  0  0  0  0
   67.9340   37.5350   69.7160 C   0  0  0  0  0  0  0  0  0  0  0  0
   66.9880   37.4810   69.1990 H   0  0  0  0  0  1  0  0  0  0  0  0
   67.7750   35.3090   71.1220 C   0  0  0  0  0  0  0  0  0  0  0  0
   68.6610   34.8090   71.9860 C   0  0  0  0  0  0  0  0  0  0  0  0
   69.7510   35.5980   72.1230 N   0  0  0  0  0  0  0  0  0  0  0  0
   70.5370   35.4060   72.7280 H   0  0  0  0  0  1  0  0  0  0  0  0
  1 30  1  0
  2  3  1  0
  2 23  2  0
  2 39  1  0
  4  5  1  0
  4  6  1  0
  4 25  1  0
  4 42  1  0
  6  7  1  0
  6  8  1  0
  6 14  1  0
  8  9  1  0
  8 10  1  0
  8 11  1  0
 11 12  1  0
 11 13  1  0
 11 41  1  0
 14 15  1  0
 14 16  1  0
 14 17  1  0
 17 18  1  0
 17 19  1  0
 17 20  1  0
 20 21  2  0
 20 22  1  0
 23 24  1  0
 23 35  1  0
 25 26  2  0
 25 33  1  0
 26 27  1  0
 26 28  1  0
 28 29  1  0
 28 30  2  0
 30 31  1  0
 31 32  1  0
 31 33  2  0
 33 34  1  0
 35 36  1  0
 35 37  2  0
 37 38  1  0
 37 43  1  0
 38 39  2  0
 38 41  1  0
 39 40  1  0
 41 42  2  0
 42 43  1  0
 43 44  1  0
M  CHG  2   6   1  22  -1
M  END
$$$$
5AAV
     RDKit          3D

 48 50  0  0  0  0  0  0  0  0999 V2000
   69.5180   33.4570   81.5140 O   0  0  0  0  0  0  0  0  0  0  0  0
   66.0320   33.2560   69.8060 C   0  0  0  0  0  0  0  0  0  0  0  0
   66.0600   33.2110   68.7170 H   0  0  0  0  0  1  0  0  0  0  0  0
   65.6420   34.2240   70.1200 H   0  0  0  0  0  1  0  0  0  0  0  0
   65.3860   32.4640   70.1860 H   0  0  0  0  0  1  0  0  0  0  0  0
   67.8340   36.1220   70.9410 C   0  0  0  0  0  0  0  0  0  0  0  0
   66.8400   35.7660   70.7150 H   0  0  0  0  0  1  0  0  0  0  0  0
   68.3010   34.2510   74.0360 C   0  0  0  0  0  0  0  0  0  0  0  0
   69.1100   33.2800   74.6990 C   0  0  0  0  0  0  0  0  0  0  0  0
   69.5580   32.4700   74.1420 H   0  0  0  0  0  1  0  0  0  0  0  0
   69.3150   33.3870   76.0640 C   0  0  0  0  0  0  0  0  0  0  0  0
   69.9220   32.6600   76.5840 H   0  0  0  0  0  1  0  0  0  0  0  0
   68.7170   34.4650   76.7730 C   0  0  0  0  0  0  0  0  0  0  0  0
   68.9270   34.7190   78.2060 C   0  0  0  0  0  0  0  0  0  0  0  0
   68.9500   35.7590   78.4970 H   0  0  0  0  0  1  0  0  0  0  0  0
   69.0920   33.8430   79.1910 C   0  0  0  0  0  0  0  0  0  0  0  0
   69.0280   32.7810   79.0050 H   0  0  0  0  0  1  0  0  0  0  0  0
   69.3660   34.3620   80.5500 C   0  0  0  0  0  0  0  0  0  0  0  0
   67.9580   35.4220   76.1040 C   0  0  0  0  0  0  0  0  0  0  0  0
   67.5270   36.2450   76.6540 H   0  0  0  0  0  1  0  0  0  0  0  0
   67.7560   35.3270   74.7620 C   0  0  0  0  0  0  0  0  0  0  0  0
   67.1750   36.0800   74.2510 H   0  0  0  0  0  1  0  0  0  0  0  0
   69.4790   35.5510   80.8180 O   0  0  0  0  0  0  0  0  0  0  0  0
   67.4480   33.0710   70.3610 C   0  0  0  0  0  0  0  0  0  0  0  0
   68.0750   33.8650   69.9540 H   0  0  0  0  0  1  0  0  0  0  0  0
   67.8190   32.1040   70.0200 H   0  0  0  0  0  1  0  0  0  0  0  0
   67.0140   31.9470   72.6050 C   0  0  0  0  0  0  0  0  0  0  0  0
   67.3890   30.6030   72.3140 C   0  0  0  0  0  0  0  0  0  0  0  0
   68.1440   30.3920   71.5710 H   0  0  0  0  0  1  0  0  0  0  0  0
   66.7680   29.5700   73.0010 C   0  0  0  0  0  0  0  0  0  0  0  0
   67.0470   28.5510   72.7770 H   0  0  0  0  0  1  0  0  0  0  0  0
   65.7980   29.8050   73.9690 C   0  0  0  0  0  0  0  0  0  0  0  0
   65.3430   28.9770   74.4930 H   0  0  0  0  0  1  0  0  0  0  0  0
   65.4140   31.1150   74.2610 C   0  0  0  0  0  0  0  0  0  0  0  0
   64.6670   31.3060   75.0170 H   0  0  0  0  0  1  0  0  0  0  0  0
   65.9980   32.1730   73.5740 C   0  0  0  0  0  0  0  0  0  0  0  0
   65.6750   33.1830   73.7800 H   0  0  0  0  0  1  0  0  0  0  0  0
   67.5670   33.1110   71.8910 C   0  0  0  0  0  0  0  0  0  0  0  0
   68.1120   34.1870   72.5550 C   0  0  0  0  0  0  0  0  0  0  0  0
   68.6320   35.4160   71.8720 C   0  0  0  0  0  0  0  0  0  0  0  0
   69.8950   35.9430   72.1930 C   0  0  0  0  0  0  0  0  0  0  0  0
   70.5140   35.4360   72.9180 H   0  0  0  0  0  1  0  0  0  0  0  0
   70.3600   37.1050   71.5930 C   0  0  0  0  0  0  0  0  0  0  0  0
   71.3320   37.4970   71.8550 H   0  0  0  0  0  1  0  0  0  0  0  0
   69.5720   37.7660   70.6510 C   0  0  0  0  0  0  0  0  0  0  0  0
   69.9370   38.6670   70.1800 H   0  0  0  0  0  1  0  0  0  0  0  0
   68.3090   37.2640   70.3140 C   0  0  0  0  0  0  0  0  0  0  0  0
   67.7080   37.7640   69.5690 H   0  0  0  0  0  1  0  0  0  0  0  0
  1 18  1  0
  2  3  1  0
  2  4  1  0
  2  5  1  0
  2 24  1  0
  6  7  1  0
  6 40  2  0
  6 47  1  0
  8  9  2  0
  8 21  1  0
  8 39  1  0
  9 10  1  0
  9 11  1  0
 11 12  1  0
 11 13  2  0
 13 14  1  0
 13 19  1  0
 14 15  1  0
 14 16  2  3
 16 17  1  0
 16 18  1  0
 18 23  2  0
 19 20  1  0
 19 21  2  0
 21 22  1  0
 24 25  1  0
 24 26  1  0
 24 38  1  0
 27 28  2  0
 27 36  1  0
 27 38  1  0
 28 29  1  0
 28 30  1  0
 30 31  1  0
 30 32  2  0
 32 33  1  0
 32 34  1  0
 34 35  1  0
 34 36  2  0
 36 37  1  0
 38 39  2  3
 39 40  1  0
 40 41  1  0
 41 42  1  0
 41 43  2  0
 43 44  1  0
 43 45  1  0
 45 46  1  0
 45 47  2  0
 47 48  1  0
M  CHG  1   1  -1
M  END
$$$$
5AK2
     RDKit          3D

 50 53  0  0  0  0  0  0  0  0999 V2000
   67.0810   31.2510   69.5220 C   0  0  0  0  0  0  0  0  0  0  0  0
   67.0080   30.2520   69.0910 H   0  0  0  0  0  1  0  0  0  0  0  0
   68.1300   31.5400   69.5940 H   0  0  0  0  0  1  0  0  0  0  0  0
   66.5510   31.9610   68.8860 H   0  0  0  0  0  1  0  0  0  0  0  0
   68.4530   35.5150   71.3010 C   0  0  0  0  0  0  0  0  0  0  0  0
   69.6050   36.1600   71.7500 C   0  0  0  0  0  0  0  0  0  0  0  0
   70.2280   35.6900   72.4970 H   0  0  0  0  0  1  0  0  0  0  0  0
   69.9540   37.3990   71.2440 C   0  0  0  0  0  0  0  0  0  0  0  0
   70.8580   37.8840   71.5800 H   0  0  0  0  0  1  0  0  0  0  0  0
   69.1430   38.0180   70.3050 C   0  0  0  0  0  0  0  0  0  0  0  0
   67.9880   37.4020   69.8430 C   0  0  0  0  0  0  0  0  0  0  0  0
   67.3560   37.8850   69.1130 H   0  0  0  0  0  1  0  0  0  0  0  0
   67.6700   36.1570   70.3410 C   0  0  0  0  0  0  0  0  0  0  0  0
   66.5180   35.5860   69.8480 O   0  0  0  0  0  0  0  0  0  0  0  0
   66.0740   34.3720   70.2930 C   0  0  0  0  0  0  0  0  0  0  0  0
   65.0440   33.9620   69.8200 O   0  0  0  0  0  0  0  0  0  0  0  0
   69.4230   39.2480   69.8040 O   0  0  0  0  0  0  0  0  0  0  0  0
   68.7860   39.5810   69.1680 H   0  0  0  0  0  1  0  0  0  0  0  0
   66.4630   31.2510   70.9010 C   0  0  0  0  0  0  0  0  0  0  0  0
   68.9350   33.4990   72.7370 C   0  0  0  0  0  0  0  0  0  0  0  0
   68.7070   32.4350   72.6640 H   0  0  0  0  0  1  0  0  0  0  0  0
   69.9600   33.6740   72.4120 H   0  0  0  0  0  1  0  0  0  0  0  0
   68.8600   33.8710   74.1870 C   0  0  0  0  0  0  0  0  0  0  0  0
   69.5710   33.1070   75.0950 C   0  0  0  0  0  0  0  0  0  0  0  0
   70.1460   32.2610   74.7470 H   0  0  0  0  0  1  0  0  0  0  0  0
   69.5540   33.4130   76.4380 C   0  0  0  0  0  0  0  0  0  0  0  0
   70.1260   32.8130   77.1300 H   0  0  0  0  0  1  0  0  0  0  0  0
   68.8090   34.4860   76.9110 C   0  0  0  0  0  0  0  0  0  0  0  0
   68.0870   35.2450   75.9930 C   0  0  0  0  0  0  0  0  0  0  0  0
   67.5050   36.0870   76.3390 H   0  0  0  0  0  1  0  0  0  0  0  0
   68.1040   34.9370   74.6470 C   0  0  0  0  0  0  0  0  0  0  0  0
   67.5270   35.5280   73.9520 H   0  0  0  0  0  1  0  0  0  0  0  0
   68.8680   34.7930   78.3280 C   0  0  0  0  0  0  0  0  0  0  0  0
   68.9300   33.9820   79.0390 H   0  0  0  0  0  1  0  0  0  0  0  0
   68.8480   36.0390   78.7730 C   0  0  0  0  0  0  0  0  0  0  0  0
   68.7020   36.8840   78.1170 H   0  0  0  0  0  1  0  0  0  0  0  0
   69.0380   36.1930   80.2200 C   0  0  0  0  0  0  0  0  0  0  0  0
   65.9380   30.0670   71.4050 C   0  0  0  0  0  0  0  0  0  0  0  0
   65.9700   29.1610   70.8180 H   0  0  0  0  0  1  0  0  0  0  0  0
   69.3090   35.1990   80.8890 O   0  0  0  0  0  0  0  0  0  0  0  0
   69.0170   37.3910   80.7090 O   0  0  0  0  0  0  0  0  0  0  0  0
   64.8700   28.8930   73.1220 F   0  0  0  0  0  0  0  0  0  0  0  0
   65.3790   30.0630   72.6550 C   0  0  0  0  0  0  0  0  0  0  0  0
   65.2950   31.1650   73.4540 C   0  0  0  0  0  0  0  0  0  0  0  0
   64.8320   31.1140   74.4280 H   0  0  0  0  0  1  0  0  0  0  0  0
   65.8220   32.3470   72.9760 C   0  0  0  0  0  0  0  0  0  0  0  0
   65.7830   33.2390   73.5840 H   0  0  0  0  0  1  0  0  0  0  0  0
   66.4040   32.3930   71.7120 C   0  0  0  0  0  0  0  0  0  0  0  0
   66.9030   33.6760   71.2550 C   0  0  0  0  0  0  0  0  0  0  0  0
   68.0330   34.2140   71.7700 C   0  0  0  0  0  0  0  0  0  0  0  0
  1  2  1  0
  1  3  1  0
  1  4  1  0
  1 19  1  0
  5  6  2  0
  5 13  1  0
  5 50  1  0
  6  7  1  0
  6  8  1  0
  8  9  1  0
  8 10  2  0
 10 11  1  0
 10 17  1  0
 11 12  1  0
 11 13  2  0
 13 14  1  0
 14 15  1  0
 15 16  2  0
 15 49  1  0
 17 18  1  0
 19 38  2  0
 19 48  1  0
 20 21  1  0
 20 22  1  0
 20 23  1  0
 20 50  1  0
 23 24  2  0
 23 31  1  0
 24 25  1  0
 24 26  1  0
 26 27  1  0
 26 28  2  0
 28 29  1  0
 28 33  1  0
 29 30  1  0
 29 31  2  0
 31 32  1  0
 33 34  1  0
 33 35  2  3
 35 36  1  0
 35 37  1  0
 37 40  2  0
 37 41  1  0
 38 39  1  0
 38 43  1  0
 42 43  1  0
 43 44  2  0
 44 45  1  0
 44 46  1  0
 46 47  1  0
 46 48  2  0
 48 49  1  0
 49 50  2  0
M  CHG  1  41  -1
M  END
$$$$
