# Supplementary material for: Structure-Based Understanding of Binding Affinity and Mode of Estrogen Receptor α Agonists and Antagonists
Source: PLoS One. 2017 Jan 6;12(1):e0169607. doi: 10.1371/journal.pone.0169607 (PMC5218732; doi:10.1371/journal.pone.0169607)
Supplement: S2 File — (SDF) [file pone.0169607.s006.sdf]

Equol
     RDKit          3D

 32 34  0  0  1  0  0  0  0  0999 V2000
   -1.8330    0.3230   -0.4340 C   0  0  0  0  0  0  0  0  0  0  0  0
   -1.8950    1.4980    0.3270 C   0  0  0  0  0  0  0  0  0  0  0  0
   -0.5490   -0.4500   -0.5630 C   0  0  0  0  0  0  0  0  0  0  0  0
   -2.9820   -0.1200   -1.1030 C   0  0  0  0  0  0  0  0  0  0  0  0
   -0.8270    2.0140    1.0150 O   0  0  0  0  0  0  0  0  0  0  0  0
   -3.0960    2.1990    0.4530 C   0  0  0  0  0  0  0  0  0  0  0  0
    0.4420   -0.0310    0.5290 C   0  0  0  0  0  0  0  0  0  0  0  0
   -4.1790    0.5870   -0.9890 C   0  0  0  0  0  0  0  0  0  0  0  0
    0.4480    1.4980    0.6130 C   0  0  0  0  0  0  0  0  0  0  0  0
   -4.2290    1.7370   -0.2100 C   0  0  0  0  0  0  0  0  0  0  0  0
    1.8190   -0.6220    0.3050 C   0  0  0  0  0  0  0  0  0  0  0  0
   -5.4220    2.3940   -0.1210 O   0  0  0  0  0  0  0  0  0  0  0  0
    2.3130   -1.5870    1.1980 C   0  0  0  0  0  0  0  0  0  0  0  0
    2.6200   -0.2410   -0.7830 C   0  0  0  0  0  0  0  0  0  0  0  0
    3.5770   -2.1530    1.0140 C   0  0  0  0  0  0  0  0  0  0  0  0
    3.8830   -0.8060   -0.9690 C   0  0  0  0  0  0  0  0  0  0  0  0
    4.3530   -1.7560   -0.0700 C   0  0  0  0  0  0  0  0  0  0  0  0
    5.5920   -2.2810   -0.2900 O   0  0  0  0  0  0  0  0  0  0  0  0
   -0.1400   -0.2630   -1.5640 H   0  0  0  0  0  1  0  0  0  0  0  0
   -0.7460   -1.5270   -0.4840 H   0  0  0  0  0  1  0  0  0  0  0  0
   -2.9510   -1.0220   -1.7110 H   0  0  0  0  0  1  0  0  0  0  0  0
   -3.1250    3.0970    1.0610 H   0  0  0  0  0  1  0  0  0  0  0  0
    0.0490   -0.4020    1.4880 H   0  0  0  0  0  1  0  0  0  0  0  0
   -5.0710    0.2390   -1.5030 H   0  0  0  0  0  1  0  0  0  0  0  0
    1.1750    1.8310    1.3630 H   0  0  0  0  0  1  0  0  0  0  0  0
    0.7330    1.9700   -0.3360 H   0  0  0  0  0  1  0  0  0  0  0  0
   -5.3060    3.1720    0.4490 H   0  0  0  0  0  1  0  0  0  0  0  0
    1.7150   -1.9080    2.0480 H   0  0  0  0  0  1  0  0  0  0  0  0
    2.2700    0.4970   -1.5020 H   0  0  0  0  0  1  0  0  0  0  0  0
    3.9330   -2.8960    1.7200 H   0  0  0  0  0  1  0  0  0  0  0  0
    4.4970   -0.5060   -1.8130 H   0  0  0  0  0  1  0  0  0  0  0  0
    5.7880   -2.9200    0.4150 H   0  0  0  0  0  1  0  0  0  0  0  0
  1  2  2  0
  1  3  1  0
  1  4  1  0
  2  5  1  0
  2  6  1  0
  3  7  1  0
  3 19  1  0
  3 20  1  0
  4  8  2  0
  4 21  1  0
  5  9  1  0
  6 10  2  0
  6 22  1  0
  7  9  1  0
  7 11  1  0
  7 23  1  0
  8 10  1  0
  8 24  1  0
  9 25  1  0
  9 26  1  0
 10 12  1  0
 11 13  2  0
 11 14  1  0
 12 27  1  0
 13 15  1  0
 13 28  1  0
 14 16  2  0
 14 29  1  0
 15 17  2  0
 15 30  1  0
 16 17  1  0
 16 31  1  0
 17 18  1  0
 18 32  1  0
M  END
>  <AUTO_ID> (3)
3

>  <Name> (3)
Equol

>  <CAS> (3)
531-95-3

>  <NCTRlogRBA> (3)
-8.200000000000000e-001

>  <Structure_Category> (3)
Phyto

>  <KOWlogP> (3)
3.670000000000000e+000

>  <SMILES> (3)
Oc1ccc(cc1)C2COc3cc(O)ccc3C2

$$$$
Daidzein
     RDKit          3D

 29 31  0  0  0  0  0  0  0  0999 V2000
   -0.0740    1.4950   -0.2970 C   0  0  0  0  0  0  0  0  0  0  0  0
   -0.0290    0.0060   -0.2550 C   0  0  0  0  0  0  0  0  0  0  0  0
    1.3020   -0.6190   -0.3590 C   0  0  0  0  0  0  0  0  0  0  0  0
    1.1000    2.1360   -0.4180 C   0  0  0  0  0  0  0  0  0  0  0  0
    2.4240    0.1960   -0.4890 C   0  0  0  0  0  0  0  0  0  0  0  0
    2.3450    1.5640   -0.5220 O   0  0  0  0  0  0  0  0  0  0  0  0
   -1.3360    2.2480   -0.1790 C   0  0  0  0  0  0  0  0  0  0  0  0
    1.4400   -2.0110   -0.3290 C   0  0  0  0  0  0  0  0  0  0  0  0
    3.6920   -0.3740   -0.5900 C   0  0  0  0  0  0  0  0  0  0  0  0
   -1.0350   -0.6850   -0.1460 O   0  0  0  0  0  0  0  0  0  0  0  0
   -1.6770    3.2390   -1.1140 C   0  0  0  0  0  0  0  0  0  0  0  0
   -2.2250    1.9810    0.8730 C   0  0  0  0  0  0  0  0  0  0  0  0
    3.8250   -1.7590   -0.5600 C   0  0  0  0  0  0  0  0  0  0  0  0
    2.7090   -2.5850   -0.4300 C   0  0  0  0  0  0  0  0  0  0  0  0
   -3.7350    3.6740    0.0600 C   0  0  0  0  0  0  0  0  0  0  0  0
   -3.4200    2.6940    0.9920 C   0  0  0  0  0  0  0  0  0  0  0  0
   -2.8730    3.9530   -0.9960 C   0  0  0  0  0  0  0  0  0  0  0  0
    5.0830   -2.2780   -0.6620 O   0  0  0  0  0  0  0  0  0  0  0  0
   -4.9110    4.3470    0.2160 O   0  0  0  0  0  0  0  0  0  0  0  0
    1.2020    3.2140   -0.4390 H   0  0  0  0  0  1  0  0  0  0  0  0
    0.5650   -2.6490   -0.2280 H   0  0  0  0  0  1  0  0  0  0  0  0
    4.5720    0.2540   -0.6910 H   0  0  0  0  0  1  0  0  0  0  0  0
   -1.0180    3.4590   -1.9520 H   0  0  0  0  0  1  0  0  0  0  0  0
   -1.9960    1.2130    1.6100 H   0  0  0  0  0  1  0  0  0  0  0  0
    2.8060   -3.6660   -0.4060 H   0  0  0  0  0  1  0  0  0  0  0  0
   -4.1030    2.4810    1.8100 H   0  0  0  0  0  1  0  0  0  0  0  0
   -3.1130    4.7120   -1.7350 H   0  0  0  0  0  1  0  0  0  0  0  0
    5.0290   -3.2470   -0.6270 H   0  0  0  0  0  1  0  0  0  0  0  0
   -4.9970    5.0000   -0.4970 H   0  0  0  0  0  1  0  0  0  0  0  0
  1  2  1  0
  1  4  2  0
  1  7  1  0
  2  3  1  0
  2 10  2  0
  3  5  2  0
  3  8  1  0
  4  6  1  0
  4 20  1  0
  5  6  1  0
  5  9  1  0
  7 11  2  0
  7 12  1  0
  8 14  2  0
  8 21  1  0
  9 13  2  0
  9 22  1  0
 11 17  1  0
 11 23  1  0
 12 16  2  0
 12 24  1  0
 13 14  1  0
 13 18  1  0
 14 25  1  0
 15 16  1  0
 15 17  2  0
 15 19  1  0
 16 26  1  0
 17 27  1  0
 18 28  1  0
 19 29  1  0
M  END
>  <AUTO_ID>  (2) 
4

>  <CAS>  (2) 
486-66-8

>  <KOWlogP>  (2) 
2.55

>  <NCTRlogRBA>  (2) 
-1.65

>  <Name>  (2) 
Daidzein

>  <SMILES>  (2) 
O1C=C(C(=O)c2c1cc(O)cc2)c1ccc(O)cc1

>  <Structure_Category>  (2) 
Phyto

$$$$
Formononetin
     RDKit          3D

 32 34  0  0  0  0  0  0  0  0999 V2000
   -0.0110    1.4790   -0.2380 C   0  0  0  0  0  0  0  0  0  0  0  0
    0.0100   -0.0110   -0.2160 C   0  0  0  0  0  0  0  0  0  0  0  0
    1.3340   -0.6540   -0.2990 C   0  0  0  0  0  0  0  0  0  0  0  0
    1.1740    2.1040   -0.3210 C   0  0  0  0  0  0  0  0  0  0  0  0
    2.4710    0.1460   -0.3890 C   0  0  0  0  0  0  0  0  0  0  0  0
    2.4130    1.5160   -0.4030 O   0  0  0  0  0  0  0  0  0  0  0  0
   -1.2650    2.2480   -0.1430 C   0  0  0  0  0  0  0  0  0  0  0  0
    1.4500   -2.0480   -0.2880 C   0  0  0  0  0  0  0  0  0  0  0  0
    3.7320   -0.4410   -0.4710 C   0  0  0  0  0  0  0  0  0  0  0  0
   -1.0080   -0.6870   -0.1400 O   0  0  0  0  0  0  0  0  0  0  0  0
   -1.5630    3.2640   -1.0640 C   0  0  0  0  0  0  0  0  0  0  0  0
   -2.1920    1.9720    0.8690 C   0  0  0  0  0  0  0  0  0  0  0  0
    3.8440   -1.8290   -0.4610 C   0  0  0  0  0  0  0  0  0  0  0  0
    2.7130   -2.6390   -0.3700 C   0  0  0  0  0  0  0  0  0  0  0  0
   -3.6750    3.7070    0.0380 C   0  0  0  0  0  0  0  0  0  0  0  0
   -3.3830    2.6980    0.9590 C   0  0  0  0  0  0  0  0  0  0  0  0
   -2.7580    3.9890   -0.9740 C   0  0  0  0  0  0  0  0  0  0  0  0
    5.0960   -2.3640   -0.5440 O   0  0  0  0  0  0  0  0  0  0  0  0
   -4.8750    4.3330    0.2360 O   0  0  0  0  0  0  0  0  0  0  0  0
   -5.2520    5.3140   -0.7220 C   0  0  0  0  0  0  0  0  0  0  0  0
    1.2920    3.1810   -0.3250 H   0  0  0  0  0  1  0  0  0  0  0  0
    0.5630   -2.6750   -0.2180 H   0  0  0  0  0  1  0  0  0  0  0  0
    4.6240    0.1750   -0.5430 H   0  0  0  0  0  1  0  0  0  0  0  0
   -0.8740    3.4960   -1.8730 H   0  0  0  0  0  1  0  0  0  0  0  0
   -2.0010    1.1870    1.5980 H   0  0  0  0  0  1  0  0  0  0  0  0
    2.7940   -3.7220   -0.3620 H   0  0  0  0  0  1  0  0  0  0  0  0
   -4.0930    2.4690    1.7500 H   0  0  0  0  0  1  0  0  0  0  0  0
   -2.9400    4.7640   -1.7120 H   0  0  0  0  0  1  0  0  0  0  0  0
    5.0270   -3.3340   -0.5270 H   0  0  0  0  0  1  0  0  0  0  0  0
   -6.2420    5.6890   -0.4450 H   0  0  0  0  0  1  0  0  0  0  0  0
   -5.3300    4.8800   -1.7240 H   0  0  0  0  0  1  0  0  0  0  0  0
   -4.5600    6.1620   -0.7110 H   0  0  0  0  0  1  0  0  0  0  0  0
  1  2  1  0
  1  4  2  0
  1  7  1  0
  2  3  1  0
  2 10  2  0
  3  5  2  0
  3  8  1  0
  4  6  1  0
  4 21  1  0
  5  6  1  0
  5  9  1  0
  7 11  2  0
  7 12  1  0
  8 14  2  0
  8 22  1  0
  9 13  2  0
  9 23  1  0
 11 17  1  0
 11 24  1  0
 12 16  2  0
 12 25  1  0
 13 14  1  0
 13 18  1  0
 14 26  1  0
 15 16  1  0
 15 17  2  0
 15 19  1  0
 16 27  1  0
 17 28  1  0
 18 29  1  0
 19 20  1  0
 20 30  1  0
 20 31  1  0
 20 32  1  0
M  END
>  <AUTO_ID>  (3) 
5

>  <CAS>  (3) 
485-72-3

>  <KOWlogP>  (3) 
3.1099999

>  <NCTRlogRBA>  (3) 
-2.98

>  <Name>  (3) 
Formononetin

>  <SMILES>  (3) 
O1C=C(C(=O)c2c1cc(O)cc2)c1ccc(OC)cc1

>  <Structure_Category>  (3) 
Phyto

$$$$
4-n-Octylphenol
     RDKit          3D

 37 37  0  0  0  0  0  0  0  0999 V2000
   -0.0490    1.4000   -0.0310 C   0  0  0  0  0  0  0  0  0  0  0  0
    2.3870    0.0340   -0.0610 C   0  0  0  0  0  0  0  0  0  0  0  0
   -0.0390    0.0090   -0.0370 C   0  0  0  0  0  0  0  0  0  0  0  0
    1.1410    2.1210   -0.0360 C   0  0  0  0  0  0  0  0  0  0  0  0
    2.3580    1.4360   -0.0490 C   0  0  0  0  0  0  0  0  0  0  0  0
    1.1770   -0.6740   -0.0490 C   0  0  0  0  0  0  0  0  0  0  0  0
   -1.2610    2.0270   -0.0190 O   0  0  0  0  0  0  0  0  0  0  0  0
    3.7030   -0.7030   -0.0520 C   0  0  0  0  0  0  0  0  0  0  0  0
    4.1870   -0.9720    1.3750 C   0  0  0  0  0  0  0  0  0  0  0  0
    9.1370   -3.7660    4.2550 C   0  0  0  0  0  0  0  0  0  0  0  0
    7.8080   -3.0120    4.2440 C   0  0  0  0  0  0  0  0  0  0  0  0
    5.5200   -1.7220    1.3780 C   0  0  0  0  0  0  0  0  0  0  0  0
    6.0000   -1.9900    2.8060 C   0  0  0  0  0  0  0  0  0  0  0  0
    7.3320   -2.7410    2.8150 C   0  0  0  0  0  0  0  0  0  0  0  0
    9.6130   -4.0370    5.6730 C   0  0  0  0  0  0  0  0  0  0  0  0
   -0.9760   -0.5400   -0.0300 H   0  0  0  0  0  1  0  0  0  0  0  0
    1.1440    3.2060   -0.0290 H   0  0  0  0  0  1  0  0  0  0  0  0
    3.2880    2.0010   -0.0470 H   0  0  0  0  0  1  0  0  0  0  0  0
    1.1770   -1.7610   -0.0480 H   0  0  0  0  0  1  0  0  0  0  0  0
   -1.1130    2.9870   -0.0160 H   0  0  0  0  0  1  0  0  0  0  0  0
    4.4520   -0.1190   -0.6020 H   0  0  0  0  0  1  0  0  0  0  0  0
    3.5950   -1.6470   -0.6000 H   0  0  0  0  0  1  0  0  0  0  0  0
    3.4350   -1.5590    1.9190 H   0  0  0  0  0  1  0  0  0  0  0  0
    4.2980   -0.0240    1.9160 H   0  0  0  0  0  1  0  0  0  0  0  0
    9.9000   -3.1840    3.7250 H   0  0  0  0  0  1  0  0  0  0  0  0
    9.0290   -4.7190    3.7240 H   0  0  0  0  0  1  0  0  0  0  0  0
    7.9210   -2.0610    4.7790 H   0  0  0  0  0  1  0  0  0  0  0  0
    7.0500   -3.5960    4.7790 H   0  0  0  0  0  1  0  0  0  0  0  0
    6.2740   -1.1330    0.8410 H   0  0  0  0  0  1  0  0  0  0  0  0
    5.4090   -2.6720    0.8420 H   0  0  0  0  0  1  0  0  0  0  0  0
    5.2440   -2.5770    3.3420 H   0  0  0  0  0  1  0  0  0  0  0  0
    6.1110   -1.0390    3.3410 H   0  0  0  0  0  1  0  0  0  0  0  0
    7.2220   -3.6920    2.2780 H   0  0  0  0  0  1  0  0  0  0  0  0
    8.0890   -2.1540    2.2810 H   0  0  0  0  0  1  0  0  0  0  0  0
    9.7600   -3.1030    6.2240 H   0  0  0  0  0  1  0  0  0  0  0  0
   10.5660   -4.5750    5.6560 H   0  0  0  0  0  1  0  0  0  0  0  0
    8.8880   -4.6490    6.2200 H   0  0  0  0  0  1  0  0  0  0  0  0
  1  3  2  0
  1  4  1  0
  1  7  1  0
  2  5  1  0
  2  6  2  0
  2  8  1  0
  3  6  1  0
  3 16  1  0
  4  5  2  0
  4 17  1  0
  5 18  1  0
  6 19  1  0
  7 20  1  0
  8  9  1  0
  8 21  1  0
  8 22  1  0
  9 12  1  0
  9 23  1  0
  9 24  1  0
 10 11  1  0
 10 15  1  0
 10 25  1  0
 10 26  1  0
 11 14  1  0
 11 27  1  0
 11 28  1  0
 12 13  1  0
 12 29  1  0
 12 30  1  0
 13 14  1  0
 13 31  1  0
 13 32  1  0
 14 33  1  0
 14 34  1  0
 15 35  1  0
 15 36  1  0
 15 37  1  0
M  END
>  <AUTO_ID>  (4) 
6

>  <CAS>  (4) 
1806-26-4

>  <KOWlogP>  (4) 
5.5

>  <NCTRlogRBA>  (4) 
-2.3099999

>  <Name>  (4) 
4-n-Octylphenol

>  <SMILES>  (4) 
Oc1ccc(cc1)CCCCCCCC

>  <Structure_Category>  (4) 
Phenol

$$$$
Fisetin
     RDKit          3D

 31 33  0  0  0  0  0  0  0  0999 V2000
   -0.0810    1.3440   -0.0520 C   0  0  0  0  0  0  0  0  0  0  0  0
   -0.0350    0.0430   -0.3910 C   0  0  0  0  0  0  0  0  0  0  0  0
    1.0250    2.0870    0.3410 O   0  0  0  0  0  0  0  0  0  0  0  0
    1.2680   -0.6560   -0.3640 C   0  0  0  0  0  0  0  0  0  0  0  0
    2.2570    1.4790    0.3490 C   0  0  0  0  0  0  0  0  0  0  0  0
    2.4410    0.1390    0.0160 C   0  0  0  0  0  0  0  0  0  0  0  0
   -1.3420    2.1110   -0.0420 C   0  0  0  0  0  0  0  0  0  0  0  0
    3.3560    2.2570    0.7110 C   0  0  0  0  0  0  0  0  0  0  0  0
   -1.7310    2.8070    1.1120 C   0  0  0  0  0  0  0  0  0  0  0  0
    3.7150   -0.4370    0.0410 C   0  0  0  0  0  0  0  0  0  0  0  0
   -2.9210    3.5280    1.1170 C   0  0  0  0  0  0  0  0  0  0  0  0
    1.3230   -1.8450   -0.6540 O   0  0  0  0  0  0  0  0  0  0  0  0
   -3.7410    3.5510   -0.0070 C   0  0  0  0  0  0  0  0  0  0  0  0
   -2.1610    2.1750   -1.1840 C   0  0  0  0  0  0  0  0  0  0  0  0
   -1.1340   -0.7090   -0.7560 O   0  0  0  0  0  0  0  0  0  0  0  0
   -3.3600    2.8940   -1.1680 C   0  0  0  0  0  0  0  0  0  0  0  0
    4.6260    1.6830    0.7330 C   0  0  0  0  0  0  0  0  0  0  0  0
    4.8160    0.3420    0.4020 C   0  0  0  0  0  0  0  0  0  0  0  0
   -3.2610    4.2320    2.2360 O   0  0  0  0  0  0  0  0  0  0  0  0
   -4.9460    4.1920    0.0230 O   0  0  0  0  0  0  0  0  0  0  0  0
    5.6770    2.4790    1.0880 O   0  0  0  0  0  0  0  0  0  0  0  0
    3.2290    3.3040    0.9720 H   0  0  0  0  0  1  0  0  0  0  0  0
   -1.1120    2.7940    2.0050 H   0  0  0  0  0  1  0  0  0  0  0  0
    3.8540   -1.4840   -0.2200 H   0  0  0  0  0  1  0  0  0  0  0  0
   -1.8770    1.6510   -2.0950 H   0  0  0  0  0  1  0  0  0  0  0  0
   -0.7820   -1.6090   -0.9200 H   0  0  0  0  0  1  0  0  0  0  0  0
   -3.9960    2.9200   -2.0470 H   0  0  0  0  0  1  0  0  0  0  0  0
    5.8030   -0.1090    0.4180 H   0  0  0  0  0  1  0  0  0  0  0  0
   -3.7130    5.0370    1.9250 H   0  0  0  0  0  1  0  0  0  0  0  0
   -5.3510    3.9620    0.8790 H   0  0  0  0  0  1  0  0  0  0  0  0
    6.4940    1.9540    1.0630 H   0  0  0  0  0  1  0  0  0  0  0  0
  1  2  2  0
  1  3  1  0
  1  7  1  0
  2  4  1  0
  2 15  1  0
  3  5  1  0
  4  6  1  0
  4 12  2  0
  5  6  2  0
  5  8  1  0
  6 10  1  0
  7  9  2  0
  7 14  1  0
  8 17  2  0
  8 22  1  0
  9 11  1  0
  9 23  1  0
 10 18  2  0
 10 24  1  0
 11 13  2  0
 11 19  1  0
 13 16  1  0
 13 20  1  0
 14 16  2  0
 14 25  1  0
 15 26  1  0
 16 27  1  0
 17 18  1  0
 17 21  1  0
 18 28  1  0
 19 29  1  0
 20 30  1  0
 21 31  1  0
M  END
>  <AUTO_ID>  (5) 
15

>  <CAS>  (5) 
528-48-3

>  <KOWlogP>  (5) 
1.1799999

>  <NCTRlogRBA>  (5) 
-2.3499999

>  <Name>  (5) 
Fisetin

>  <SMILES>  (5) 
O1c2c(ccc(O)c2)C(=O)C(O)=C1c1cc(O)c(O)cc1

>  <Structure_Category>  (5) 
Phyto

$$$$
Triphenylethylene
     RDKit          3D

 36 38  0  0  0  0  0  0  0  0999 V2000
   -0.0980    1.5650    0.0420 C   0  0  0  0  0  0  0  0  0  0  0  0
   -0.2160    0.2280   -0.1290 C   0  0  0  0  0  0  0  0  0  0  0  0
    1.2520    2.1480   -0.1900 C   0  0  0  0  0  0  0  0  0  0  0  0
   -1.2520    2.4010    0.4620 C   0  0  0  0  0  0  0  0  0  0  0  0
   -1.4340   -0.5870   -0.0080 C   0  0  0  0  0  0  0  0  0  0  0  0
    1.9320    1.9550   -1.4020 C   0  0  0  0  0  0  0  0  0  0  0  0
   -1.8920    2.1960    1.6930 C   0  0  0  0  0  0  0  0  0  0  0  0
   -1.6890    3.4450   -0.3660 C   0  0  0  0  0  0  0  0  0  0  0  0
    1.8500    2.9370    0.8030 C   0  0  0  0  0  0  0  0  0  0  0  0
   -2.5570   -0.3490   -0.8100 C   0  0  0  0  0  0  0  0  0  0  0  0
   -1.4530   -1.6570    0.8950 C   0  0  0  0  0  0  0  0  0  0  0  0
    3.1090    3.5050    0.5950 C   0  0  0  0  0  0  0  0  0  0  0  0
    3.1910    2.5230   -1.6080 C   0  0  0  0  0  0  0  0  0  0  0  0
   -2.9640    3.0030    2.0760 C   0  0  0  0  0  0  0  0  0  0  0  0
   -2.7610    4.2520    0.0200 C   0  0  0  0  0  0  0  0  0  0  0  0
   -2.5880   -2.4610    1.0120 C   0  0  0  0  0  0  0  0  0  0  0  0
   -3.6920   -1.1530   -0.6910 C   0  0  0  0  0  0  0  0  0  0  0  0
   -3.7080   -2.2070    0.2210 C   0  0  0  0  0  0  0  0  0  0  0  0
   -3.3990    4.0290    1.2390 C   0  0  0  0  0  0  0  0  0  0  0  0
    3.7790    3.2970   -0.6090 C   0  0  0  0  0  0  0  0  0  0  0  0
    0.6620   -0.3650   -0.3840 H   0  0  0  0  0  1  0  0  0  0  0  0
    1.4840    1.3660   -2.1990 H   0  0  0  0  0  1  0  0  0  0  0  0
   -1.5600    1.4040    2.3600 H   0  0  0  0  0  1  0  0  0  0  0  0
   -1.2000    3.6320   -1.3190 H   0  0  0  0  0  1  0  0  0  0  0  0
    1.3430    3.1120    1.7490 H   0  0  0  0  0  1  0  0  0  0  0  0
   -2.5570    0.4640   -1.5320 H   0  0  0  0  0  1  0  0  0  0  0  0
   -0.5870   -1.8670    1.5180 H   0  0  0  0  0  1  0  0  0  0  0  0
    3.5650    4.1120    1.3730 H   0  0  0  0  0  1  0  0  0  0  0  0
    3.7110    2.3640   -2.5490 H   0  0  0  0  0  1  0  0  0  0  0  0
   -3.4590    2.8320    3.0280 H   0  0  0  0  0  1  0  0  0  0  0  0
   -3.0970    5.0560   -0.6310 H   0  0  0  0  0  1  0  0  0  0  0  0
   -2.5980   -3.2850    1.7200 H   0  0  0  0  0  1  0  0  0  0  0  0
   -4.5620   -0.9570   -1.3120 H   0  0  0  0  0  1  0  0  0  0  0  0
   -4.5920   -2.8330    0.3120 H   0  0  0  0  0  1  0  0  0  0  0  0
   -4.2350    4.6570    1.5370 H   0  0  0  0  0  1  0  0  0  0  0  0
    4.7590    3.7390   -0.7700 H   0  0  0  0  0  1  0  0  0  0  0  0
  1  2  2  3
  1  3  1  0
  1  4  1  0
  2  5  1  0
  2 21  1  0
  3  6  2  0
  3  9  1  0
  4  7  2  0
  4  8  1  0
  5 10  2  0
  5 11  1  0
  6 13  1  0
  6 22  1  0
  7 14  1  0
  7 23  1  0
  8 15  2  0
  8 24  1  0
  9 12  2  0
  9 25  1  0
 10 17  1  0
 10 26  1  0
 11 16  2  0
 11 27  1  0
 12 20  1  0
 12 28  1  0
 13 20  2  0
 13 29  1  0
 14 19  2  0
 14 30  1  0
 15 19  1  0
 15 31  1  0
 16 18  1  0
 16 32  1  0
 17 18  2  0
 17 33  1  0
 18 34  1  0
 19 35  1  0
 20 36  1  0
M  END
>  <AUTO_ID>  (6) 
18

>  <CAS>  (6) 
58-72-0

>  <KOWlogP>  (6) 
5.4899998

>  <NCTRlogRBA>  (6) 
-2.78

>  <Name>  (6) 
Triphenylethylene

>  <SMILES>  (6) 
c1ccccc1C(=Cc1ccccc1)c1ccccc1

>  <Structure_Category>  (6) 
DES

$$$$
6-Hydroxyflavone
     RDKit          3D

 28 30  0  0  0  0  0  0  0  0999 V2000
   -0.0660    1.3080    0.1160 C   0  0  0  0  0  0  0  0  0  0  0  0
   -0.0100    0.0000    0.4080 C   0  0  0  0  0  0  0  0  0  0  0  0
    2.4750    0.1600    0.1610 C   0  0  0  0  0  0  0  0  0  0  0  0
    1.2990   -0.6740    0.4490 C   0  0  0  0  0  0  0  0  0  0  0  0
    1.0440    2.0990   -0.1430 O   0  0  0  0  0  0  0  0  0  0  0  0
    2.2830    1.5110   -0.1220 C   0  0  0  0  0  0  0  0  0  0  0  0
    3.7590   -0.3870    0.1710 C   0  0  0  0  0  0  0  0  0  0  0  0
   -1.3470    2.0370    0.0700 C   0  0  0  0  0  0  0  0  0  0  0  0
    1.3880   -1.8660    0.7090 O   0  0  0  0  0  0  0  0  0  0  0  0
    3.3790    2.3280   -0.4000 C   0  0  0  0  0  0  0  0  0  0  0  0
    4.8460    0.4360   -0.1060 C   0  0  0  0  0  0  0  0  0  0  0  0
    4.6680    1.7890   -0.3920 C   0  0  0  0  0  0  0  0  0  0  0  0
    6.0890   -0.1260   -0.0880 O   0  0  0  0  0  0  0  0  0  0  0  0
   -1.4510    3.3090    0.6540 C   0  0  0  0  0  0  0  0  0  0  0  0
   -2.4740    1.5000   -0.5720 C   0  0  0  0  0  0  0  0  0  0  0  0
   -3.6750    2.2110   -0.6160 C   0  0  0  0  0  0  0  0  0  0  0  0
   -2.6540    4.0190    0.6110 C   0  0  0  0  0  0  0  0  0  0  0  0
   -3.7650    3.4680   -0.0220 C   0  0  0  0  0  0  0  0  0  0  0  0
   -0.8780   -0.6070    0.6320 H   0  0  0  0  0  1  0  0  0  0  0  0
    3.9160   -1.4390    0.3920 H   0  0  0  0  0  1  0  0  0  0  0  0
    3.2320    3.3820   -0.6210 H   0  0  0  0  0  1  0  0  0  0  0  0
    5.5130    2.4360   -0.6100 H   0  0  0  0  0  1  0  0  0  0  0  0
    6.7480    0.5580   -0.2900 H   0  0  0  0  0  1  0  0  0  0  0  0
   -0.5960    3.7560    1.1560 H   0  0  0  0  0  1  0  0  0  0  0  0
   -2.4270    0.5280   -1.0580 H   0  0  0  0  0  1  0  0  0  0  0  0
   -4.5400    1.7840   -1.1160 H   0  0  0  0  0  1  0  0  0  0  0  0
   -2.7220    5.0010    1.0720 H   0  0  0  0  0  1  0  0  0  0  0  0
   -4.7000    4.0200   -0.0570 H   0  0  0  0  0  1  0  0  0  0  0  0
  1  2  2  0
  1  5  1  0
  1  8  1  0
  2  4  1  0
  2 19  1  0
  3  4  1  0
  3  6  2  0
  3  7  1  0
  4  9  2  0
  5  6  1  0
  6 10  1  0
  7 11  2  0
  7 20  1  0
  8 14  2  0
  8 15  1  0
 10 12  2  0
 10 21  1  0
 11 12  1  0
 11 13  1  0
 12 22  1  0
 13 23  1  0
 14 17  1  0
 14 24  1  0
 15 16  2  0
 15 25  1  0
 16 18  1  0
 16 26  1  0
 17 18  2  0
 17 27  1  0
 18 28  1  0
M  END
>  <AUTO_ID>  (7) 
26

>  <CAS>  (7) 
6665-83-4

>  <KOWlogP>  (7) 
3.03

>  <NCTRlogRBA>  (7) 
-3.4100001

>  <Name>  (7) 
6-Hydroxyflavone

>  <SMILES>  (7) 
O1c2c(cc(O)cc2)C(=O)C=C1c1ccccc1

>  <Structure_Category>  (7) 
Phyto

$$$$
2-sec-Butylphenol
     RDKit          3D

 25 25  0  0  1  0  0  0  0  0999 V2000
   -0.0170    1.3910    0.0150 C   0  0  0  0  0  0  0  0  0  0  0  0
    0.0130   -0.0100   -0.0580 C   0  0  0  0  0  0  0  0  0  0  0  0
    1.2640    2.2170    0.0340 C   0  0  0  0  0  0  0  0  0  0  0  0
    1.2210   -0.6510   -0.1110 O   0  0  0  0  0  0  0  0  0  0  0  0
   -1.2750    2.0200    0.0650 C   0  0  0  0  0  0  0  0  0  0  0  0
   -1.1650   -0.7610   -0.0790 C   0  0  0  0  0  0  0  0  0  0  0  0
    1.3530    3.1100   -1.2210 C   0  0  0  0  0  0  0  0  0  0  0  0
    1.3730    3.0190    1.3370 C   0  0  0  0  0  0  0  0  0  0  0  0
    2.7050    3.7930   -1.3820 C   0  0  0  0  0  0  0  0  0  0  0  0
   -2.4550    1.2720    0.0440 C   0  0  0  0  0  0  0  0  0  0  0  0
   -2.4000   -0.1170   -0.0280 C   0  0  0  0  0  0  0  0  0  0  0  0
    2.1270    1.5400    0.0130 H   0  0  0  0  0  1  0  0  0  0  0  0
    1.0690   -1.6080   -0.1580 H   0  0  0  0  0  1  0  0  0  0  0  0
   -1.3460    3.1030    0.1200 H   0  0  0  0  0  1  0  0  0  0  0  0
   -1.1400   -1.8460   -0.1350 H   0  0  0  0  0  1  0  0  0  0  0  0
    0.5710    3.8790   -1.2060 H   0  0  0  0  0  1  0  0  0  0  0  0
    1.1720    2.4990   -2.1140 H   0  0  0  0  0  1  0  0  0  0  0  0
    0.6190    3.8120    1.3930 H   0  0  0  0  0  1  0  0  0  0  0  0
    2.3570    3.4890    1.4290 H   0  0  0  0  0  1  0  0  0  0  0  0
    1.2390    2.3690    2.2090 H   0  0  0  0  0  1  0  0  0  0  0  0
    2.8870    4.5160   -0.5820 H   0  0  0  0  0  1  0  0  0  0  0  0
    2.7400    4.3350   -2.3320 H   0  0  0  0  0  1  0  0  0  0  0  0
    3.5180    3.0600   -1.3800 H   0  0  0  0  0  1  0  0  0  0  0  0
   -3.4160    1.7770    0.0830 H   0  0  0  0  0  1  0  0  0  0  0  0
   -3.3180   -0.6970   -0.0450 H   0  0  0  0  0  1  0  0  0  0  0  0
  1  2  2  0
  1  3  1  0
  1  5  1  0
  2  4  1  0
  2  6  1  0
  3  7  1  0
  3  8  1  0
  3 12  1  0
  4 13  1  0
  5 10  2  0
  5 14  1  0
  6 11  2  0
  6 15  1  0
  7  9  1  0
  7 16  1  0
  7 17  1  0
  8 18  1  0
  8 19  1  0
  8 20  1  0
  9 21  1  0
  9 22  1  0
  9 23  1  0
 10 11  1  0
 10 24  1  0
 11 25  1  0
M  END
>  <AUTO_ID>  (8) 
30

>  <CAS>  (8) 
89-72-5

>  <EXPlogP>  (8) 
3.27

>  <KOWlogP>  (8) 
3.46

>  <NCTRlogRBA>  (8) 
-3.54

>  <Name>  (8) 
2-sec-Butylphenol

>  <SMILES>  (8) 
Oc1ccccc1C(CC)C

>  <Structure_Category>  (8) 
Phenol

$$$$
4-sec-Butylphenol
     RDKit          3D

 25 25  0  0  1  0  0  0  0  0999 V2000
    0.0130    1.4340    0.0170 C   0  0  0  0  0  0  0  0  0  0  0  0
    0.0170    0.0310    0.0710 C   0  0  0  0  0  0  0  0  0  0  0  0
    1.2450    2.1090   -0.0250 C   0  0  0  0  0  0  0  0  0  0  0  0
    2.4260    0.0110    0.0420 C   0  0  0  0  0  0  0  0  0  0  0  0
   -1.3100    2.1870    0.0040 C   0  0  0  0  0  0  0  0  0  0  0  0
    1.2200   -0.6770    0.0840 C   0  0  0  0  0  0  0  0  0  0  0  0
    2.4500    1.4010   -0.0120 C   0  0  0  0  0  0  0  0  0  0  0  0
    3.5780   -0.7200    0.0570 O   0  0  0  0  0  0  0  0  0  0  0  0
   -1.4440    3.0790    1.2550 C   0  0  0  0  0  0  0  0  0  0  0  0
   -1.4710    2.9740   -1.3010 C   0  0  0  0  0  0  0  0  0  0  0  0
   -2.8330    3.6800    1.4210 C   0  0  0  0  0  0  0  0  0  0  0  0
   -0.9190   -0.5220    0.1040 H   0  0  0  0  0  1  0  0  0  0  0  0
    1.2760    3.1950   -0.0670 H   0  0  0  0  0  1  0  0  0  0  0  0
   -2.1220    1.4480    0.0350 H   0  0  0  0  0  1  0  0  0  0  0  0
    1.2150   -1.7620    0.1260 H   0  0  0  0  0  1  0  0  0  0  0  0
    3.3860    1.9490   -0.0450 H   0  0  0  0  0  1  0  0  0  0  0  0
    4.3330   -0.1100    0.0240 H   0  0  0  0  0  1  0  0  0  0  0  0
   -0.7090    3.8930    1.2310 H   0  0  0  0  0  1  0  0  0  0  0  0
   -1.2200    2.4850    2.1510 H   0  0  0  0  0  1  0  0  0  0  0  0
   -0.7630    3.8070   -1.3650 H   0  0  0  0  0  1  0  0  0  0  0  0
   -2.4810    3.3860   -1.3910 H   0  0  0  0  0  1  0  0  0  0  0  0
   -1.3050    2.3280   -2.1710 H   0  0  0  0  0  1  0  0  0  0  0  0
   -3.0650    4.3840    0.6170 H   0  0  0  0  0  1  0  0  0  0  0  0
   -2.8940    4.2280    2.3670 H   0  0  0  0  0  1  0  0  0  0  0  0
   -3.6000    2.9000    1.4330 H   0  0  0  0  0  1  0  0  0  0  0  0
  1  2  2  0
  1  3  1  0
  1  5  1  0
  2  6  1  0
  2 12  1  0
  3  7  2  0
  3 13  1  0
  4  6  2  0
  4  7  1  0
  4  8  1  0
  5  9  1  0
  5 10  1  0
  5 14  1  0
  6 15  1  0
  7 16  1  0
  8 17  1  0
  9 11  1  0
  9 18  1  0
  9 19  1  0
 10 20  1  0
 10 21  1  0
 10 22  1  0
 11 23  1  0
 11 24  1  0
 11 25  1  0
M  END
>  <AUTO_ID>  (9) 
31

>  <CAS>  (9) 
99-71-8

>  <EXPlogP>  (9) 
3.0799999

>  <KOWlogP>  (9) 
3.46

>  <NCTRlogRBA>  (9) 
-3.3699999

>  <Name>  (9) 
4-sec-Butylphenol

>  <SMILES>  (9) 
Oc1ccc(cc1)C(CC)C

>  <Structure_Category>  (9) 
Phenol

$$$$
3'-hydroxyflavanone
     RDKit          3D

 30 32  0  0  1  0  0  0  0  0999 V2000
    0.0200    1.3900   -0.1430 O   0  0  0  0  0  0  0  0  0  0  0  0
    2.1080   -0.0430    1.2030 C   0  0  0  0  0  0  0  0  0  0  0  0
    2.3490    1.2640    0.5630 C   0  0  0  0  0  0  0  0  0  0  0  0
    0.0040   -0.0450   -0.0620 C   0  0  0  0  0  0  0  0  0  0  0  0
    1.2820    1.9180   -0.0560 C   0  0  0  0  0  0  0  0  0  0  0  0
    0.6850   -0.5260    1.2130 C   0  0  0  0  0  0  0  0  0  0  0  0
   -1.4300   -0.5380   -0.1040 C   0  0  0  0  0  0  0  0  0  0  0  0
    3.0180   -0.6640    1.7400 O   0  0  0  0  0  0  0  0  0  0  0  0
   -1.7260   -1.7650   -0.7190 C   0  0  0  0  0  0  0  0  0  0  0  0
   -3.0320   -2.2480   -0.7270 C   0  0  0  0  0  0  0  0  0  0  0  0
   -3.2600   -3.4490   -1.3350 O   0  0  0  0  0  0  0  0  0  0  0  0
    3.6140    1.8570    0.6120 C   0  0  0  0  0  0  0  0  0  0  0  0
    1.4710    3.1870   -0.6000 C   0  0  0  0  0  0  0  0  0  0  0  0
   -2.4730    0.1780    0.5050 C   0  0  0  0  0  0  0  0  0  0  0  0
   -3.7800   -0.3140    0.4880 C   0  0  0  0  0  0  0  0  0  0  0  0
   -4.0640   -1.5320   -0.1290 C   0  0  0  0  0  0  0  0  0  0  0  0
    3.8030    3.1190    0.0490 C   0  0  0  0  0  0  0  0  0  0  0  0
    2.7330    3.7850   -0.5510 C   0  0  0  0  0  0  0  0  0  0  0  0
    0.5250   -0.4270   -0.9530 H   0  0  0  0  0  1  0  0  0  0  0  0
    0.2030   -0.1280    2.1130 H   0  0  0  0  0  1  0  0  0  0  0  0
    0.6840   -1.6200    1.2640 H   0  0  0  0  0  1  0  0  0  0  0  0
   -0.9430   -2.3540   -1.1900 H   0  0  0  0  0  1  0  0  0  0  0  0
   -4.2020   -3.6650   -1.2510 H   0  0  0  0  0  1  0  0  0  0  0  0
    4.4450    1.3480    1.0950 H   0  0  0  0  0  1  0  0  0  0  0  0
    0.6420    3.7090   -1.0690 H   0  0  0  0  0  1  0  0  0  0  0  0
   -2.2720    1.1260    0.9990 H   0  0  0  0  0  1  0  0  0  0  0  0
   -4.5770    0.2540    0.9620 H   0  0  0  0  0  1  0  0  0  0  0  0
   -5.0840   -1.9010   -0.1300 H   0  0  0  0  0  1  0  0  0  0  0  0
    4.7830    3.5890    0.0860 H   0  0  0  0  0  1  0  0  0  0  0  0
    2.8810    4.7720   -0.9830 H   0  0  0  0  0  1  0  0  0  0  0  0
  1  4  1  0
  1  5  1  0
  2  3  1  0
  2  6  1  0
  2  8  2  0
  3  5  2  0
  3 12  1  0
  4  6  1  0
  4  7  1  0
  4 19  1  0
  5 13  1  0
  6 20  1  0
  6 21  1  0
  7  9  2  0
  7 14  1  0
  9 10  1  0
  9 22  1  0
 10 11  1  0
 10 16  2  0
 11 23  1  0
 12 17  2  0
 12 24  1  0
 13 18  2  0
 13 25  1  0
 14 15  2  0
 14 26  1  0
 15 16  1  0
 15 27  1  0
 16 28  1  0
 17 18  1  0
 17 29  1  0
 18 30  1  0
M  END
>  <AUTO_ID>  (10) 
44

>  <KOWlogP>  (10) 
2.8

>  <NCTRlogRBA>  (10) 
-2.78

>  <Name>  (10) 
3'-hydroxyflavanone

>  <SMILES>  (10) 
O1c2c(cccc2)C(=O)CC1c1cc(O)ccc1

>  <Structure_Category>  (10) 
Phyto

$$$$
o,p'-DDT
     RDKit          3D

 28 29  0  0  1  0  0  0  0  0999 V2000
    0.0610    1.7640   -0.1480 C   0  0  0  0  0  0  0  0  0  0  0  0
    0.2190    0.2010   -0.0480 C   0  0  0  0  0  0  0  0  0  0  0  0
    1.0020   -0.3940    1.1420 C   0  0  0  0  0  0  0  0  0  0  0  0
    0.6340   -0.4620   -1.3710 C   0  0  0  0  0  0  0  0  0  0  0  0
    0.6280   -1.6300    1.7200 C   0  0  0  0  0  0  0  0  0  0  0  0
    1.5190    2.6390   -0.7280 Cl  0  0  0  0  0  0  0  0  0  0  0  0
   -1.2780    2.1880   -1.3030 Cl  0  0  0  0  0  0  0  0  0  0  0  0
   -0.4290    2.4730    1.4400 Cl  0  0  0  0  0  0  0  0  0  0  0  0
    1.9770   -0.5310   -1.7790 C   0  0  0  0  0  0  0  0  0  0  0  0
   -0.3460   -1.0280   -2.2060 C   0  0  0  0  0  0  0  0  0  0  0  0
    1.3400   -1.6870   -3.8000 C   0  0  0  0  0  0  0  0  0  0  0  0
   -0.7290   -2.5500    1.1590 Cl  0  0  0  0  0  0  0  0  0  0  0  0
    0.0040   -1.6350   -3.4140 C   0  0  0  0  0  0  0  0  0  0  0  0
    2.3280   -1.1380   -2.9880 C   0  0  0  0  0  0  0  0  0  0  0  0
    1.7740   -2.4360   -5.2880 Cl  0  0  0  0  0  0  0  0  0  0  0  0
    2.1410    0.2400    1.6740 C   0  0  0  0  0  0  0  0  0  0  0  0
    1.3490   -2.1820    2.7880 C   0  0  0  0  0  0  0  0  0  0  0  0
    2.8580   -0.3150    2.7410 C   0  0  0  0  0  0  0  0  0  0  0  0
    2.4610   -1.5230    3.3000 C   0  0  0  0  0  0  0  0  0  0  0  0
   -0.8150   -0.1210    0.1410 H   0  0  0  0  0  1  0  0  0  0  0  0
    2.7720   -0.1170   -1.1640 H   0  0  0  0  0  1  0  0  0  0  0  0
   -1.3970   -1.0040   -1.9220 H   0  0  0  0  0  1  0  0  0  0  0  0
   -0.7700   -2.0650   -4.0450 H   0  0  0  0  0  1  0  0  0  0  0  0
    3.3730   -1.1790   -3.2840 H   0  0  0  0  0  1  0  0  0  0  0  0
    2.5150    1.1780    1.2780 H   0  0  0  0  0  1  0  0  0  0  0  0
    1.0490   -3.1320    3.2240 H   0  0  0  0  0  1  0  0  0  0  0  0
    3.7320    0.2020    3.1310 H   0  0  0  0  0  1  0  0  0  0  0  0
    3.0200   -1.9520    4.1270 H   0  0  0  0  0  1  0  0  0  0  0  0
  1  2  1  0
  1  6  1  0
  1  7  1  0
  1  8  1  0
  2  3  1  0
  2  4  1  0
  2 20  1  0
  3  5  2  0
  3 16  1  0
  4  9  2  0
  4 10  1  0
  5 12  1  0
  5 17  1  0
  9 14  1  0
  9 21  1  0
 10 13  2  0
 10 22  1  0
 11 13  1  0
 11 14  2  0
 11 15  1  0
 13 23  1  0
 14 24  1  0
 16 18  2  0
 16 25  1  0
 17 19  2  0
 17 26  1  0
 18 19  1  0
 18 27  1  0
 19 28  1  0
M  END
>  <AUTO_ID>  (11) 
45

>  <CAS>  (11) 
789-02-6

>  <KOWlogP>  (11) 
6.79

>  <NCTRlogRBA>  (11) 
-2.8499999

>  <Name>  (11) 
o,p'-DDT

>  <SMILES>  (11) 
Clc1ccccc1C(C(Cl)(Cl)Cl)c1ccc(Cl)cc1

>  <Structure_Category>  (11) 
DDT

$$$$
2,3,4,5-Tetrachloro-4'-biphenylol
     RDKit          3D

 23 24  0  0  0  0  0  0  0  0999 V2000
    0.0430    1.4480    0.3870 C   0  0  0  0  0  0  0  0  0  0  0  0
    0.0280    0.0380    0.3980 C   0  0  0  0  0  0  0  0  0  0  0  0
    1.2100    2.1370    0.0050 C   0  0  0  0  0  0  0  0  0  0  0  0
    1.1760   -0.6950    0.0260 C   0  0  0  0  0  0  0  0  0  0  0  0
    2.3510    1.4100   -0.3610 C   0  0  0  0  0  0  0  0  0  0  0  0
    2.3290    0.0130   -0.3490 C   0  0  0  0  0  0  0  0  0  0  0  0
    1.2210   -2.1650    0.0090 C   0  0  0  0  0  0  0  0  0  0  0  0
   -1.3820    2.3400    0.8450 Cl  0  0  0  0  0  0  0  0  0  0  0  0
    1.2490    3.8740   -0.0160 Cl  0  0  0  0  0  0  0  0  0  0  0  0
   -1.4090   -0.8240    0.8780 Cl  0  0  0  0  0  0  0  0  0  0  0  0
    1.7670   -2.8780    1.0880 C   0  0  0  0  0  0  0  0  0  0  0  0
    0.7340   -2.8840   -1.0960 C   0  0  0  0  0  0  0  0  0  0  0  0
    3.8280    2.1720   -0.8430 Cl  0  0  0  0  0  0  0  0  0  0  0  0
    1.3320   -4.9640   -0.0390 C   0  0  0  0  0  0  0  0  0  0  0  0
    1.8210   -4.2730    1.0640 C   0  0  0  0  0  0  0  0  0  0  0  0
    0.7870   -4.2810   -1.1210 C   0  0  0  0  0  0  0  0  0  0  0  0
    1.4060   -6.3260   -0.0210 O   0  0  0  0  0  0  0  0  0  0  0  0
    3.2240   -0.5390   -0.6390 H   0  0  0  0  0  1  0  0  0  0  0  0
    2.1530   -2.3500    1.9580 H   0  0  0  0  0  1  0  0  0  0  0  0
    0.3080   -2.3570   -1.9470 H   0  0  0  0  0  1  0  0  0  0  0  0
    2.2440   -4.8190    1.9030 H   0  0  0  0  0  1  0  0  0  0  0  0
    0.4020   -4.8100   -1.9870 H   0  0  0  0  0  1  0  0  0  0  0  0
    1.0220   -6.6720   -0.8430 H   0  0  0  0  0  1  0  0  0  0  0  0
  1  2  2  0
  1  3  1  0
  1  8  1  0
  2  4  1  0
  2 10  1  0
  3  5  2  0
  3  9  1  0
  4  6  2  0
  4  7  1  0
  5  6  1  0
  5 13  1  0
  6 18  1  0
  7 11  2  0
  7 12  1  0
 11 15  1  0
 11 19  1  0
 12 16  2  0
 12 20  1  0
 14 15  2  0
 14 16  1  0
 14 17  1  0
 15 21  1  0
 16 22  1  0
 17 23  1  0
M  END
>  <AUTO_ID>  (12) 
51

>  <KOWlogP>  (12) 
5.8499999

>  <NCTRlogRBA>  (12) 
-0.63999999

>  <Name>  (12) 
2,3,4,5-Tetrachloro-4'-biphenylol

>  <SMILES>  (12) 
Clc1c(cc(Cl)c(Cl)c1Cl)-c1ccc(O)cc1

>  <Structure_Category>  (12) 
PCB

$$$$
2,5-Dichloro-4'-biphenylol
     RDKit          3D

 23 24  0  0  0  0  0  0  0  0999 V2000
    0.0260    1.4600   -0.0310 C   0  0  0  0  0  0  0  0  0  0  0  0
    0.0270   -0.0100   -0.0210 C   0  0  0  0  0  0  0  0  0  0  0  0
    1.1700    2.2260   -0.3290 C   0  0  0  0  0  0  0  0  0  0  0  0
   -1.1690    2.1420    0.2670 C   0  0  0  0  0  0  0  0  0  0  0  0
   -0.5610   -0.7330   -1.0730 C   0  0  0  0  0  0  0  0  0  0  0  0
    0.6020   -0.7220    1.0440 C   0  0  0  0  0  0  0  0  0  0  0  0
    1.1180    3.6260   -0.3230 C   0  0  0  0  0  0  0  0  0  0  0  0
   -1.2150    3.5380    0.2700 C   0  0  0  0  0  0  0  0  0  0  0  0
    2.6830    1.4890   -0.7320 Cl  0  0  0  0  0  0  0  0  0  0  0  0
    0.0070   -2.8120    0.0020 C   0  0  0  0  0  0  0  0  0  0  0  0
   -0.0760    4.2820   -0.0230 C   0  0  0  0  0  0  0  0  0  0  0  0
    0.5930   -2.1190    1.0550 C   0  0  0  0  0  0  0  0  0  0  0  0
   -0.5720   -2.1310   -1.0640 C   0  0  0  0  0  0  0  0  0  0  0  0
   -2.6900    4.3440    0.6390 Cl  0  0  0  0  0  0  0  0  0  0  0  0
    0.0190   -4.1750    0.0540 O   0  0  0  0  0  0  0  0  0  0  0  0
   -2.0690    1.5760    0.5030 H   0  0  0  0  0  1  0  0  0  0  0  0
   -1.0130   -0.2070   -1.9110 H   0  0  0  0  0  1  0  0  0  0  0  0
    1.0620   -0.1910    1.8740 H   0  0  0  0  0  1  0  0  0  0  0  0
    2.0040    4.2110   -0.5550 H   0  0  0  0  0  1  0  0  0  0  0  0
   -0.1080    5.3680   -0.0220 H   0  0  0  0  0  1  0  0  0  0  0  0
    1.0410   -2.6620    1.8820 H   0  0  0  0  0  1  0  0  0  0  0  0
   -1.0310   -2.6630   -1.8910 H   0  0  0  0  0  1  0  0  0  0  0  0
   -0.4290   -4.5190   -0.7360 H   0  0  0  0  0  1  0  0  0  0  0  0
  1  2  1  0
  1  3  2  0
  1  4  1  0
  2  5  2  0
  2  6  1  0
  3  7  1  0
  3  9  1  0
  4  8  2  0
  4 16  1  0
  5 13  1  0
  5 17  1  0
  6 12  2  0
  6 18  1  0
  7 11  2  0
  7 19  1  0
  8 11  1  0
  8 14  1  0
 10 12  1  0
 10 13  2  0
 10 15  1  0
 11 20  1  0
 12 21  1  0
 13 22  1  0
 15 23  1  0
M  END
>  <AUTO_ID>  (13) 
55

>  <CAS>  (13) 
53905-28-5

>  <KOWlogP>  (13) 
4.5700002

>  <NCTRlogRBA>  (13) 
-1.4400001

>  <Name>  (13) 
2,5-Dichloro-4'-biphenylol

>  <SMILES>  (13) 
Clc1ccc(Cl)cc1-c1ccc(O)cc1

>  <Structure_Category>  (13) 
PCB

$$$$
3,3',5,5'-Tetrachloro-4,4'-biphenyldiol
     RDKit          3D

 24 25  0  0  0  0  0  0  0  0999 V2000
   -0.0820    1.3700   -0.0260 C   0  0  0  0  0  0  0  0  0  0  0  0
    6.1910   -2.0210   -0.1440 C   0  0  0  0  0  0  0  0  0  0  0  0
    3.7030   -0.6770   -0.0880 C   0  0  0  0  0  0  0  0  0  0  0  0
    2.4060    0.0260   -0.0630 C   0  0  0  0  0  0  0  0  0  0  0  0
    6.0750   -0.7390   -0.6780 C   0  0  0  0  0  0  0  0  0  0  0  0
    0.0050    0.0690   -0.5210 C   0  0  0  0  0  0  0  0  0  0  0  0
    5.0700   -2.6330    0.4180 C   0  0  0  0  0  0  0  0  0  0  0  0
    1.0690    2.0000    0.4510 C   0  0  0  0  0  0  0  0  0  0  0  0
    1.2380   -0.5950   -0.5400 C   0  0  0  0  0  0  0  0  0  0  0  0
    3.8390   -1.9700    0.4470 C   0  0  0  0  0  0  0  0  0  0  0  0
    2.3000    1.3370    0.4330 C   0  0  0  0  0  0  0  0  0  0  0  0
    4.8430   -0.0740   -0.6500 C   0  0  0  0  0  0  0  0  0  0  0  0
    5.1880   -4.2200    1.0880 Cl  0  0  0  0  0  0  0  0  0  0  0  0
    7.4280    0.0660   -1.3870 Cl  0  0  0  0  0  0  0  0  0  0  0  0
    0.9860    3.6080    1.0720 Cl  0  0  0  0  0  0  0  0  0  0  0  0
   -1.3850   -0.7580   -1.1230 Cl  0  0  0  0  0  0  0  0  0  0  0  0
    7.4000   -2.6670   -0.1770 O   0  0  0  0  0  0  0  0  0  0  0  0
   -1.2920    2.0140   -0.0110 O   0  0  0  0  0  0  0  0  0  0  0  0
    1.2870   -1.6050   -0.9430 H   0  0  0  0  0  1  0  0  0  0  0  0
    2.9800   -2.4630    0.9010 H   0  0  0  0  0  1  0  0  0  0  0  0
    3.1820    1.8450    0.8210 H   0  0  0  0  0  1  0  0  0  0  0  0
    4.7700    0.9220   -1.0840 H   0  0  0  0  0  1  0  0  0  0  0  0
    7.2840   -3.5430    0.2370 H   0  0  0  0  0  1  0  0  0  0  0  0
   -1.1540    2.9030    0.3660 H   0  0  0  0  0  1  0  0  0  0  0  0
  1  6  2  0
  1  8  1  0
  1 18  1  0
  2  5  2  0
  2  7  1  0
  2 17  1  0
  3  4  1  0
  3 10  1  0
  3 12  2  0
  4  9  2  0
  4 11  1  0
  5 12  1  0
  5 14  1  0
  6  9  1  0
  6 16  1  0
  7 10  2  0
  7 13  1  0
  8 11  2  0
  8 15  1  0
  9 19  1  0
 10 20  1  0
 11 21  1  0
 12 22  1  0
 17 23  1  0
 18 24  1  0
M  END
>  <AUTO_ID>  (14) 
56

>  <CAS>  (14) 
13049-13-3

>  <KOWlogP>  (14) 
5.3699999

>  <NCTRlogRBA>  (14) 
-3.25

>  <Name>  (14) 
3,3',5,5'-Tetrachloro-4,4'-biphenyldiol

>  <SMILES>  (14) 
Clc1cc(cc(Cl)c1O)-c1cc(Cl)c(O)c(Cl)c1

>  <Structure_Category>  (14) 
PCB

$$$$
2-Chloro-4-biphenylol
     RDKit          3D

 23 24  0  0  0  0  0  0  0  0999 V2000
    0.0020    1.3790    0.2970 C   0  0  0  0  0  0  0  0  0  0  0  0
   -0.0280   -0.0040    0.0280 C   0  0  0  0  0  0  0  0  0  0  0  0
    1.2080    2.0850    0.2820 C   0  0  0  0  0  0  0  0  0  0  0  0
    1.1910   -0.6510   -0.2510 C   0  0  0  0  0  0  0  0  0  0  0  0
   -1.2690   -0.7910    0.0260 C   0  0  0  0  0  0  0  0  0  0  0  0
    2.3940    1.4170    0.0000 C   0  0  0  0  0  0  0  0  0  0  0  0
   -1.4370    2.2660    0.6730 Cl  0  0  0  0  0  0  0  0  0  0  0  0
    2.3970    0.0530   -0.2670 C   0  0  0  0  0  0  0  0  0  0  0  0
    3.5460    2.1460   -0.0040 O   0  0  0  0  0  0  0  0  0  0  0  0
   -1.5850   -1.6310    1.1060 C   0  0  0  0  0  0  0  0  0  0  0  0
   -2.1560   -0.7310   -1.0600 C   0  0  0  0  0  0  0  0  0  0  0  0
   -3.3310   -1.4860   -1.0640 C   0  0  0  0  0  0  0  0  0  0  0  0
   -2.7600   -2.3850    1.1020 C   0  0  0  0  0  0  0  0  0  0  0  0
   -3.6320   -2.3120    0.0170 C   0  0  0  0  0  0  0  0  0  0  0  0
    1.2310    3.1510    0.4920 H   0  0  0  0  0  1  0  0  0  0  0  0
    1.2020   -1.7190   -0.4650 H   0  0  0  0  0  1  0  0  0  0  0  0
    3.3190   -0.4770   -0.4880 H   0  0  0  0  0  1  0  0  0  0  0  0
    4.2910    1.5590   -0.2140 H   0  0  0  0  0  1  0  0  0  0  0  0
   -0.9170   -1.6970    1.9620 H   0  0  0  0  0  1  0  0  0  0  0  0
   -1.9360   -0.0920   -1.9130 H   0  0  0  0  0  1  0  0  0  0  0  0
   -4.0110   -1.4280   -1.9100 H   0  0  0  0  0  1  0  0  0  0  0  0
   -2.9960   -3.0280    1.9460 H   0  0  0  0  0  1  0  0  0  0  0  0
   -4.5470   -2.8990    0.0150 H   0  0  0  0  0  1  0  0  0  0  0  0
  1  2  2  0
  1  3  1  0
  1  7  1  0
  2  4  1  0
  2  5  1  0
  3  6  2  0
  3 15  1  0
  4  8  2  0
  4 16  1  0
  5 10  2  0
  5 11  1  0
  6  8  1  0
  6  9  1  0
  8 17  1  0
  9 18  1  0
 10 13  1  0
 10 19  1  0
 11 12  2  0
 11 20  1  0
 12 14  1  0
 12 21  1  0
 13 14  2  0
 13 22  1  0
 14 23  1  0
M  END
>  <AUTO_ID>  (15) 
57

>  <CAS>  (15) 
92-04-6

>  <KOWlogP>  (15) 
3.9200001

>  <NCTRlogRBA>  (15) 
-2.77

>  <Name>  (15) 
2-Chloro-4-biphenylol

>  <SMILES>  (15) 
Clc1cc(O)ccc1-c1ccccc1

>  <Structure_Category>  (15) 
PCB

$$$$
4-Chloro-4'-biphenylol
     RDKit          3D

 23 24  0  0  0  0  0  0  0  0999 V2000
    0.0020    1.4600   -0.0100 C   0  0  0  0  0  0  0  0  0  0  0  0
    0.0170   -0.0130   -0.0160 C   0  0  0  0  0  0  0  0  0  0  0  0
   -1.0700   -0.7500    0.4860 C   0  0  0  0  0  0  0  0  0  0  0  0
    1.1190   -0.7240   -0.5240 C   0  0  0  0  0  0  0  0  0  0  0  0
    1.0610    2.1940    0.5560 C   0  0  0  0  0  0  0  0  0  0  0  0
   -1.0720    2.1750   -0.5700 C   0  0  0  0  0  0  0  0  0  0  0  0
    0.0450   -2.8270   -0.0280 C   0  0  0  0  0  0  0  0  0  0  0  0
   -0.0280    4.2690    0.0040 C   0  0  0  0  0  0  0  0  0  0  0  0
   -1.0580   -2.1480    0.4820 C   0  0  0  0  0  0  0  0  0  0  0  0
    1.1340   -2.1220   -0.5310 C   0  0  0  0  0  0  0  0  0  0  0  0
   -1.0870    3.5710   -0.5640 C   0  0  0  0  0  0  0  0  0  0  0  0
    1.0490    3.5930    0.5650 C   0  0  0  0  0  0  0  0  0  0  0  0
    0.0620   -4.5470   -0.0340 Cl  0  0  0  0  0  0  0  0  0  0  0  0
   -0.0860    5.6320   -0.0100 O   0  0  0  0  0  0  0  0  0  0  0  0
   -1.9370   -0.2350    0.8980 H   0  0  0  0  0  1  0  0  0  0  0  0
    1.9750   -0.1890   -0.9330 H   0  0  0  0  0  1  0  0  0  0  0  0
    1.9040    1.6760    1.0080 H   0  0  0  0  0  1  0  0  0  0  0  0
   -1.9050    1.6460   -1.0280 H   0  0  0  0  0  1  0  0  0  0  0  0
   -1.9100   -2.6940    0.8780 H   0  0  0  0  0  1  0  0  0  0  0  0
    1.9970   -2.6480   -0.9320 H   0  0  0  0  0  1  0  0  0  0  0  0
   -1.9210    4.1100   -1.0020 H   0  0  0  0  0  1  0  0  0  0  0  0
    1.8810    4.1270    1.0130 H   0  0  0  0  0  1  0  0  0  0  0  0
    0.7050    5.9860    0.4290 H   0  0  0  0  0  1  0  0  0  0  0  0
  1  2  1  0
  1  5  2  0
  1  6  1  0
  2  3  2  0
  2  4  1  0
  3  9  1  0
  3 15  1  0
  4 10  2  0
  4 16  1  0
  5 12  1  0
  5 17  1  0
  6 11  2  0
  6 18  1  0
  7  9  2  0
  7 10  1  0
  7 13  1  0
  8 11  1  0
  8 12  2  0
  8 14  1  0
  9 19  1  0
 10 20  1  0
 11 21  1  0
 12 22  1  0
 14 23  1  0
M  END
>  <AUTO_ID>  (16) 
58

>  <CAS>  (16) 
28034-99-3

>  <KOWlogP>  (16) 
3.9200001

>  <NCTRlogRBA>  (16) 
-2.1800001

>  <Name>  (16) 
4-Chloro-4'-biphenylol

>  <SMILES>  (16) 
Clc1ccc(cc1)-c1ccc(O)cc1

>  <Structure_Category>  (16) 
PCB

$$$$
4-tert-Butylphenol
     RDKit          3D

 25 25  0  0  0  0  0  0  0  0999 V2000
    0.0030    1.5240    0.0080 C   0  0  0  0  0  0  0  0  0  0  0  0
    0.0410   -0.0140   -0.0050 C   0  0  0  0  0  0  0  0  0  0  0  0
   -1.1630   -0.7510    0.0010 C   0  0  0  0  0  0  0  0  0  0  0  0
    1.2420   -0.7440   -0.0230 C   0  0  0  0  0  0  0  0  0  0  0  0
    0.0390   -2.8350   -0.0250 C   0  0  0  0  0  0  0  0  0  0  0  0
    1.2410   -2.1430   -0.0330 C   0  0  0  0  0  0  0  0  0  0  0  0
   -1.1680   -2.1500   -0.0080 C   0  0  0  0  0  0  0  0  0  0  0  0
    0.0860   -4.1980   -0.0350 O   0  0  0  0  0  0  0  0  0  0  0  0
    1.4010    2.1830    0.0020 C   0  0  0  0  0  0  0  0  0  0  0  0
   -0.7470    2.0370   -1.2410 C   0  0  0  0  0  0  0  0  0  0  0  0
   -0.7270    2.0150    1.2770 C   0  0  0  0  0  0  0  0  0  0  0  0
   -2.1220   -0.2380    0.0150 H   0  0  0  0  0  1  0  0  0  0  0  0
    2.2080   -0.2480   -0.0300 H   0  0  0  0  0  1  0  0  0  0  0  0
    2.1810   -2.6880   -0.0460 H   0  0  0  0  0  1  0  0  0  0  0  0
   -2.1170   -2.6760   -0.0020 H   0  0  0  0  0  1  0  0  0  0  0  0
   -0.8230   -4.5400   -0.0270 H   0  0  0  0  0  1  0  0  0  0  0  0
    1.9730    1.9100   -0.8930 H   0  0  0  0  0  1  0  0  0  0  0  0
    1.9870    1.8940    0.8830 H   0  0  0  0  0  1  0  0  0  0  0  0
    1.3220    3.2770    0.0130 H   0  0  0  0  0  1  0  0  0  0  0  0
   -0.2680    1.6820   -2.1610 H   0  0  0  0  0  1  0  0  0  0  0  0
   -0.7590    3.1320   -1.2720 H   0  0  0  0  0  1  0  0  0  0  0  0
   -1.7900    1.7040   -1.2630 H   0  0  0  0  0  1  0  0  0  0  0  0
   -0.2360    1.6420    2.1830 H   0  0  0  0  0  1  0  0  0  0  0  0
   -1.7710    1.6840    1.3090 H   0  0  0  0  0  1  0  0  0  0  0  0
   -0.7360    3.1100    1.3290 H   0  0  0  0  0  1  0  0  0  0  0  0
  1  2  1  0
  1  9  1  0
  1 10  1  0
  1 11  1  0
  2  3  2  0
  2  4  1  0
  3  7  1  0
  3 12  1  0
  4  6  2  0
  4 13  1  0
  5  6  1  0
  5  7  2  0
  5  8  1  0
  6 14  1  0
  7 15  1  0
  8 16  1  0
  9 17  1  0
  9 18  1  0
  9 19  1  0
 10 20  1  0
 10 21  1  0
 10 22  1  0
 11 23  1  0
 11 24  1  0
 11 25  1  0
M  END
>  <AUTO_ID>  (17) 
63

>  <CAS>  (17) 
98-54-4

>  <EXPlogP>  (17) 
3.3099999

>  <KOWlogP>  (17) 
3.4200001

>  <NCTRlogRBA>  (17) 
-3.6099999

>  <Name>  (17) 
4-tert-Butylphenol

>  <SMILES>  (17) 
Oc1ccc(cc1)C(C)(C)C

>  <Structure_Category>  (17) 
Phenol

$$$$
Dihydrotestosterone
     RDKit          3D

 51 54  0  0  1  0  0  0  0  0999 V2000
   -0.1740    1.7250   -0.0210 C   0  0  0  0  0  0  0  0  0  0  0  0
   -0.8440   -2.4600   -1.4440 C   0  0  0  0  0  0  0  0  0  0  0  0
   -0.2060    0.1530   -0.1170 C   0  0  0  0  0  0  0  0  0  0  0  0
    0.5890   -1.9070   -1.3210 C   0  0  0  0  0  0  0  0  0  0  0  0
    0.6350   -0.3750   -1.3250 C   0  0  0  0  0  0  0  0  0  0  0  0
    1.3260    2.1610    0.0580 C   0  0  0  0  0  0  0  0  0  0  0  0
   -1.6400   -1.9970   -0.2180 C   0  0  0  0  0  0  0  0  0  0  0  0
   -1.6310   -0.4630   -0.0840 C   0  0  0  0  0  0  0  0  0  0  0  0
   -0.8600    2.2020    1.2910 C   0  0  0  0  0  0  0  0  0  0  0  0
    2.0780    0.1420   -1.2620 C   0  0  0  0  0  0  0  0  0  0  0  0
    1.3600   -2.6770   -2.3900 C   0  0  0  0  0  0  0  0  0  0  0  0
   -0.5290   -3.9680   -1.4760 C   0  0  0  0  0  0  0  0  0  0  0  0
    1.5060    3.6700    0.2490 C   0  0  0  0  0  0  0  0  0  0  0  0
    2.1460    1.6620   -1.1370 C   0  0  0  0  0  0  0  0  0  0  0  0
    0.7260    4.1450    1.4540 C   0  0  0  0  0  0  0  0  0  0  0  0
    0.7100   -4.0730   -2.3860 C   0  0  0  0  0  0  0  0  0  0  0  0
    1.2080    4.9490    2.2520 O   0  0  0  0  0  0  0  0  0  0  0  0
   -0.7120    3.6980    1.5620 C   0  0  0  0  0  0  0  0  0  0  0  0
   -0.9040    2.3680   -1.2260 C   0  0  0  0  0  0  0  0  0  0  0  0
   -1.5910   -2.0380   -2.7350 C   0  0  0  0  0  0  0  0  0  0  0  0
   -1.6060   -4.7460   -1.9630 O   0  0  0  0  0  0  0  0  0  0  0  0
    0.2910   -0.2220    0.7920 H   0  0  0  0  0  1  0  0  0  0  0  0
    1.0060   -2.2340   -0.3530 H   0  0  0  0  0  1  0  0  0  0  0  0
    0.2020   -0.0130   -2.2630 H   0  0  0  0  0  1  0  0  0  0  0  0
    1.7530    1.6850    0.9550 H   0  0  0  0  0  1  0  0  0  0  0  0
   -1.2080   -2.4280    0.6950 H   0  0  0  0  0  1  0  0  0  0  0  0
   -2.6740   -2.3570   -0.2690 H   0  0  0  0  0  1  0  0  0  0  0  0
   -2.2520   -0.0330   -0.8750 H   0  0  0  0  0  1  0  0  0  0  0  0
   -2.1220   -0.2130    0.8630 H   0  0  0  0  0  1  0  0  0  0  0  0
   -0.4300    1.6530    2.1400 H   0  0  0  0  0  1  0  0  0  0  0  0
   -1.9300    1.9660    1.2760 H   0  0  0  0  0  1  0  0  0  0  0  0
    2.6280   -0.1630   -2.1600 H   0  0  0  0  0  1  0  0  0  0  0  0
    2.5980   -0.3100   -0.4070 H   0  0  0  0  0  1  0  0  0  0  0  0
    2.4290   -2.7370   -2.1620 H   0  0  0  0  0  1  0  0  0  0  0  0
    1.2570   -2.2100   -3.3760 H   0  0  0  0  0  1  0  0  0  0  0  0
   -0.2780   -4.3310   -0.4720 H   0  0  0  0  0  1  0  0  0  0  0  0
    1.1830    4.2420   -0.6250 H   0  0  0  0  0  1  0  0  0  0  0  0
    2.5650    3.8970    0.4180 H   0  0  0  0  0  1  0  0  0  0  0  0
    3.1960    1.9570   -1.0160 H   0  0  0  0  0  1  0  0  0  0  0  0
    1.8000    2.1280   -2.0670 H   0  0  0  0  0  1  0  0  0  0  0  0
    1.4020   -4.8240   -1.9910 H   0  0  0  0  0  1  0  0  0  0  0  0
    0.4500   -4.3830   -3.4040 H   0  0  0  0  0  1  0  0  0  0  0  0
   -1.0740    3.9190    2.5720 H   0  0  0  0  0  1  0  0  0  0  0  0
   -1.3080    4.2910    0.8610 H   0  0  0  0  0  1  0  0  0  0  0  0
   -0.5090    2.0300   -2.1870 H   0  0  0  0  0  1  0  0  0  0  0  0
   -0.8280    3.4590   -1.2260 H   0  0  0  0  0  1  0  0  0  0  0  0
   -1.9740    2.1350   -1.2120 H   0  0  0  0  0  1  0  0  0  0  0  0
   -1.6930   -0.9530   -2.8300 H   0  0  0  0  0  1  0  0  0  0  0  0
   -2.6050   -2.4540   -2.7470 H   0  0  0  0  0  1  0  0  0  0  0  0
   -1.0890   -2.3890   -3.6420 H   0  0  0  0  0  1  0  0  0  0  0  0
   -1.2960   -5.6650   -2.0280 H   0  0  0  0  0  1  0  0  0  0  0  0
  1  3  1  0
  1  6  1  0
  1  9  1  0
  1 19  1  0
  2  4  1  0
  2  7  1  0
  2 12  1  0
  2 20  1  0
  3  5  1  0
  3  8  1  0
  3 22  1  0
  4  5  1  0
  4 11  1  0
  4 23  1  0
  5 10  1  0
  5 24  1  0
  6 13  1  0
  6 14  1  0
  6 25  1  0
  7  8  1  0
  7 26  1  0
  7 27  1  0
  8 28  1  0
  8 29  1  0
  9 18  1  0
  9 30  1  0
  9 31  1  0
 10 14  1  0
 10 32  1  0
 10 33  1  0
 11 16  1  0
 11 34  1  0
 11 35  1  0
 12 16  1  0
 12 21  1  0
 12 36  1  0
 13 15  1  0
 13 37  1  0
 13 38  1  0
 14 39  1  0
 14 40  1  0
 15 17  2  0
 15 18  1  0
 16 41  1  0
 16 42  1  0
 18 43  1  0
 18 44  1  0
 19 45  1  0
 19 46  1  0
 19 47  1  0
 20 48  1  0
 20 49  1  0
 20 50  1  0
 21 51  1  0
M  END
>  <AUTO_ID>  (18) 
86

>  <CAS>  (18) 
521-18-6

>  <EXPlogP>  (18) 
3.55

>  <KOWlogP>  (18) 
3.0699999

>  <NCTRlogRBA>  (18) 
-2.8900001

>  <Name>  (18) 
Dihydrotestosterone

>  <SMILES>  (18) 
OC1CCC2C3C(CCC12C)C1(C(CC(=O)CC1)CC3)C

>  <Structure_Category>  (18) 
Steroid

$$$$
Estrone
     RDKit          3D

 42 45  0  0  1  0  0  0  0  0999 V2000
    0.0230    1.6140    0.0840 C   0  0  0  0  0  0  0  0  0  0  0  0
   -0.0460    0.0730    0.1140 C   0  0  0  0  0  0  0  0  0  0  0  0
   -1.4620   -0.4140    0.4190 C   0  0  0  0  0  0  0  0  0  0  0  0
   -2.4020    0.0600   -0.7330 C   0  0  0  0  0  0  0  0  0  0  0  0
   -3.8250   -0.4570   -0.5350 C   0  0  0  0  0  0  0  0  0  0  0  0
   -4.0630   -1.6170    0.2360 C   0  0  0  0  0  0  0  0  0  0  0  0
    1.5280    1.7640   -0.0540 C   0  0  0  0  0  0  0  0  0  0  0  0
   -0.8280    2.0950   -1.0870 C   0  0  0  0  0  0  0  0  0  0  0  0
   -2.2810    1.5910   -0.9690 C   0  0  0  0  0  0  0  0  0  0  0  0
    1.1130   -0.3340    1.0180 C   0  0  0  0  0  0  0  0  0  0  0  0
   -1.5530   -1.9360    0.5380 C   0  0  0  0  0  0  0  0  0  0  0  0
   -4.9180    0.1480   -1.1820 C   0  0  0  0  0  0  0  0  0  0  0  0
   -2.9590   -2.3410    0.9700 C   0  0  0  0  0  0  0  0  0  0  0  0
   -5.3740   -2.1050    0.3790 C   0  0  0  0  0  0  0  0  0  0  0  0
    2.2580    0.5640    0.5260 C   0  0  0  0  0  0  0  0  0  0  0  0
    2.0900    2.7350   -0.5440 O   0  0  0  0  0  0  0  0  0  0  0  0
   -6.4340   -1.4740   -0.2570 C   0  0  0  0  0  0  0  0  0  0  0  0
   -6.2170   -0.3510   -1.0420 C   0  0  0  0  0  0  0  0  0  0  0  0
   -0.3710    2.3340    1.3870 C   0  0  0  0  0  0  0  0  0  0  0  0
   -7.6820   -1.9970   -0.0870 O   0  0  0  0  0  0  0  0  0  0  0  0
    0.2140   -0.3120   -0.8870 H   0  0  0  0  0  1  0  0  0  0  0  0
   -1.8010    0.0130    1.3720 H   0  0  0  0  0  1  0  0  0  0  0  0
   -2.0550   -0.4200   -1.6620 H   0  0  0  0  0  1  0  0  0  0  0  0
   -0.4010    1.7400   -2.0340 H   0  0  0  0  0  1  0  0  0  0  0  0
   -0.8220    3.1900   -1.1480 H   0  0  0  0  0  1  0  0  0  0  0  0
   -2.7910    2.1290   -0.1610 H   0  0  0  0  0  1  0  0  0  0  0  0
   -2.7950    1.8720   -1.8960 H   0  0  0  0  0  1  0  0  0  0  0  0
    1.3750   -1.3920    0.9160 H   0  0  0  0  0  1  0  0  0  0  0  0
    0.8890   -0.1460    2.0730 H   0  0  0  0  0  1  0  0  0  0  0  0
   -0.8350   -2.3210    1.2710 H   0  0  0  0  0  1  0  0  0  0  0  0
   -1.3070   -2.4040   -0.4240 H   0  0  0  0  0  1  0  0  0  0  0  0
   -4.7800    1.0180   -1.8180 H   0  0  0  0  0  1  0  0  0  0  0  0
   -3.0700   -3.4230    0.8310 H   0  0  0  0  0  1  0  0  0  0  0  0
   -3.0770   -2.1330    2.0410 H   0  0  0  0  0  1  0  0  0  0  0  0
   -5.5700   -2.9850    0.9870 H   0  0  0  0  0  1  0  0  0  0  0  0
    2.9150    0.8640    1.3460 H   0  0  0  0  0  1  0  0  0  0  0  0
    2.8260    0.0770   -0.2720 H   0  0  0  0  0  1  0  0  0  0  0  0
   -7.0340    0.1470   -1.5550 H   0  0  0  0  0  1  0  0  0  0  0  0
    0.2520    2.0330    2.2360 H   0  0  0  0  0  1  0  0  0  0  0  0
   -1.4140    2.1650    1.6680 H   0  0  0  0  0  1  0  0  0  0  0  0
   -0.2370    3.4170    1.2760 H   0  0  0  0  0  1  0  0  0  0  0  0
   -8.3170   -1.4570   -0.5860 H   0  0  0  0  0  1  0  0  0  0  0  0
  1  2  1  0
  1  7  1  0
  1  8  1  0
  1 19  1  0
  2  3  1  0
  2 10  1  0
  2 21  1  0
  3  4  1  0
  3 11  1  0
  3 22  1  0
  4  5  1  0
  4  9  1  0
  4 23  1  0
  5  6  2  0
  5 12  1  0
  6 13  1  0
  6 14  1  0
  7 15  1  0
  7 16  2  0
  8  9  1  0
  8 24  1  0
  8 25  1  0
  9 26  1  0
  9 27  1  0
 10 15  1  0
 10 28  1  0
 10 29  1  0
 11 13  1  0
 11 30  1  0
 11 31  1  0
 12 18  2  0
 12 32  1  0
 13 33  1  0
 13 34  1  0
 14 17  2  0
 14 35  1  0
 15 36  1  0
 15 37  1  0
 17 18  1  0
 17 20  1  0
 18 38  1  0
 19 39  1  0
 19 40  1  0
 19 41  1  0
 20 42  1  0
M  END
>  <AUTO_ID>  (19) 
89

>  <CAS>  (19) 
53-16-7

>  <EXPlogP>  (19) 
3.1300001

>  <KOWlogP>  (19) 
3.4300001

>  <NCTRlogRBA>  (19) 
0.86000001

>  <Name>  (19) 
Estrone

>  <SMILES>  (19) 
Oc1cc2CCC3C4CCC(=O)C4(CCC3c2cc1)C

>  <Structure_Category>  (19) 
Steroid

$$$$
Ethynylestradiol
     RDKit          3D

 46 49  0  0  1  0  0  0  0  0999 V2000
    0.0350    1.6340    0.1310 C   0  0  0  0  0  0  0  0  0  0  0  0
   -0.0840    0.0930    0.1340 C   0  0  0  0  0  0  0  0  0  0  0  0
   -1.5170   -0.3860    0.3890 C   0  0  0  0  0  0  0  0  0  0  0  0
   -2.4400    0.1530   -0.7450 C   0  0  0  0  0  0  0  0  0  0  0  0
   -3.8690   -0.3680   -0.5940 C   0  0  0  0  0  0  0  0  0  0  0  0
    1.5790    1.7990   -0.0220 C   0  0  0  0  0  0  0  0  0  0  0  0
   -4.1250   -1.5620    0.1170 C   0  0  0  0  0  0  0  0  0  0  0  0
    2.0730    1.5930   -1.4000 C   0  0  0  0  0  0  0  0  0  0  0  0
   -0.8530    2.1780   -1.0030 C   0  0  0  0  0  0  0  0  0  0  0  0
   -2.3120    1.6930   -0.8850 C   0  0  0  0  0  0  0  0  0  0  0  0
    1.0180   -0.3480    1.0940 C   0  0  0  0  0  0  0  0  0  0  0  0
   -1.6240   -1.9120    0.4350 C   0  0  0  0  0  0  0  0  0  0  0  0
    2.4870    1.4310   -2.5170 C   0  0  0  0  0  0  0  0  0  0  0  0
   -4.9490    0.2700   -1.2330 C   0  0  0  0  0  0  0  0  0  0  0  0
   -3.0370   -2.3220    0.8370 C   0  0  0  0  0  0  0  0  0  0  0  0
    2.1390    0.6970    0.9150 C   0  0  0  0  0  0  0  0  0  0  0  0
   -5.4400   -2.0510    0.2140 C   0  0  0  0  0  0  0  0  0  0  0  0
   -6.4870   -1.3860   -0.4100 C   0  0  0  0  0  0  0  0  0  0  0  0
    2.0290    3.0720    0.4190 O   0  0  0  0  0  0  0  0  0  0  0  0
   -6.2520   -0.2290   -1.1370 C   0  0  0  0  0  0  0  0  0  0  0  0
   -0.4220    2.2980    1.4640 C   0  0  0  0  0  0  0  0  0  0  0  0
   -7.7410   -1.9090   -0.2870 O   0  0  0  0  0  0  0  0  0  0  0  0
    0.2000   -0.2890   -0.8590 H   0  0  0  0  0  1  0  0  0  0  0  0
   -1.8640   -0.0050    1.3580 H   0  0  0  0  0  1  0  0  0  0  0  0
   -2.0830   -0.2740   -1.6950 H   0  0  0  0  0  1  0  0  0  0  0  0
   -0.4790    1.8490   -1.9800 H   0  0  0  0  0  1  0  0  0  0  0  0
   -0.8300    3.2740   -1.0180 H   0  0  0  0  0  1  0  0  0  0  0  0
   -2.8080    2.1870   -0.0420 H   0  0  0  0  0  1  0  0  0  0  0  0
   -2.8340    2.0350   -1.7860 H   0  0  0  0  0  1  0  0  0  0  0  0
    1.3770   -1.3560    0.8630 H   0  0  0  0  0  1  0  0  0  0  0  0
    0.6680   -0.3530    2.1330 H   0  0  0  0  0  1  0  0  0  0  0  0
   -0.9150   -2.3390    1.1530 H   0  0  0  0  0  1  0  0  0  0  0  0
   -1.3770   -2.3360   -0.5470 H   0  0  0  0  0  1  0  0  0  0  0  0
    2.8550    1.2870   -3.5060 H   0  0  0  0  0  1  0  0  0  0  0  0
   -4.7970    1.1670   -1.8260 H   0  0  0  0  0  1  0  0  0  0  0  0
   -3.1550   -3.3970    0.6570 H   0  0  0  0  0  1  0  0  0  0  0  0
   -3.1660   -2.1530    1.9140 H   0  0  0  0  0  1  0  0  0  0  0  0
    2.4220    1.1060    1.8920 H   0  0  0  0  0  1  0  0  0  0  0  0
    3.0400    0.2220    0.5060 H   0  0  0  0  0  1  0  0  0  0  0  0
   -5.6500   -2.9580    0.7770 H   0  0  0  0  0  1  0  0  0  0  0  0
    1.6790    3.7280   -0.2080 H   0  0  0  0  0  1  0  0  0  0  0  0
   -7.0590    0.2950   -1.6400 H   0  0  0  0  0  1  0  0  0  0  0  0
    0.1770    1.9760    2.3210 H   0  0  0  0  0  1  0  0  0  0  0  0
   -1.4650    2.0860    1.7130 H   0  0  0  0  0  1  0  0  0  0  0  0
   -0.3330    3.3890    1.4000 H   0  0  0  0  0  1  0  0  0  0  0  0
   -8.3640   -1.3400   -0.7670 H   0  0  0  0  0  1  0  0  0  0  0  0
  1  2  1  0
  1  6  1  0
  1  9  1  0
  1 21  1  0
  2  3  1  0
  2 11  1  0
  2 23  1  0
  3  4  1  0
  3 12  1  0
  3 24  1  0
  4  5  1  0
  4 10  1  0
  4 25  1  0
  5  7  2  0
  5 14  1  0
  6  8  1  0
  6 16  1  0
  6 19  1  0
  7 15  1  0
  7 17  1  0
  8 13  3  0
  9 10  1  0
  9 26  1  0
  9 27  1  0
 10 28  1  0
 10 29  1  0
 11 16  1  0
 11 30  1  0
 11 31  1  0
 12 15  1  0
 12 32  1  0
 12 33  1  0
 13 34  1  0
 14 20  2  0
 14 35  1  0
 15 36  1  0
 15 37  1  0
 16 38  1  0
 16 39  1  0
 17 18  2  0
 17 40  1  0
 18 20  1  0
 18 22  1  0
 19 41  1  0
 20 42  1  0
 21 43  1  0
 21 44  1  0
 21 45  1  0
 22 46  1  0
M  END
>  <AUTO_ID>  (20) 
90

>  <CAS>  (20) 
57-63-6

>  <EXPlogP>  (20) 
3.6700001

>  <KOWlogP>  (20) 
4.1199999

>  <NCTRlogRBA>  (20) 
2.28

>  <Name>  (20) 
Ethynylestradiol

>  <SMILES>  (20) 
OC1(CCC2C3C(CCC12C)c1c(cc(O)cc1)CC3)C#C

>  <Structure_Category>  (20) 
Steroid

$$$$
2-OH-Estradiol
     RDKit          3D

 45 48  0  0  1  0  0  0  0  0999 V2000
   -0.0970    1.6040    0.0450 C   0  0  0  0  0  0  0  0  0  0  0  0
    2.6270   -0.3790   -2.8140 C   0  0  0  0  0  0  0  0  0  0  0  0
   -0.0750    0.0680   -0.0770 C   0  0  0  0  0  0  0  0  0  0  0  0
    1.9760    0.1080   -1.5220 C   0  0  0  0  0  0  0  0  0  0  0  0
    0.5050   -0.3960   -1.4130 C   0  0  0  0  0  0  0  0  0  0  0  0
    2.1560   -1.5470   -3.4600 C   0  0  0  0  0  0  0  0  0  0  0  0
    3.7590    0.2680   -3.3420 C   0  0  0  0  0  0  0  0  0  0  0  0
    1.3490    2.1080   -0.0050 C   0  0  0  0  0  0  0  0  0  0  0  0
    2.0720    1.6380   -1.2800 C   0  0  0  0  0  0  0  0  0  0  0  0
    4.3720   -0.2060   -4.4970 C   0  0  0  0  0  0  0  0  0  0  0  0
    2.7800   -2.0010   -4.6370 C   0  0  0  0  0  0  0  0  0  0  0  0
    3.8690   -1.3170   -5.1560 C   0  0  0  0  0  0  0  0  0  0  0  0
    0.4930   -1.9190   -1.5630 C   0  0  0  0  0  0  0  0  0  0  0  0
   -1.4960   -0.3400    0.3030 C   0  0  0  0  0  0  0  0  0  0  0  0
   -0.7780    1.7350    1.4210 C   0  0  0  0  0  0  0  0  0  0  0  0
    0.9480   -2.3080   -2.9670 C   0  0  0  0  0  0  0  0  0  0  0  0
   -1.9030    0.6840    1.3790 C   0  0  0  0  0  0  0  0  0  0  0  0
    5.4940    0.4280   -4.9440 O   0  0  0  0  0  0  0  0  0  0  0  0
    4.4160   -1.7430   -6.3320 O   0  0  0  0  0  0  0  0  0  0  0  0
   -0.9320    2.3310   -1.0410 C   0  0  0  0  0  0  0  0  0  0  0  0
   -1.2960    3.0250    1.6800 O   0  0  0  0  0  0  0  0  0  0  0  0
    0.5790   -0.3380    0.7130 H   0  0  0  0  0  1  0  0  0  0  0  0
    2.5530   -0.3690   -0.7140 H   0  0  0  0  0  1  0  0  0  0  0  0
   -0.0900    0.0210   -2.2350 H   0  0  0  0  0  1  0  0  0  0  0  0
    4.1950    1.1350   -2.8570 H   0  0  0  0  0  1  0  0  0  0  0  0
    1.9050    1.7360    0.8660 H   0  0  0  0  0  1  0  0  0  0  0  0
    1.3820    3.2030    0.0540 H   0  0  0  0  0  1  0  0  0  0  0  0
    1.6820    2.1770   -2.1510 H   0  0  0  0  0  1  0  0  0  0  0  0
    3.1220    1.9390   -1.1810 H   0  0  0  0  0  1  0  0  0  0  0  0
    2.4030   -2.8780   -5.1580 H   0  0  0  0  0  1  0  0  0  0  0  0
   -0.5090   -2.3280   -1.3900 H   0  0  0  0  0  1  0  0  0  0  0  0
    1.1560   -2.3750   -0.8160 H   0  0  0  0  0  1  0  0  0  0  0  0
   -1.5400   -1.3620    0.6910 H   0  0  0  0  0  1  0  0  0  0  0  0
   -2.1740   -0.2810   -0.5560 H   0  0  0  0  0  1  0  0  0  0  0  0
   -0.0810    1.4820    2.2300 H   0  0  0  0  0  1  0  0  0  0  0  0
    1.1570   -3.3850   -2.9820 H   0  0  0  0  0  1  0  0  0  0  0  0
    0.1260   -2.1230   -3.6700 H   0  0  0  0  0  1  0  0  0  0  0  0
   -2.0040    0.2020    2.3580 H   0  0  0  0  0  1  0  0  0  0  0  0
   -2.8760    1.1300    1.1440 H   0  0  0  0  0  1  0  0  0  0  0  0
    6.0730   -0.2620   -5.3130 H   0  0  0  0  0  1  0  0  0  0  0  0
    4.6320   -0.9410   -6.8420 H   0  0  0  0  0  1  0  0  0  0  0  0
   -0.5610    2.1460   -2.0530 H   0  0  0  0  0  1  0  0  0  0  0  0
   -0.9040    3.4160   -0.8870 H   0  0  0  0  0  1  0  0  0  0  0  0
   -1.9850    2.0320   -1.0290 H   0  0  0  0  0  1  0  0  0  0  0  0
   -0.5540    3.6520    1.6250 H   0  0  0  0  0  1  0  0  0  0  0  0
  1  3  1  0
  1  8  1  0
  1 15  1  0
  1 20  1  0
  2  4  1  0
  2  6  1  0
  2  7  2  0
  3  5  1  0
  3 14  1  0
  3 22  1  0
  4  5  1  0
  4  9  1  0
  4 23  1  0
  5 13  1  0
  5 24  1  0
  6 11  2  0
  6 16  1  0
  7 10  1  0
  7 25  1  0
  8  9  1  0
  8 26  1  0
  8 27  1  0
  9 28  1  0
  9 29  1  0
 10 12  2  0
 10 18  1  0
 11 12  1  0
 11 30  1  0
 12 19  1  0
 13 16  1  0
 13 31  1  0
 13 32  1  0
 14 17  1  0
 14 33  1  0
 14 34  1  0
 15 17  1  0
 15 21  1  0
 15 35  1  0
 16 36  1  0
 16 37  1  0
 17 38  1  0
 17 39  1  0
 18 40  1  0
 19 41  1  0
 20 42  1  0
 20 43  1  0
 20 44  1  0
 21 45  1  0
M  END
>  <AUTO_ID>  (21) 
95

>  <CAS>  (21) 
362-05-0

>  <KOWlogP>  (21) 
3.46

>  <NCTRlogRBA>  (21) 
1.47

>  <Name>  (21) 
2-OH-Estradiol

>  <SMILES>  (21) 
OC1CCC2C3C(CCC12C)c1cc(O)c(O)cc1CC3

>  <Structure_Category>  (21) 
Steroid

$$$$
Nonylphenol
     RDKit          3D

 40 40  0  0  0  0  0  0  0  0999 V2000
   -0.0550    1.4020   -0.0490 C   0  0  0  0  0  0  0  0  0  0  0  0
    2.3820    0.0370   -0.0670 C   0  0  0  0  0  0  0  0  0  0  0  0
   -0.0450    0.0120   -0.0510 C   0  0  0  0  0  0  0  0  0  0  0  0
    1.1350    2.1240   -0.0520 C   0  0  0  0  0  0  0  0  0  0  0  0
    2.3530    1.4390   -0.0590 C   0  0  0  0  0  0  0  0  0  0  0  0
    1.1720   -0.6710   -0.0570 C   0  0  0  0  0  0  0  0  0  0  0  0
   -1.2670    2.0300   -0.0420 O   0  0  0  0  0  0  0  0  0  0  0  0
    3.6980   -0.7000   -0.0540 C   0  0  0  0  0  0  0  0  0  0  0  0
    4.1800   -0.9670    1.3740 C   0  0  0  0  0  0  0  0  0  0  0  0
    9.6030   -4.0290    5.6850 C   0  0  0  0  0  0  0  0  0  0  0  0
    9.1300   -3.7600    4.2570 C   0  0  0  0  0  0  0  0  0  0  0  0
    7.8010   -3.0040    4.2440 C   0  0  0  0  0  0  0  0  0  0  0  0
    5.5140   -1.7150    1.3790 C   0  0  0  0  0  0  0  0  0  0  0  0
    5.9940   -1.9830    2.8060 C   0  0  0  0  0  0  0  0  0  0  0  0
    7.3260   -2.7340    2.8150 C   0  0  0  0  0  0  0  0  0  0  0  0
   10.9230   -4.7830    5.7020 C   0  0  0  0  0  0  0  0  0  0  0  0
   -0.9810   -0.5390   -0.0460 H   0  0  0  0  0  1  0  0  0  0  0  0
    1.1380    3.2090   -0.0480 H   0  0  0  0  0  1  0  0  0  0  0  0
    3.2810    2.0050   -0.0560 H   0  0  0  0  0  1  0  0  0  0  0  0
    1.1710   -1.7590   -0.0530 H   0  0  0  0  0  1  0  0  0  0  0  0
   -1.1190    2.9900   -0.0420 H   0  0  0  0  0  1  0  0  0  0  0  0
    4.4470   -0.1170   -0.6040 H   0  0  0  0  0  1  0  0  0  0  0  0
    3.5910   -1.6460   -0.6000 H   0  0  0  0  0  1  0  0  0  0  0  0
    3.4290   -1.5530    1.9170 H   0  0  0  0  0  1  0  0  0  0  0  0
    4.2910   -0.0170    1.9130 H   0  0  0  0  0  1  0  0  0  0  0  0
    8.8480   -4.6140    6.2240 H   0  0  0  0  0  1  0  0  0  0  0  0
    9.7240   -3.0810    6.2220 H   0  0  0  0  0  1  0  0  0  0  0  0
    9.0170   -4.7110    3.7220 H   0  0  0  0  0  1  0  0  0  0  0  0
    9.8900   -3.1780    3.7220 H   0  0  0  0  0  1  0  0  0  0  0  0
    7.9150   -2.0530    4.7790 H   0  0  0  0  0  1  0  0  0  0  0  0
    7.0420   -3.5870    4.7800 H   0  0  0  0  0  1  0  0  0  0  0  0
    6.2680   -1.1270    0.8420 H   0  0  0  0  0  1  0  0  0  0  0  0
    5.4040   -2.6660    0.8440 H   0  0  0  0  0  1  0  0  0  0  0  0
    5.2390   -2.5690    3.3440 H   0  0  0  0  0  1  0  0  0  0  0  0
    6.1060   -1.0320    3.3410 H   0  0  0  0  0  1  0  0  0  0  0  0
    7.2150   -3.6850    2.2800 H   0  0  0  0  0  1  0  0  0  0  0  0
    8.0830   -2.1480    2.2810 H   0  0  0  0  0  1  0  0  0  0  0  0
   10.8280   -5.7520    5.2010 H   0  0  0  0  0  1  0  0  0  0  0  0
   11.2430   -4.9640    6.7330 H   0  0  0  0  0  1  0  0  0  0  0  0
   11.7080   -4.2110    5.1980 H   0  0  0  0  0  1  0  0  0  0  0  0
  1  3  2  0
  1  4  1  0
  1  7  1  0
  2  5  1  0
  2  6  2  0
  2  8  1  0
  3  6  1  0
  3 17  1  0
  4  5  2  0
  4 18  1  0
  5 19  1  0
  6 20  1  0
  7 21  1  0
  8  9  1  0
  8 22  1  0
  8 23  1  0
  9 13  1  0
  9 24  1  0
  9 25  1  0
 10 11  1  0
 10 16  1  0
 10 26  1  0
 10 27  1  0
 11 12  1  0
 11 28  1  0
 11 29  1  0
 12 15  1  0
 12 30  1  0
 12 31  1  0
 13 14  1  0
 13 32  1  0
 13 33  1  0
 14 15  1  0
 14 34  1  0
 14 35  1  0
 15 36  1  0
 15 37  1  0
 16 38  1  0
 16 39  1  0
 16 40  1  0
M  END
>  <AUTO_ID>  (22) 
96

>  <CAS>  (22) 
25154-52-3

>  <EXPlogP>  (22) 
5.7600002

>  <KOWlogP>  (22) 
5.9899998

>  <NCTRlogRBA>  (22) 
-1.53

>  <Name>  (22) 
Nonylphenol

>  <SMILES>  (22) 
Oc1ccc(cc1)CCCCCCCCC

>  <Structure_Category>  (22) 
Phenol

$$$$
4-OH-Estradiol
     RDKit          3D

 45 48  0  0  1  0  0  0  0  0999 V2000
   -0.1240    1.6050   -0.0320 C   0  0  0  0  0  0  0  0  0  0  0  0
    2.6160   -0.3430   -2.9130 C   0  0  0  0  0  0  0  0  0  0  0  0
   -0.0720    0.0700   -0.1540 C   0  0  0  0  0  0  0  0  0  0  0  0
    2.1460   -1.5110   -3.5600 C   0  0  0  0  0  0  0  0  0  0  0  0
    1.9650    0.1410   -1.6180 C   0  0  0  0  0  0  0  0  0  0  0  0
    0.5020   -0.3830   -1.4950 C   0  0  0  0  0  0  0  0  0  0  0  0
    2.7830   -1.9430   -4.7320 C   0  0  0  0  0  0  0  0  0  0  0  0
    1.3130    2.1360   -0.1000 C   0  0  0  0  0  0  0  0  0  0  0  0
    0.9540   -2.2870   -3.0510 C   0  0  0  0  0  0  0  0  0  0  0  0
    2.0350    1.6740   -1.3800 C   0  0  0  0  0  0  0  0  0  0  0  0
    0.5090   -1.9050   -1.6430 C   0  0  0  0  0  0  0  0  0  0  0  0
    3.7490    0.3090   -3.4420 C   0  0  0  0  0  0  0  0  0  0  0  0
   -1.4800   -0.3670    0.2410 C   0  0  0  0  0  0  0  0  0  0  0  0
   -0.7940    1.7230    1.3500 C   0  0  0  0  0  0  0  0  0  0  0  0
    3.8630   -1.2460   -5.2650 C   0  0  0  0  0  0  0  0  0  0  0  0
    4.3670   -0.1350   -4.6140 C   0  0  0  0  0  0  0  0  0  0  0  0
   -1.8950    0.6460    1.3240 C   0  0  0  0  0  0  0  0  0  0  0  0
    2.3540   -3.0840   -5.3560 O   0  0  0  0  0  0  0  0  0  0  0  0
   -0.9830    2.3140   -1.1100 C   0  0  0  0  0  0  0  0  0  0  0  0
    4.4270   -1.6290   -6.4470 O   0  0  0  0  0  0  0  0  0  0  0  0
   -1.3250    3.0100    1.5980 O   0  0  0  0  0  0  0  0  0  0  0  0
    0.5990   -0.3220    0.6300 H   0  0  0  0  0  1  0  0  0  0  0  0
    2.5540   -0.3230   -0.8120 H   0  0  0  0  0  1  0  0  0  0  0  0
   -0.1070    0.0250   -2.3120 H   0  0  0  0  0  1  0  0  0  0  0  0
    1.8850    1.7790    0.7670 H   0  0  0  0  0  1  0  0  0  0  0  0
    1.3250    3.2310   -0.0450 H   0  0  0  0  0  1  0  0  0  0  0  0
    1.1740   -3.3620   -3.0590 H   0  0  0  0  0  1  0  0  0  0  0  0
    0.1210   -2.1160   -3.7450 H   0  0  0  0  0  1  0  0  0  0  0  0
    1.6280    2.2030   -2.2500 H   0  0  0  0  0  1  0  0  0  0  0  0
    3.0800    1.9940   -1.2910 H   0  0  0  0  0  1  0  0  0  0  0  0
   -0.4850   -2.3280   -1.4600 H   0  0  0  0  0  1  0  0  0  0  0  0
    1.1870   -2.3520   -0.9040 H   0  0  0  0  0  1  0  0  0  0  0  0
    4.1730    1.1820   -2.9530 H   0  0  0  0  0  1  0  0  0  0  0  0
   -1.4990   -1.3910    0.6280 H   0  0  0  0  0  1  0  0  0  0  0  0
   -2.1690   -0.3210   -0.6090 H   0  0  0  0  0  1  0  0  0  0  0  0
   -0.0760    1.4950    2.1470 H   0  0  0  0  0  1  0  0  0  0  0  0
    5.2230    0.3960   -5.0190 H   0  0  0  0  0  1  0  0  0  0  0  0
   -1.9690    0.1610    2.3040 H   0  0  0  0  0  1  0  0  0  0  0  0
   -2.8810    1.0690    1.1030 H   0  0  0  0  0  1  0  0  0  0  0  0
    3.1570   -3.5600   -5.6370 H   0  0  0  0  0  1  0  0  0  0  0  0
   -0.6180    2.1380   -2.1260 H   0  0  0  0  0  1  0  0  0  0  0  0
   -0.9760    3.4000   -0.9560 H   0  0  0  0  0  1  0  0  0  0  0  0
   -2.0290    1.9930   -1.0890 H   0  0  0  0  0  1  0  0  0  0  0  0
    3.6960   -1.9430   -7.0110 H   0  0  0  0  0  1  0  0  0  0  0  0
   -1.7960    2.9720    2.4480 H   0  0  0  0  0  1  0  0  0  0  0  0
  1  3  1  0
  1  8  1  0
  1 14  1  0
  1 19  1  0
  2  4  1  0
  2  5  1  0
  2 12  2  0
  3  6  1  0
  3 13  1  0
  3 22  1  0
  4  7  2  0
  4  9  1  0
  5  6  1  0
  5 10  1  0
  5 23  1  0
  6 11  1  0
  6 24  1  0
  7 15  1  0
  7 18  1  0
  8 10  1  0
  8 25  1  0
  8 26  1  0
  9 11  1  0
  9 27  1  0
  9 28  1  0
 10 29  1  0
 10 30  1  0
 11 31  1  0
 11 32  1  0
 12 16  1  0
 12 33  1  0
 13 17  1  0
 13 34  1  0
 13 35  1  0
 14 17  1  0
 14 21  1  0
 14 36  1  0
 15 16  2  0
 15 20  1  0
 16 37  1  0
 17 38  1  0
 17 39  1  0
 18 40  1  0
 19 41  1  0
 19 42  1  0
 19 43  1  0
 20 44  1  0
 21 45  1  0
M  END
>  <AUTO_ID>  (23) 
97

>  <CAS>  (23) 
5976-61-4

>  <KOWlogP>  (23) 
3.46

>  <NCTRlogRBA>  (23) 
1.8200001

>  <Name>  (23) 
4-OH-Estradiol

>  <SMILES>  (23) 
OC1CCC2C3C(CCC12C)c1c(CC3)c(O)c(O)cc1

>  <Structure_Category>  (23) 
Steroid

$$$$
Moxestrol
     RDKit          3D

 50 53  0  0  1  0  0  0  0  0999 V2000
   -0.2110    1.5880    0.0640 C   0  0  0  0  0  0  0  0  0  0  0  0
    0.9120   -0.0030   -1.6050 C   0  0  0  0  0  0  0  0  0  0  0  0
    0.1660    0.1290   -0.2720 C   0  0  0  0  0  0  0  0  0  0  0  0
    2.2480    0.7980   -1.4990 C   0  0  0  0  0  0  0  0  0  0  0  0
    3.1580    0.5650   -2.7080 C   0  0  0  0  0  0  0  0  0  0  0  0
    1.0900    2.4210    0.1390 C   0  0  0  0  0  0  0  0  0  0  0  0
    1.9850    2.2930   -1.1240 C   0  0  0  0  0  0  0  0  0  0  0  0
   -0.9930    1.3700    1.4010 C   0  0  0  0  0  0  0  0  0  0  0  0
    2.9830   -0.5650   -3.5370 C   0  0  0  0  0  0  0  0  0  0  0  0
   -0.1260    1.1480    2.5780 C   0  0  0  0  0  0  0  0  0  0  0  0
    1.2200   -1.4620   -1.9480 C   0  0  0  0  0  0  0  0  0  0  0  0
   -1.1420   -0.6300   -0.0680 C   0  0  0  0  0  0  0  0  0  0  0  0
    0.5680    0.9700    3.5430 C   0  0  0  0  0  0  0  0  0  0  0  0
    4.2450    1.4200   -2.9720 C   0  0  0  0  0  0  0  0  0  0  0  0
    1.8560   -1.5460   -3.3310 C   0  0  0  0  0  0  0  0  0  0  0  0
   -1.8310    0.0950    1.1080 C   0  0  0  0  0  0  0  0  0  0  0  0
    3.8480   -0.7770   -4.6250 C   0  0  0  0  0  0  0  0  0  0  0  0
    4.8960    0.0990   -4.8730 C   0  0  0  0  0  0  0  0  0  0  0  0
    1.4030    2.9570   -2.2510 O   0  0  0  0  0  0  0  0  0  0  0  0
   -1.8620    2.4550    1.6970 O   0  0  0  0  0  0  0  0  0  0  0  0
    5.1070    1.1950   -4.0500 C   0  0  0  0  0  0  0  0  0  0  0  0
   -1.1760    2.2390   -0.9710 C   0  0  0  0  0  0  0  0  0  0  0  0
    5.7070   -0.1610   -5.9390 O   0  0  0  0  0  0  0  0  0  0  0  0
    1.5970    4.3640   -2.2520 C   0  0  0  0  0  0  0  0  0  0  0  0
    0.3000    0.4020   -2.4200 H   0  0  0  0  0  1  0  0  0  0  0  0
    0.8560   -0.2470    0.5010 H   0  0  0  0  0  1  0  0  0  0  0  0
    2.8110    0.3700   -0.6530 H   0  0  0  0  0  1  0  0  0  0  0  0
    1.7000    2.0860    0.9860 H   0  0  0  0  0  1  0  0  0  0  0  0
    0.8410    3.4690    0.3360 H   0  0  0  0  0  1  0  0  0  0  0  0
    2.9430    2.7730   -0.8880 H   0  0  0  0  0  1  0  0  0  0  0  0
    0.3090   -2.0700   -1.9420 H   0  0  0  0  0  1  0  0  0  0  0  0
    1.8970   -1.8910   -1.1970 H   0  0  0  0  0  1  0  0  0  0  0  0
   -0.9690   -1.6860    0.1670 H   0  0  0  0  0  1  0  0  0  0  0  0
   -1.7730   -0.5900   -0.9630 H   0  0  0  0  0  1  0  0  0  0  0  0
    1.1820    0.8110    4.3990 H   0  0  0  0  0  1  0  0  0  0  0  0
    4.4470    2.2800   -2.3400 H   0  0  0  0  0  1  0  0  0  0  0  0
    2.2210   -2.5690   -3.4850 H   0  0  0  0  0  1  0  0  0  0  0  0
    1.0920   -1.3510   -4.0940 H   0  0  0  0  0  1  0  0  0  0  0  0
   -2.8630    0.3440    0.8350 H   0  0  0  0  0  1  0  0  0  0  0  0
   -1.8910   -0.5680    1.9800 H   0  0  0  0  0  1  0  0  0  0  0  0
    3.7060   -1.6310   -5.2820 H   0  0  0  0  0  1  0  0  0  0  0  0
   -1.2990    3.2240    1.8920 H   0  0  0  0  0  1  0  0  0  0  0  0
    5.9290    1.8820   -4.2240 H   0  0  0  0  0  1  0  0  0  0  0  0
   -0.8230    2.1640   -2.0010 H   0  0  0  0  0  1  0  0  0  0  0  0
   -1.3140    3.3040   -0.7520 H   0  0  0  0  0  1  0  0  0  0  0  0
   -2.1710    1.7830   -0.9630 H   0  0  0  0  0  1  0  0  0  0  0  0
    6.3870    0.5310   -5.9870 H   0  0  0  0  0  1  0  0  0  0  0  0
    1.1560    4.7670   -3.1680 H   0  0  0  0  0  1  0  0  0  0  0  0
    2.6650    4.6050   -2.2480 H   0  0  0  0  0  1  0  0  0  0  0  0
    1.1010    4.8320   -1.3980 H   0  0  0  0  0  1  0  0  0  0  0  0
  1  3  1  0
  1  6  1  0
  1  8  1  0
  1 22  1  0
  2  3  1  0
  2  4  1  0
  2 11  1  0
  2 25  1  0
  3 12  1  0
  3 26  1  0
  4  5  1  0
  4  7  1  0
  4 27  1  0
  5  9  2  0
  5 14  1  0
  6  7  1  0
  6 28  1  0
  6 29  1  0
  7 19  1  0
  7 30  1  0
  8 10  1  0
  8 16  1  0
  8 20  1  0
  9 15  1  0
  9 17  1  0
 10 13  3  0
 11 15  1  0
 11 31  1  0
 11 32  1  0
 12 16  1  0
 12 33  1  0
 12 34  1  0
 13 35  1  0
 14 21  2  0
 14 36  1  0
 15 37  1  0
 15 38  1  0
 16 39  1  0
 16 40  1  0
 17 18  2  0
 17 41  1  0
 18 21  1  0
 18 23  1  0
 19 24  1  0
 20 42  1  0
 21 43  1  0
 22 44  1  0
 22 45  1  0
 22 46  1  0
 23 47  1  0
 24 48  1  0
 24 49  1  0
 24 50  1  0
M  END
>  <AUTO_ID>  (24) 
98

>  <CAS>  (24) 
34816-55-2

>  <EXPlogP>  (24) 
3.01

>  <KOWlogP>  (24) 
3.28

>  <NCTRlogRBA>  (24) 
1.14

>  <Name>  (24) 
Moxestrol

>  <SMILES>  (24) 
O(C)C1CC2(C(C3C1c1c(cc(O)cc1)CC3)CCC2(O)C#C)C

>  <Structure_Category>  (24) 
Steroid

$$$$
17a-Estradiol
     RDKit          3D

 44 47  0  0  1  0  0  0  0  0999 V2000
   -0.1380    1.6010    0.0650 C   0  0  0  0  0  0  0  0  0  0  0  0
   -0.0930    0.0640   -0.0660 C   0  0  0  0  0  0  0  0  0  0  0  0
    0.4630   -0.3850   -1.4180 C   0  0  0  0  0  0  0  0  0  0  0  0
    1.9260    0.1350   -1.5560 C   0  0  0  0  0  0  0  0  0  0  0  0
    2.5690   -0.3550   -2.8510 C   0  0  0  0  0  0  0  0  0  0  0  0
    2.0920   -1.5200   -3.4900 C   0  0  0  0  0  0  0  0  0  0  0  0
    1.3020    2.1250   -0.0300 C   0  0  0  0  0  0  0  0  0  0  0  0
    1.9970    1.6680   -1.3270 C   0  0  0  0  0  0  0  0  0  0  0  0
    0.4600   -1.9070   -1.5760 C   0  0  0  0  0  0  0  0  0  0  0  0
   -1.4980   -0.3710    0.3360 C   0  0  0  0  0  0  0  0  0  0  0  0
    3.7040    0.2830   -3.3870 C   0  0  0  0  0  0  0  0  0  0  0  0
   -0.8310    1.7390    1.4370 C   0  0  0  0  0  0  0  0  0  0  0  0
    0.8860   -2.2800   -2.9930 C   0  0  0  0  0  0  0  0  0  0  0  0
    2.7180   -1.9800   -4.6620 C   0  0  0  0  0  0  0  0  0  0  0  0
   -1.9120    0.6370    1.4270 C   0  0  0  0  0  0  0  0  0  0  0  0
    3.8220   -1.3150   -5.1780 C   0  0  0  0  0  0  0  0  0  0  0  0
    4.3250   -0.1880   -4.5470 C   0  0  0  0  0  0  0  0  0  0  0  0
   -1.0170    2.3100   -0.9970 C   0  0  0  0  0  0  0  0  0  0  0  0
    0.0860    1.4790    2.4960 O   0  0  0  0  0  0  0  0  0  0  0  0
    4.3920   -1.8110   -6.3140 O   0  0  0  0  0  0  0  0  0  0  0  0
    0.5840   -0.3380    0.7050 H   0  0  0  0  0  1  0  0  0  0  0  0
   -0.1540    0.0320   -2.2250 H   0  0  0  0  0  1  0  0  0  0  0  0
    2.5200   -0.3260   -0.7520 H   0  0  0  0  0  1  0  0  0  0  0  0
    1.9010    1.7610    0.8150 H   0  0  0  0  0  1  0  0  0  0  0  0
    1.3180    3.2190    0.0300 H   0  0  0  0  0  1  0  0  0  0  0  0
    1.5700    2.1940   -2.1890 H   0  0  0  0  0  1  0  0  0  0  0  0
    3.0420    1.9930   -1.2610 H   0  0  0  0  0  1  0  0  0  0  0  0
   -0.5340   -2.3250   -1.3850 H   0  0  0  0  0  1  0  0  0  0  0  0
    1.1440   -2.3630   -0.8480 H   0  0  0  0  0  1  0  0  0  0  0  0
   -1.5140   -1.3960    0.7190 H   0  0  0  0  0  1  0  0  0  0  0  0
   -2.1930   -0.3250   -0.5110 H   0  0  0  0  0  1  0  0  0  0  0  0
    4.1340    1.1570   -2.9060 H   0  0  0  0  0  1  0  0  0  0  0  0
   -1.2580    2.7330    1.6010 H   0  0  0  0  0  1  0  0  0  0  0  0
    1.0860   -3.3580   -3.0260 H   0  0  0  0  0  1  0  0  0  0  0  0
    0.0550   -2.0790   -3.6810 H   0  0  0  0  0  1  0  0  0  0  0  0
    2.3440   -2.8640   -5.1720 H   0  0  0  0  0  1  0  0  0  0  0  0
   -1.9980    0.1390    2.3990 H   0  0  0  0  0  1  0  0  0  0  0  0
   -2.8910    1.0570    1.1750 H   0  0  0  0  0  1  0  0  0  0  0  0
    5.1950    0.3360   -4.9300 H   0  0  0  0  0  1  0  0  0  0  0  0
   -0.6520    2.1670   -2.0170 H   0  0  0  0  0  1  0  0  0  0  0  0
   -1.0340    3.3900   -0.8110 H   0  0  0  0  0  1  0  0  0  0  0  0
   -2.0570    1.9690   -0.9810 H   0  0  0  0  0  1  0  0  0  0  0  0
   -0.4090    1.5380    3.3300 H   0  0  0  0  0  1  0  0  0  0  0  0
    5.1520   -1.2540   -6.5490 H   0  0  0  0  0  1  0  0  0  0  0  0
  1  2  1  0
  1  7  1  0
  1 12  1  0
  1 18  1  0
  2  3  1  0
  2 10  1  0
  2 21  1  0
  3  4  1  0
  3  9  1  0
  3 22  1  0
  4  5  1  0
  4  8  1  0
  4 23  1  0
  5  6  2  0
  5 11  1  0
  6 13  1  0
  6 14  1  0
  7  8  1  0
  7 24  1  0
  7 25  1  0
  8 26  1  0
  8 27  1  0
  9 13  1  0
  9 28  1  0
  9 29  1  0
 10 15  1  0
 10 30  1  0
 10 31  1  0
 11 17  2  0
 11 32  1  0
 12 15  1  0
 12 19  1  0
 12 33  1  0
 13 34  1  0
 13 35  1  0
 14 16  2  0
 14 36  1  0
 15 37  1  0
 15 38  1  0
 16 17  1  0
 16 20  1  0
 17 39  1  0
 18 40  1  0
 18 41  1  0
 18 42  1  0
 19 43  1  0
 20 44  1  0
M  END
>  <AUTO_ID>  (25) 
100

>  <CAS>  (25) 
57-91-0

>  <EXPlogP>  (25) 
4.0100002

>  <KOWlogP>  (25) 
3.9400001

>  <NCTRlogRBA>  (25) 
0.49000001

>  <Name>  (25) 
17a-Estradiol

>  <SMILES>  (25) 
OC1CCC2C3C(CCC12C)c1c(cc(O)cc1)CC3

>  <Structure_Category>  (25) 
Steroid

$$$$
3a-Androstanediol
     RDKit          3D

 53 56  0  0  1  0  0  0  0  0999 V2000
   -0.1640    1.7290   -0.0550 C   0  0  0  0  0  0  0  0  0  0  0  0
   -0.7840   -2.4690   -1.4610 C   0  0  0  0  0  0  0  0  0  0  0  0
   -0.1780    0.1580   -0.1520 C   0  0  0  0  0  0  0  0  0  0  0  0
    0.6410   -1.8910   -1.3530 C   0  0  0  0  0  0  0  0  0  0  0  0
    0.6590   -0.3600   -1.3670 C   0  0  0  0  0  0  0  0  0  0  0  0
    1.3320    2.1760    0.0140 C   0  0  0  0  0  0  0  0  0  0  0  0
   -1.5810   -2.0110   -0.2330 C   0  0  0  0  0  0  0  0  0  0  0  0
   -1.5940   -0.4760   -0.1080 C   0  0  0  0  0  0  0  0  0  0  0  0
   -0.8610    2.2030    1.2520 C   0  0  0  0  0  0  0  0  0  0  0  0
    2.0940    0.1840   -1.3310 C   0  0  0  0  0  0  0  0  0  0  0  0
    1.4180   -2.6560   -2.4220 C   0  0  0  0  0  0  0  0  0  0  0  0
   -0.4420   -3.9710   -1.4830 C   0  0  0  0  0  0  0  0  0  0  0  0
    2.1400    1.7050   -1.2000 C   0  0  0  0  0  0  0  0  0  0  0  0
    1.4950    3.6880    0.2430 C   0  0  0  0  0  0  0  0  0  0  0  0
    0.7880   -4.0610   -2.4070 C   0  0  0  0  0  0  0  0  0  0  0  0
   -0.6900    3.7020    1.5310 C   0  0  0  0  0  0  0  0  0  0  0  0
    0.7700    4.1440    1.5110 C   0  0  0  0  0  0  0  0  0  0  0  0
   -0.9050    2.3610   -1.2610 C   0  0  0  0  0  0  0  0  0  0  0  0
   -1.5470   -2.0710   -2.7500 C   0  0  0  0  0  0  0  0  0  0  0  0
   -1.5090   -4.7740   -1.9500 O   0  0  0  0  0  0  0  0  0  0  0  0
    1.4220    3.5940    2.6560 O   0  0  0  0  0  0  0  0  0  0  0  0
    0.3310   -0.2120    0.7530 H   0  0  0  0  0  1  0  0  0  0  0  0
    1.0700   -2.2040   -0.3860 H   0  0  0  0  0  1  0  0  0  0  0  0
    0.2060   -0.0110   -2.3010 H   0  0  0  0  0  1  0  0  0  0  0  0
    1.7810    1.6810    0.8900 H   0  0  0  0  0  1  0  0  0  0  0  0
   -1.1380   -2.4300    0.6810 H   0  0  0  0  0  1  0  0  0  0  0  0
   -2.6100   -2.3860   -0.2760 H   0  0  0  0  0  1  0  0  0  0  0  0
   -2.2250   -0.0590   -0.8990 H   0  0  0  0  0  1  0  0  0  0  0  0
   -2.0850   -0.2260    0.8390 H   0  0  0  0  0  1  0  0  0  0  0  0
   -0.4600    1.6390    2.1040 H   0  0  0  0  0  1  0  0  0  0  0  0
   -1.9350    1.9860    1.2160 H   0  0  0  0  0  1  0  0  0  0  0  0
    2.6310   -0.1080   -2.2410 H   0  0  0  0  0  1  0  0  0  0  0  0
    2.6380   -0.2620   -0.4880 H   0  0  0  0  0  1  0  0  0  0  0  0
    2.4890   -2.6980   -2.1990 H   0  0  0  0  0  1  0  0  0  0  0  0
    1.3010   -2.1960   -3.4090 H   0  0  0  0  0  1  0  0  0  0  0  0
   -0.1720   -4.3200   -0.4780 H   0  0  0  0  0  1  0  0  0  0  0  0
    3.1860    2.0160   -1.0940 H   0  0  0  0  0  1  0  0  0  0  0  0
    1.7700    2.1720   -2.1200 H   0  0  0  0  0  1  0  0  0  0  0  0
    1.1290    4.2520   -0.6210 H   0  0  0  0  0  1  0  0  0  0  0  0
    2.5640    3.9170    0.3390 H   0  0  0  0  0  1  0  0  0  0  0  0
    1.4960   -4.8010   -2.0180 H   0  0  0  0  0  1  0  0  0  0  0  0
    0.5200   -4.3780   -3.4210 H   0  0  0  0  0  1  0  0  0  0  0  0
   -1.1260    3.9180    2.5150 H   0  0  0  0  0  1  0  0  0  0  0  0
   -1.2600    4.2830    0.7980 H   0  0  0  0  0  1  0  0  0  0  0  0
    0.8230    5.2350    1.6000 H   0  0  0  0  0  1  0  0  0  0  0  0
   -0.5150    2.0200   -2.2230 H   0  0  0  0  0  1  0  0  0  0  0  0
   -0.8360    3.4520   -1.2680 H   0  0  0  0  0  1  0  0  0  0  0  0
   -1.9730    2.1200   -1.2400 H   0  0  0  0  0  1  0  0  0  0  0  0
   -1.6740   -0.9900   -2.8500 H   0  0  0  0  0  1  0  0  0  0  0  0
   -2.5520   -2.5100   -2.7530 H   0  0  0  0  0  1  0  0  0  0  0  0
   -1.0430   -2.4160   -3.6580 H   0  0  0  0  0  1  0  0  0  0  0  0
   -1.1810   -5.6870   -2.0150 H   0  0  0  0  0  1  0  0  0  0  0  0
    2.3350    3.9300    2.6620 H   0  0  0  0  0  1  0  0  0  0  0  0
  1  3  1  0
  1  6  1  0
  1  9  1  0
  1 18  1  0
  2  4  1  0
  2  7  1  0
  2 12  1  0
  2 19  1  0
  3  5  1  0
  3  8  1  0
  3 22  1  0
  4  5  1  0
  4 11  1  0
  4 23  1  0
  5 10  1  0
  5 24  1  0
  6 13  1  0
  6 14  1  0
  6 25  1  0
  7  8  1  0
  7 26  1  0
  7 27  1  0
  8 28  1  0
  8 29  1  0
  9 16  1  0
  9 30  1  0
  9 31  1  0
 10 13  1  0
 10 32  1  0
 10 33  1  0
 11 15  1  0
 11 34  1  0
 11 35  1  0
 12 15  1  0
 12 20  1  0
 12 36  1  0
 13 37  1  0
 13 38  1  0
 14 17  1  0
 14 39  1  0
 14 40  1  0
 15 41  1  0
 15 42  1  0
 16 17  1  0
 16 43  1  0
 16 44  1  0
 17 21  1  0
 17 45  1  0
 18 46  1  0
 18 47  1  0
 18 48  1  0
 19 49  1  0
 19 50  1  0
 19 51  1  0
 20 52  1  0
 21 53  1  0
M  END
>  <AUTO_ID>  (26) 
101

>  <CAS>  (26) 
1852-53-5

>  <EXPlogP>  (26) 
4.1599998

>  <KOWlogP>  (26) 
3.98

>  <NCTRlogRBA>  (26) 
-2.6700001

>  <Name>  (26) 
3a-Androstanediol

>  <SMILES>  (26) 
OC1CCC2C3C(CCC12C)C1(C(CC(O)CC1)CC3)C

>  <Structure_Category>  (26) 
Steroid

$$$$
3-b-Androstanediol
     RDKit          3D

 53 56  0  0  1  0  0  0  0  0999 V2000
   -0.1290    1.7090   -0.0720 C   0  0  0  0  0  0  0  0  0  0  0  0
   -0.7950   -2.4900   -1.4550 C   0  0  0  0  0  0  0  0  0  0  0  0
   -0.1490    0.1370   -0.1620 C   0  0  0  0  0  0  0  0  0  0  0  0
    0.6350   -1.9190   -1.3780 C   0  0  0  0  0  0  0  0  0  0  0  0
    0.6610   -0.3860   -1.3930 C   0  0  0  0  0  0  0  0  0  0  0  0
    1.3690    2.1550   -0.0350 C   0  0  0  0  0  0  0  0  0  0  0  0
   -1.5620   -2.0270   -0.2100 C   0  0  0  0  0  0  0  0  0  0  0  0
   -1.5660   -0.4920   -0.0860 C   0  0  0  0  0  0  0  0  0  0  0  0
   -0.7990    2.1930    1.2460 C   0  0  0  0  0  0  0  0  0  0  0  0
    2.0990    0.1500   -1.3830 C   0  0  0  0  0  0  0  0  0  0  0  0
    1.3840   -2.6860   -2.4630 C   0  0  0  0  0  0  0  0  0  0  0  0
   -0.4610   -3.9950   -1.4850 C   0  0  0  0  0  0  0  0  0  0  0  0
    2.1540    1.6710   -1.2590 C   0  0  0  0  0  0  0  0  0  0  0  0
    1.5380    3.6650    0.1760 C   0  0  0  0  0  0  0  0  0  0  0  0
    0.7530   -4.0900   -2.4300 C   0  0  0  0  0  0  0  0  0  0  0  0
   -0.6220    3.6910    1.5090 C   0  0  0  0  0  0  0  0  0  0  0  0
    0.8400    4.1220    1.4560 C   0  0  0  0  0  0  0  0  0  0  0  0
   -0.8920    2.3390   -1.2660 C   0  0  0  0  0  0  0  0  0  0  0  0
   -1.5840   -2.0890   -2.7270 C   0  0  0  0  0  0  0  0  0  0  0  0
   -1.5390   -4.7920   -1.9350 O   0  0  0  0  0  0  0  0  0  0  0  0
    0.9250    5.5390    1.5660 O   0  0  0  0  0  0  0  0  0  0  0  0
    0.3780   -0.2300    0.7340 H   0  0  0  0  0  1  0  0  0  0  0  0
    1.0830   -2.2330   -0.4200 H   0  0  0  0  0  1  0  0  0  0  0  0
    0.1930   -0.0370   -2.3180 H   0  0  0  0  0  1  0  0  0  0  0  0
    1.8320    1.6720    0.8400 H   0  0  0  0  0  1  0  0  0  0  0  0
   -1.1020   -2.4480    0.6930 H   0  0  0  0  0  1  0  0  0  0  0  0
   -2.5940   -2.3980   -0.2310 H   0  0  0  0  0  1  0  0  0  0  0  0
   -2.2120   -0.0740   -0.8630 H   0  0  0  0  0  1  0  0  0  0  0  0
   -2.0340   -0.2400    0.8720 H   0  0  0  0  0  1  0  0  0  0  0  0
   -0.3740    1.6400    2.0950 H   0  0  0  0  0  1  0  0  0  0  0  0
   -1.8720    1.9730    1.2370 H   0  0  0  0  0  1  0  0  0  0  0  0
    2.6190   -0.1480   -2.3000 H   0  0  0  0  0  1  0  0  0  0  0  0
    2.6550   -0.2960   -0.5480 H   0  0  0  0  0  1  0  0  0  0  0  0
    2.4610   -2.7290   -2.2680 H   0  0  0  0  0  1  0  0  0  0  0  0
    1.2440   -2.2270   -3.4490 H   0  0  0  0  0  1  0  0  0  0  0  0
   -0.1750   -4.3460   -0.4860 H   0  0  0  0  0  1  0  0  0  0  0  0
    3.2040    1.9780   -1.1730 H   0  0  0  0  0  1  0  0  0  0  0  0
    1.7720    2.1350   -2.1760 H   0  0  0  0  0  1  0  0  0  0  0  0
    1.1670    4.2320   -0.6870 H   0  0  0  0  0  1  0  0  0  0  0  0
    2.6030    3.9200    0.2450 H   0  0  0  0  0  1  0  0  0  0  0  0
    1.4680   -4.8280   -2.0500 H   0  0  0  0  0  1  0  0  0  0  0  0
    0.4680   -4.4120   -3.4380 H   0  0  0  0  0  1  0  0  0  0  0  0
   -1.0390    3.9430    2.4920 H   0  0  0  0  0  1  0  0  0  0  0  0
   -1.2130    4.2760    0.7930 H   0  0  0  0  0  1  0  0  0  0  0  0
    1.3680    3.7020    2.3210 H   0  0  0  0  0  1  0  0  0  0  0  0
   -0.5210    1.9950   -2.2340 H   0  0  0  0  0  1  0  0  0  0  0  0
   -0.8220    3.4300   -1.2770 H   0  0  0  0  0  1  0  0  0  0  0  0
   -1.9600    2.1000   -1.2230 H   0  0  0  0  0  1  0  0  0  0  0  0
   -1.7040   -1.0070   -2.8270 H   0  0  0  0  0  1  0  0  0  0  0  0
   -2.5920   -2.5190   -2.7070 H   0  0  0  0  0  1  0  0  0  0  0  0
   -1.1040   -2.4410   -3.6460 H   0  0  0  0  0  1  0  0  0  0  0  0
   -1.2160   -5.7070   -2.0060 H   0  0  0  0  0  1  0  0  0  0  0  0
    0.4640    5.9270    0.8030 H   0  0  0  0  0  1  0  0  0  0  0  0
  1  3  1  0
  1  6  1  0
  1  9  1  0
  1 18  1  0
  2  4  1  0
  2  7  1  0
  2 12  1  0
  2 19  1  0
  3  5  1  0
  3  8  1  0
  3 22  1  0
  4  5  1  0
  4 11  1  0
  4 23  1  0
  5 10  1  0
  5 24  1  0
  6 13  1  0
  6 14  1  0
  6 25  1  0
  7  8  1  0
  7 26  1  0
  7 27  1  0
  8 28  1  0
  8 29  1  0
  9 16  1  0
  9 30  1  0
  9 31  1  0
 10 13  1  0
 10 32  1  0
 10 33  1  0
 11 15  1  0
 11 34  1  0
 11 35  1  0
 12 15  1  0
 12 20  1  0
 12 36  1  0
 13 37  1  0
 13 38  1  0
 14 17  1  0
 14 39  1  0
 14 40  1  0
 15 41  1  0
 15 42  1  0
 16 17  1  0
 16 43  1  0
 16 44  1  0
 17 21  1  0
 17 45  1  0
 18 46  1  0
 18 47  1  0
 18 48  1  0
 19 49  1  0
 19 50  1  0
 19 51  1  0
 20 52  1  0
 21 53  1  0
M  END
>  <AUTO_ID>  (27) 
102

>  <CAS>  (27) 
571-20-0

>  <EXPlogP>  (27) 
4.1599998

>  <KOWlogP>  (27) 
3.98

>  <NCTRlogRBA>  (27) 
-0.92000002

>  <Name>  (27) 
3-b-Androstanediol

>  <SMILES>  (27) 
OC1CCC2C3C(CCC12C)C1(C(CC(O)CC1)CC3)C

>  <Structure_Category>  (27) 
Steroid

$$$$
Hexestrol
     RDKit          3D

 42 43  0  0  1  0  0  0  0  0999 V2000
   -0.0770    1.5490   -0.0320 C   0  0  0  0  0  0  0  0  0  0  0  0
   -0.2730    0.0190    0.2780 C   0  0  0  0  0  0  0  0  0  0  0  0
   -1.7440   -0.3330    0.4960 C   0  0  0  0  0  0  0  0  0  0  0  0
    1.3930    1.8960   -0.2590 C   0  0  0  0  0  0  0  0  0  0  0  0
   -2.3820   -1.2270   -0.3800 C   0  0  0  0  0  0  0  0  0  0  0  0
   -2.4850    0.2170    1.5550 C   0  0  0  0  0  0  0  0  0  0  0  0
    2.0420    2.7830    0.6160 C   0  0  0  0  0  0  0  0  0  0  0  0
    2.1230    1.3500   -1.3280 C   0  0  0  0  0  0  0  0  0  0  0  0
    4.0870    2.5590   -0.6360 C   0  0  0  0  0  0  0  0  0  0  0  0
   -4.4380   -1.0050    0.8550 C   0  0  0  0  0  0  0  0  0  0  0  0
    3.3850    3.1110    0.4280 C   0  0  0  0  0  0  0  0  0  0  0  0
   -3.7250   -1.5610   -0.1990 C   0  0  0  0  0  0  0  0  0  0  0  0
    3.4680    1.6800   -1.5180 C   0  0  0  0  0  0  0  0  0  0  0  0
   -3.8290   -0.1170    1.7360 C   0  0  0  0  0  0  0  0  0  0  0  0
   -5.7490   -1.3590    0.9940 O   0  0  0  0  0  0  0  0  0  0  0  0
    5.3980    2.9080   -0.7830 O   0  0  0  0  0  0  0  0  0  0  0  0
    0.5790   -0.4440    1.4910 C   0  0  0  0  0  0  0  0  0  0  0  0
   -0.9360    2.0180   -1.2390 C   0  0  0  0  0  0  0  0  0  0  0  0
    0.5170   -1.9490    1.7400 C   0  0  0  0  0  0  0  0  0  0  0  0
   -0.8680    3.5220   -1.4860 C   0  0  0  0  0  0  0  0  0  0  0  0
   -0.4260    2.1130    0.8440 H   0  0  0  0  0  1  0  0  0  0  0  0
    0.0830   -0.5460   -0.5950 H   0  0  0  0  0  1  0  0  0  0  0  0
   -1.8360   -1.6720   -1.2090 H   0  0  0  0  0  1  0  0  0  0  0  0
   -2.0210    0.9120    2.2520 H   0  0  0  0  0  1  0  0  0  0  0  0
    1.5050    3.2230    1.4530 H   0  0  0  0  0  1  0  0  0  0  0  0
    1.6510    0.6630   -2.0260 H   0  0  0  0  0  1  0  0  0  0  0  0
    3.8810    3.7970    1.1100 H   0  0  0  0  0  1  0  0  0  0  0  0
   -4.2120   -2.2540   -0.8800 H   0  0  0  0  0  1  0  0  0  0  0  0
    4.0070    1.2450   -2.3530 H   0  0  0  0  0  1  0  0  0  0  0  0
   -4.3780    0.3230    2.5630 H   0  0  0  0  0  1  0  0  0  0  0  0
   -6.1140   -0.8980    1.7670 H   0  0  0  0  0  1  0  0  0  0  0  0
    5.7550    2.4510   -1.5630 H   0  0  0  0  0  1  0  0  0  0  0  0
    0.2740    0.0830    2.4030 H   0  0  0  0  0  1  0  0  0  0  0  0
    1.6320   -0.1940    1.3260 H   0  0  0  0  0  1  0  0  0  0  0  0
   -1.9900    1.7730   -1.0650 H   0  0  0  0  0  1  0  0  0  0  0  0
   -0.6420    1.4900   -2.1540 H   0  0  0  0  0  1  0  0  0  0  0  0
   -0.4840   -2.2700    2.0420 H   0  0  0  0  0  1  0  0  0  0  0  0
    1.2070   -2.2230    2.5440 H   0  0  0  0  0  1  0  0  0  0  0  0
    0.8050   -2.5060    0.8430 H   0  0  0  0  0  1  0  0  0  0  0  0
   -1.1430    4.0800   -0.5860 H   0  0  0  0  0  1  0  0  0  0  0  0
   -1.5660    3.8010   -2.2820 H   0  0  0  0  0  1  0  0  0  0  0  0
    0.1310    3.8380   -1.8000 H   0  0  0  0  0  1  0  0  0  0  0  0
  1  2  1  0
  1  4  1  0
  1 18  1  0
  1 21  1  0
  2  3  1  0
  2 17  1  0
  2 22  1  0
  3  5  2  0
  3  6  1  0
  4  7  2  0
  4  8  1  0
  5 12  1  0
  5 23  1  0
  6 14  2  0
  6 24  1  0
  7 11  1  0
  7 25  1  0
  8 13  2  0
  8 26  1  0
  9 11  2  0
  9 13  1  0
  9 16  1  0
 10 12  2  0
 10 14  1  0
 10 15  1  0
 11 27  1  0
 12 28  1  0
 13 29  1  0
 14 30  1  0
 15 31  1  0
 16 32  1  0
 17 19  1  0
 17 33  1  0
 17 34  1  0
 18 20  1  0
 18 35  1  0
 18 36  1  0
 19 37  1  0
 19 38  1  0
 19 39  1  0
 20 40  1  0
 20 41  1  0
 20 42  1  0
M  END
>  <AUTO_ID>  (28) 
110

>  <CAS>  (28) 
84-16-2

>  <KOWlogP>  (28) 
5.5999999

>  <NCTRlogRBA>  (28) 
2.48

>  <Name>  (28) 
Hexestrol

>  <SMILES>  (28) 
Oc1ccc(cc1)C(C(CC)c1ccc(O)cc1)CC

>  <Structure_Category>  (28) 
DES

$$$$
Dienestrol
     RDKit          3D

 38 39  0  0  0  0  0  0  0  0999 V2000
   -0.0290    1.4860    0.0390 C   0  0  0  0  0  0  0  0  0  0  0  0
   -0.0160   -0.0060    0.0120 C   0  0  0  0  0  0  0  0  0  0  0  0
    1.2250    2.2810    0.0130 C   0  0  0  0  0  0  0  0  0  0  0  0
   -1.2700   -0.8010   -0.0050 C   0  0  0  0  0  0  0  0  0  0  0  0
    1.1470   -0.7010    0.0010 C   0  0  0  0  0  0  0  0  0  0  0  0
   -1.1910    2.1790    0.0880 C   0  0  0  0  0  0  0  0  0  0  0  0
    1.8490    2.6530    1.2120 C   0  0  0  0  0  0  0  0  0  0  0  0
    1.8020    2.6500   -1.2110 C   0  0  0  0  0  0  0  0  0  0  0  0
   -1.8630   -1.2120    1.1970 C   0  0  0  0  0  0  0  0  0  0  0  0
   -1.8810   -1.1280   -1.2250 C   0  0  0  0  0  0  0  0  0  0  0  0
   -3.6390   -2.2700   -0.0410 C   0  0  0  0  0  0  0  0  0  0  0  0
    3.5910    3.7550   -0.0370 C   0  0  0  0  0  0  0  0  0  0  0  0
   -3.0480   -1.9490    1.1770 C   0  0  0  0  0  0  0  0  0  0  0  0
    3.0320    3.3920    1.1850 C   0  0  0  0  0  0  0  0  0  0  0  0
   -3.0670   -1.8650   -1.2440 C   0  0  0  0  0  0  0  0  0  0  0  0
    2.9870    3.3890   -1.2370 C   0  0  0  0  0  0  0  0  0  0  0  0
    4.7470    4.4790   -0.0140 O   0  0  0  0  0  0  0  0  0  0  0  0
   -4.7960   -2.9940   -0.0130 O   0  0  0  0  0  0  0  0  0  0  0  0
    1.3520   -2.1870   -0.0290 C   0  0  0  0  0  0  0  0  0  0  0  0
   -1.3970    3.6650    0.1170 C   0  0  0  0  0  0  0  0  0  0  0  0
    2.0910   -0.1600    0.0160 H   0  0  0  0  0  1  0  0  0  0  0  0
   -2.1350    1.6380    0.1120 H   0  0  0  0  0  1  0  0  0  0  0  0
    1.4160    2.3690    2.1680 H   0  0  0  0  0  1  0  0  0  0  0  0
    1.3290    2.3620   -2.1480 H   0  0  0  0  0  1  0  0  0  0  0  0
   -1.4040   -0.9610    2.1500 H   0  0  0  0  0  1  0  0  0  0  0  0
   -1.4320   -0.8090   -2.1630 H   0  0  0  0  0  1  0  0  0  0  0  0
   -3.5080   -2.2710    2.1060 H   0  0  0  0  0  1  0  0  0  0  0  0
    3.5160    3.6830    2.1120 H   0  0  0  0  0  1  0  0  0  0  0  0
   -3.5230   -2.1100   -2.1980 H   0  0  0  0  0  1  0  0  0  0  0  0
    3.4180    3.6670   -2.1940 H   0  0  0  0  0  1  0  0  0  0  0  0
    5.0190    4.6620   -0.9290 H   0  0  0  0  0  1  0  0  0  0  0  0
   -5.0900   -3.1470   -0.9260 H   0  0  0  0  0  1  0  0  0  0  0  0
    1.9400   -2.4550   -0.9130 H   0  0  0  0  0  1  0  0  0  0  0  0
    0.4270   -2.7670   -0.0560 H   0  0  0  0  0  1  0  0  0  0  0  0
    1.9140   -2.4950    0.8580 H   0  0  0  0  0  1  0  0  0  0  0  0
   -2.0180    3.9630   -0.7340 H   0  0  0  0  0  1  0  0  0  0  0  0
   -0.4730    4.2460    0.0730 H   0  0  0  0  0  1  0  0  0  0  0  0
   -1.9240    3.9430    1.0350 H   0  0  0  0  0  1  0  0  0  0  0  0
  1  2  1  0
  1  3  1  0
  1  6  2  0
  2  4  1  0
  2  5  2  0
  3  7  2  0
  3  8  1  0
  4  9  2  0
  4 10  1  0
  5 19  1  0
  5 21  1  0
  6 20  1  0
  6 22  1  0
  7 14  1  0
  7 23  1  0
  8 16  2  0
  8 24  1  0
  9 13  1  0
  9 25  1  0
 10 15  2  0
 10 26  1  0
 11 13  2  0
 11 15  1  0
 11 18  1  0
 12 14  2  0
 12 16  1  0
 12 17  1  0
 13 27  1  0
 14 28  1  0
 15 29  1  0
 16 30  1  0
 17 31  1  0
 18 32  1  0
 19 33  1  0
 19 34  1  0
 19 35  1  0
 20 36  1  0
 20 37  1  0
 20 38  1  0
M  END
>  <AUTO_ID>  (29) 
111

>  <CAS>  (29) 
84-17-3

>  <KOWlogP>  (29) 
5.4299998

>  <NCTRlogRBA>  (29) 
1.5700001

>  <Name>  (29) 
Dienestrol

>  <SMILES>  (29) 
Oc1ccc(cc1)C(C(=CC)c1ccc(O)cc1)=CC

>  <Structure_Category>  (29) 
DES

$$$$
Clomiphene
     RDKit          3D

 58 60  0  0  0  0  0  0  0  0999 V2000
    1.6260   -0.4660    3.3020 C   0  0  0  0  0  0  0  0  0  0  0  0
    1.8800   -1.7970    3.3430 C   0  0  0  0  0  0  0  0  0  0  0  0
    2.6320    0.4630    2.7320 C   0  0  0  0  0  0  0  0  0  0  0  0
    0.3480    0.0680    3.8340 C   0  0  0  0  0  0  0  0  0  0  0  0
    3.1360   -2.4160    2.8820 C   0  0  0  0  0  0  0  0  0  0  0  0
    0.7410   -2.9600    3.9660 Cl  0  0  0  0  0  0  0  0  0  0  0  0
    2.7450    0.6330    1.3460 C   0  0  0  0  0  0  0  0  0  0  0  0
    3.4600    1.2050    3.5800 C   0  0  0  0  0  0  0  0  0  0  0  0
    8.0500    3.7280    0.7830 N   0  0  0  0  0  0  0  0  0  0  0  0
    4.5160    2.2480    1.6620 C   0  0  0  0  0  0  0  0  0  0  0  0
    3.6850    1.5190    0.8120 C   0  0  0  0  0  0  0  0  0  0  0  0
    4.3940    2.0930    3.0450 C   0  0  0  0  0  0  0  0  0  0  0  0
    5.4690    3.1480    1.2730 O   0  0  0  0  0  0  0  0  0  0  0  0
    5.7910    3.1930   -0.1210 C   0  0  0  0  0  0  0  0  0  0  0  0
    7.0010    4.1200   -0.2600 C   0  0  0  0  0  0  0  0  0  0  0  0
    4.2180   -2.5540    3.7620 C   0  0  0  0  0  0  0  0  0  0  0  0
    0.1770    0.2550    5.2130 C   0  0  0  0  0  0  0  0  0  0  0  0
    3.2600   -2.8740    1.5630 C   0  0  0  0  0  0  0  0  0  0  0  0
   -0.6880    0.4140    2.9590 C   0  0  0  0  0  0  0  0  0  0  0  0
    8.9020    2.5570    0.3350 C   0  0  0  0  0  0  0  0  0  0  0  0
    8.8790    4.9090    1.2430 C   0  0  0  0  0  0  0  0  0  0  0  0
    9.3640    1.7590    1.5410 C   0  0  0  0  0  0  0  0  0  0  0  0
    8.1230    5.7030    2.2940 C   0  0  0  0  0  0  0  0  0  0  0  0
    4.4530   -3.4560    1.1310 C   0  0  0  0  0  0  0  0  0  0  0  0
   -1.8830    0.9350    3.4590 C   0  0  0  0  0  0  0  0  0  0  0  0
    5.4070   -3.1430    3.3280 C   0  0  0  0  0  0  0  0  0  0  0  0
   -1.0190    0.7760    5.7090 C   0  0  0  0  0  0  0  0  0  0  0  0
    5.5240   -3.5920    2.0140 C   0  0  0  0  0  0  0  0  0  0  0  0
   -2.0480    1.1160    4.8320 C   0  0  0  0  0  0  0  0  0  0  0  0
    2.0970    0.0770    0.6710 H   0  0  0  0  0  1  0  0  0  0  0  0
    3.3820    1.1000    4.6600 H   0  0  0  0  0  1  0  0  0  0  0  0
    7.4890    3.4070    1.5910 H   0  0  0  0  0  1  0  0  0  0  0  0
    3.7320    1.6210   -0.2670 H   0  0  0  0  0  1  0  0  0  0  0  0
    5.0280    2.6670    3.7160 H   0  0  0  0  0  1  0  0  0  0  0  0
    6.0410    2.1920   -0.4900 H   0  0  0  0  0  1  0  0  0  0  0  0
    4.9510    3.6010   -0.6960 H   0  0  0  0  0  1  0  0  0  0  0  0
    6.6950    5.1470   -0.0390 H   0  0  0  0  0  1  0  0  0  0  0  0
    7.4620    4.0840   -1.2520 H   0  0  0  0  0  1  0  0  0  0  0  0
    4.1360   -2.2160    4.7930 H   0  0  0  0  0  1  0  0  0  0  0  0
    0.9720   -0.0060    5.9080 H   0  0  0  0  0  1  0  0  0  0  0  0
    2.4300   -2.7810    0.8670 H   0  0  0  0  0  1  0  0  0  0  0  0
   -0.5750    0.2790    1.8860 H   0  0  0  0  0  1  0  0  0  0  0  0
    8.2910    1.9190   -0.3100 H   0  0  0  0  0  1  0  0  0  0  0  0
    9.7380    2.9530   -0.2500 H   0  0  0  0  0  1  0  0  0  0  0  0
    9.8080    4.5270    1.6770 H   0  0  0  0  0  1  0  0  0  0  0  0
    9.1240    5.5120    0.3620 H   0  0  0  0  0  1  0  0  0  0  0  0
    8.5100    1.3830    2.1140 H   0  0  0  0  0  1  0  0  0  0  0  0
    9.9910    2.3530    2.2120 H   0  0  0  0  0  1  0  0  0  0  0  0
    9.9530    0.8960    1.2130 H   0  0  0  0  0  1  0  0  0  0  0  0
    7.8790    5.0780    3.1590 H   0  0  0  0  0  1  0  0  0  0  0  0
    7.1910    6.1210    1.9030 H   0  0  0  0  0  1  0  0  0  0  0  0
    8.7380    6.5370    2.6460 H   0  0  0  0  0  1  0  0  0  0  0  0
    4.5440   -3.8110    0.1080 H   0  0  0  0  0  1  0  0  0  0  0  0
   -2.6850    1.2010    2.7760 H   0  0  0  0  0  1  0  0  0  0  0  0
    6.2370   -3.2600    4.0200 H   0  0  0  0  0  1  0  0  0  0  0  0
   -1.1460    0.9180    6.7780 H   0  0  0  0  0  1  0  0  0  0  0  0
    6.4480   -4.0580    1.6790 H   0  0  0  0  0  1  0  0  0  0  0  0
   -2.9790    1.5210    5.2180 H   0  0  0  0  0  1  0  0  0  0  0  0
  1  2  2  0
  1  3  1  0
  1  4  1  0
  2  5  1  0
  2  6  1  0
  3  7  2  0
  3  8  1  0
  4 17  2  0
  4 19  1  0
  5 16  2  0
  5 18  1  0
  7 11  1  0
  7 30  1  0
  8 12  2  0
  8 31  1  0
  9 15  1  0
  9 20  1  0
  9 21  1  0
  9 32  1  0
 10 11  2  0
 10 12  1  0
 10 13  1  0
 11 33  1  0
 12 34  1  0
 13 14  1  0
 14 15  1  0
 14 35  1  0
 14 36  1  0
 15 37  1  0
 15 38  1  0
 16 26  1  0
 16 39  1  0
 17 27  1  0
 17 40  1  0
 18 24  2  0
 18 41  1  0
 19 25  2  0
 19 42  1  0
 20 22  1  0
 20 43  1  0
 20 44  1  0
 21 23  1  0
 21 45  1  0
 21 46  1  0
 22 47  1  0
 22 48  1  0
 22 49  1  0
 23 50  1  0
 23 51  1  0
 23 52  1  0
 24 28  1  0
 24 53  1  0
 25 29  1  0
 25 54  1  0
 26 28  2  0
 26 55  1  0
 27 29  2  0
 27 56  1  0
 28 57  1  0
 29 58  1  0
M  CHG  1   9   1
M  END
>  <AUTO_ID>  (30) 
114

>  <CAS>  (30) 
911-45-5

>  <KOWlogP>  (30) 
6.7399998

>  <NCTRlogRBA>  (30) 
-0.14

>  <Name>  (30) 
Clomiphene

>  <SMILES>  (30) 
ClC(=C(c1ccc(OCCN(CC)CC)cc1)c1ccccc1)c1ccccc1

>  <Structure_Category>  (30) 
DES

$$$$
Nafoxidine
     RDKit          3D

 64 68  0  0  0  0  0  0  0  0999 V2000
    0.0680    1.4390    0.0150 C   0  0  0  0  0  0  0  0  0  0  0  0
    0.0750    0.0800   -0.0220 C   0  0  0  0  0  0  0  0  0  0  0  0
    1.3840    2.1410   -0.1200 C   0  0  0  0  0  0  0  0  0  0  0  0
    2.5070    1.4650   -0.6290 C   0  0  0  0  0  0  0  0  0  0  0  0
    1.3550   -0.7100   -0.2000 C   0  0  0  0  0  0  0  0  0  0  0  0
   -1.2110    2.1720    0.2020 C   0  0  0  0  0  0  0  0  0  0  0  0
    1.5290    3.4880    0.2460 C   0  0  0  0  0  0  0  0  0  0  0  0
   -7.7510    4.7740    0.9420 N   0  0  0  0  0  0  0  0  0  0  0  0
    2.3770    0.0300   -1.0600 C   0  0  0  0  0  0  0  0  0  0  0  0
   -1.1320   -0.7650    0.1140 C   0  0  0  0  0  0  0  0  0  0  0  0
    3.7270    2.1400   -0.7870 C   0  0  0  0  0  0  0  0  0  0  0  0
   -1.8460    2.2100    1.4490 C   0  0  0  0  0  0  0  0  0  0  0  0
   -1.7760    2.8670   -0.8730 C   0  0  0  0  0  0  0  0  0  0  0  0
    3.8580    3.4810   -0.4200 C   0  0  0  0  0  0  0  0  0  0  0  0
    2.7540    4.1520    0.1000 C   0  0  0  0  0  0  0  0  0  0  0  0
   -3.5970    3.6200    0.5460 C   0  0  0  0  0  0  0  0  0  0  0  0
   -2.9620    3.5830   -0.6990 C   0  0  0  0  0  0  0  0  0  0  0  0
   -3.0360    2.9280    1.6200 C   0  0  0  0  0  0  0  0  0  0  0  0
   -4.7450    4.3640    0.5770 O   0  0  0  0  0  0  0  0  0  0  0  0
   -6.6030    5.4400    1.6750 C   0  0  0  0  0  0  0  0  0  0  0  0
   -5.4030    4.5010    1.8360 C   0  0  0  0  0  0  0  0  0  0  0  0
    5.1020    4.0120   -0.6210 O   0  0  0  0  0  0  0  0  0  0  0  0
   -9.0390    5.5850    0.9580 C   0  0  0  0  0  0  0  0  0  0  0  0
   -7.4680    4.4200   -0.5060 C   0  0  0  0  0  0  0  0  0  0  0  0
   -2.1020   -0.8020   -0.8960 C   0  0  0  0  0  0  0  0  0  0  0  0
   -1.3020   -1.5640    1.2540 C   0  0  0  0  0  0  0  0  0  0  0  0
    5.2870    5.3740   -0.2560 C   0  0  0  0  0  0  0  0  0  0  0  0
   -8.8390    4.4570   -1.1450 C   0  0  0  0  0  0  0  0  0  0  0  0
   -9.4730    5.6690   -0.4950 C   0  0  0  0  0  0  0  0  0  0  0  0
   -2.4310   -2.3740    1.3860 C   0  0  0  0  0  0  0  0  0  0  0  0
   -3.2310   -1.6120   -0.7610 C   0  0  0  0  0  0  0  0  0  0  0  0
   -3.3960   -2.3950    0.3810 C   0  0  0  0  0  0  0  0  0  0  0  0
    1.1580   -1.6820   -0.6710 H   0  0  0  0  0  1  0  0  0  0  0  0
    1.7790   -0.9160    0.7920 H   0  0  0  0  0  1  0  0  0  0  0  0
    0.6910    4.0480    0.6550 H   0  0  0  0  0  1  0  0  0  0  0  0
   -7.9580    3.8890    1.4250 H   0  0  0  0  0  1  0  0  0  0  0  0
    3.3430   -0.4850   -0.9860 H   0  0  0  0  0  1  0  0  0  0  0  0
    2.0710    0.0100   -2.1140 H   0  0  0  0  0  1  0  0  0  0  0  0
    4.5880    1.6180   -1.1990 H   0  0  0  0  0  1  0  0  0  0  0  0
   -1.4160    1.6810    2.2970 H   0  0  0  0  0  1  0  0  0  0  0  0
   -1.2930    2.8580   -1.8480 H   0  0  0  0  0  1  0  0  0  0  0  0
    2.8060    5.1930    0.4010 H   0  0  0  0  0  1  0  0  0  0  0  0
   -3.3890    4.1210   -1.5420 H   0  0  0  0  0  1  0  0  0  0  0  0
   -3.4910    2.9240    2.6050 H   0  0  0  0  0  1  0  0  0  0  0  0
   -6.9910    5.7110    2.6620 H   0  0  0  0  0  1  0  0  0  0  0  0
   -6.3440    6.3450    1.1140 H   0  0  0  0  0  1  0  0  0  0  0  0
   -4.7140    4.9530    2.5600 H   0  0  0  0  0  1  0  0  0  0  0  0
   -5.7370    3.5230    2.2030 H   0  0  0  0  0  1  0  0  0  0  0  0
   -8.8520    6.5700    1.3960 H   0  0  0  0  0  1  0  0  0  0  0  0
   -9.7520    5.0260    1.5720 H   0  0  0  0  0  1  0  0  0  0  0  0
   -7.0000    3.4330   -0.5410 H   0  0  0  0  0  1  0  0  0  0  0  0
   -6.8110    5.1900   -0.9240 H   0  0  0  0  0  1  0  0  0  0  0  0
   -1.9800   -0.2050   -1.7970 H   0  0  0  0  0  1  0  0  0  0  0  0
   -0.5560   -1.5600    2.0460 H   0  0  0  0  0  1  0  0  0  0  0  0
    6.3260    5.6410   -0.4730 H   0  0  0  0  0  1  0  0  0  0  0  0
    5.1230    5.5220    0.8170 H   0  0  0  0  0  1  0  0  0  0  0  0
    4.6430    6.0320   -0.8490 H   0  0  0  0  0  1  0  0  0  0  0  0
   -9.4040    3.5500   -0.8980 H   0  0  0  0  0  1  0  0  0  0  0  0
   -8.7880    4.5430   -2.2340 H   0  0  0  0  0  1  0  0  0  0  0  0
   -9.0820    6.5880   -0.9490 H   0  0  0  0  0  1  0  0  0  0  0  0
  -10.5620    5.6820   -0.6010 H   0  0  0  0  0  1  0  0  0  0  0  0
   -2.5550   -2.9910    2.2720 H   0  0  0  0  0  1  0  0  0  0  0  0
   -3.9770   -1.6370   -1.5500 H   0  0  0  0  0  1  0  0  0  0  0  0
   -4.2750   -3.0260    0.4830 H   0  0  0  0  0  1  0  0  0  0  0  0
  1  2  2  0
  1  3  1  0
  1  6  1  0
  2  5  1  0
  2 10  1  0
  3  4  2  0
  3  7  1  0
  4  9  1  0
  4 11  1  0
  5  9  1  0
  5 33  1  0
  5 34  1  0
  6 12  2  0
  6 13  1  0
  7 15  2  0
  7 35  1  0
  8 20  1  0
  8 23  1  0
  8 24  1  0
  8 36  1  0
  9 37  1  0
  9 38  1  0
 10 25  2  0
 10 26  1  0
 11 14  2  0
 11 39  1  0
 12 18  1  0
 12 40  1  0
 13 17  2  0
 13 41  1  0
 14 15  1  0
 14 22  1  0
 15 42  1  0
 16 17  1  0
 16 18  2  0
 16 19  1  0
 17 43  1  0
 18 44  1  0
 19 21  1  0
 20 21  1  0
 20 45  1  0
 20 46  1  0
 21 47  1  0
 21 48  1  0
 22 27  1  0
 23 29  1  0
 23 49  1  0
 23 50  1  0
 24 28  1  0
 24 51  1  0
 24 52  1  0
 25 31  1  0
 25 53  1  0
 26 30  2  0
 26 54  1  0
 27 55  1  0
 27 56  1  0
 27 57  1  0
 28 29  1  0
 28 58  1  0
 28 59  1  0
 29 60  1  0
 29 61  1  0
 30 32  1  0
 30 62  1  0
 31 32  2  0
 31 63  1  0
 32 64  1  0
M  CHG  1   8   1
M  END
>  <AUTO_ID>  (31) 
116

>  <CAS>  (31) 
1845-11-0

>  <KOWlogP>  (31) 
7.1999998

>  <NCTRlogRBA>  (31) 
-0.14

>  <Name>  (31) 
Nafoxidine

>  <SMILES>  (31) 
O(CCN1CCCC1)c1ccc(cc1)C=1c2c(cc(OC)cc2)CCC=1c1ccccc1

>  <Structure_Category>  (31) 
DES

$$$$
Aurin
     RDKit          3D

 36 38  0  0  0  0  0  0  0  0999 V2000
   -0.0070    1.3390    0.0180 C   0  0  0  0  0  0  0  0  0  0  0  0
    0.0210   -0.0270    0.0020 C   0  0  0  0  0  0  0  0  0  0  0  0
    1.2300    2.1370   -0.0010 C   0  0  0  0  0  0  0  0  0  0  0  0
   -1.2750    2.0850    0.0550 C   0  0  0  0  0  0  0  0  0  0  0  0
   -1.3150    3.4240    0.0700 C   0  0  0  0  0  0  0  0  0  0  0  0
    1.2140    3.4770    0.0130 C   0  0  0  0  0  0  0  0  0  0  0  0
   -1.2390   -0.8170    0.0410 C   0  0  0  0  0  0  0  0  0  0  0  0
    1.3130   -0.7630   -0.0570 C   0  0  0  0  0  0  0  0  0  0  0  0
   -0.0670    4.2170    0.0500 C   0  0  0  0  0  0  0  0  0  0  0  0
   -0.0920    5.4420    0.0630 O   0  0  0  0  0  0  0  0  0  0  0  0
    1.9250   -1.2130    1.1220 C   0  0  0  0  0  0  0  0  0  0  0  0
    1.9240   -1.0180   -1.2930 C   0  0  0  0  0  0  0  0  0  0  0  0
   -1.8320   -1.2580   -1.1520 C   0  0  0  0  0  0  0  0  0  0  0  0
   -1.8390   -1.1300    1.2680 C   0  0  0  0  0  0  0  0  0  0  0  0
    3.7330   -2.1450   -0.1670 C   0  0  0  0  0  0  0  0  0  0  0  0
   -3.6000   -2.3000    0.1090 C   0  0  0  0  0  0  0  0  0  0  0  0
    3.1360   -1.7070   -1.3450 C   0  0  0  0  0  0  0  0  0  0  0  0
   -3.0220   -1.8700    1.2990 C   0  0  0  0  0  0  0  0  0  0  0  0
    3.1380   -1.9040    1.0680 C   0  0  0  0  0  0  0  0  0  0  0  0
   -3.0150   -2.0000   -1.1180 C   0  0  0  0  0  0  0  0  0  0  0  0
   -4.7540   -3.0220    0.1920 O   0  0  0  0  0  0  0  0  0  0  0  0
    4.9170   -2.8160   -0.2700 O   0  0  0  0  0  0  0  0  0  0  0  0
    2.1950    1.6420   -0.0240 H   0  0  0  0  0  1  0  0  0  0  0  0
   -2.2200    1.5490    0.0660 H   0  0  0  0  0  1  0  0  0  0  0  0
   -2.2470    3.9760    0.0960 H   0  0  0  0  0  1  0  0  0  0  0  0
    2.1220    4.0680    0.0000 H   0  0  0  0  0  1  0  0  0  0  0  0
    1.4620   -1.0240    2.0880 H   0  0  0  0  0  1  0  0  0  0  0  0
    1.4640   -0.6790   -2.2180 H   0  0  0  0  0  1  0  0  0  0  0  0
   -1.3770   -1.0240   -2.1110 H   0  0  0  0  0  1  0  0  0  0  0  0
   -1.3930   -0.7980    2.2020 H   0  0  0  0  0  1  0  0  0  0  0  0
    3.6130   -1.9020   -2.3010 H   0  0  0  0  0  1  0  0  0  0  0  0
   -3.4900   -2.1110    2.2490 H   0  0  0  0  0  1  0  0  0  0  0  0
    3.5970   -2.2410    1.9920 H   0  0  0  0  0  1  0  0  0  0  0  0
   -3.4610   -2.3300   -2.0520 H   0  0  0  0  0  1  0  0  0  0  0  0
   -5.0330   -3.2840   -0.7020 H   0  0  0  0  0  1  0  0  0  0  0  0
    5.2060   -3.0930    0.6150 H   0  0  0  0  0  1  0  0  0  0  0  0
  1  2  2  3
  1  3  1  0
  1  4  1  0
  2  7  1  0
  2  8  1  0
  3  6  2  0
  3 23  1  0
  4  5  2  0
  4 24  1  0
  5  9  1  0
  5 25  1  0
  6  9  1  0
  6 26  1  0
  7 13  2  0
  7 14  1  0
  8 11  2  0
  8 12  1  0
  9 10  2  0
 11 19  1  0
 11 27  1  0
 12 17  2  0
 12 28  1  0
 13 20  1  0
 13 29  1  0
 14 18  2  0
 14 30  1  0
 15 17  1  0
 15 19  2  0
 15 22  1  0
 16 18  1  0
 16 20  2  0
 16 21  1  0
 17 31  1  0
 18 32  1  0
 19 33  1  0
 20 34  1  0
 21 35  1  0
 22 36  1  0
M  END
>  <AUTO_ID>  (32) 
117

>  <CAS>  (32) 
603-45-2

>  <KOWlogP>  (32) 
3.03

>  <NCTRlogRBA>  (32) 
-1.5

>  <Name>  (32) 
Aurin

>  <SMILES>  (32) 
Oc1ccc(cc1)C(c1ccc(O)cc1)=C1C=CC(=O)C=C1

>  <Structure_Category>  (32) 
DDT

$$$$
Baicalein
     RDKit          3D

 30 32  0  0  0  0  0  0  0  0999 V2000
   -0.0370    1.5320   -0.0270 C   0  0  0  0  0  0  0  0  0  0  0  0
    0.0460    0.0860   -0.2250 C   0  0  0  0  0  0  0  0  0  0  0  0
    1.1170    2.3140   -0.0180 C   0  0  0  0  0  0  0  0  0  0  0  0
   -1.2910    2.1160    0.1500 C   0  0  0  0  0  0  0  0  0  0  0  0
   -1.2180   -0.6630   -0.2250 C   0  0  0  0  0  0  0  0  0  0  0  0
   -2.3670    0.0070   -0.0370 C   0  0  0  0  0  0  0  0  0  0  0  0
   -2.4520    1.3820    0.1460 O   0  0  0  0  0  0  0  0  0  0  0  0
    1.0070    3.6830    0.1690 C   0  0  0  0  0  0  0  0  0  0  0  0
   -1.3990    3.4960    0.3380 C   0  0  0  0  0  0  0  0  0  0  0  0
   -0.2420    4.2690    0.3440 C   0  0  0  0  0  0  0  0  0  0  0  0
    1.1400   -0.4460   -0.3820 O   0  0  0  0  0  0  0  0  0  0  0  0
   -3.6740   -0.6810   -0.0390 C   0  0  0  0  0  0  0  0  0  0  0  0
    2.3730    1.7900   -0.1870 O   0  0  0  0  0  0  0  0  0  0  0  0
    2.1220    4.4740    0.1810 O   0  0  0  0  0  0  0  0  0  0  0  0
   -0.3330    5.6190    0.5250 O   0  0  0  0  0  0  0  0  0  0  0  0
   -4.7710   -0.0960   -0.6910 C   0  0  0  0  0  0  0  0  0  0  0  0
   -3.8630   -1.9070    0.6190 C   0  0  0  0  0  0  0  0  0  0  0  0
   -5.1100   -2.5380    0.6100 C   0  0  0  0  0  0  0  0  0  0  0  0
   -6.0180   -0.7270   -0.6990 C   0  0  0  0  0  0  0  0  0  0  0  0
   -6.1860   -1.9490   -0.0510 C   0  0  0  0  0  0  0  0  0  0  0  0
   -1.1580   -1.7310   -0.3910 H   0  0  0  0  0  1  0  0  0  0  0  0
   -2.3690    3.9640    0.4760 H   0  0  0  0  0  1  0  0  0  0  0  0
    2.2610    0.8130   -0.3070 H   0  0  0  0  0  1  0  0  0  0  0  0
    2.8620    3.8460    0.0400 H   0  0  0  0  0  1  0  0  0  0  0  0
    0.5930    5.9350    0.4900 H   0  0  0  0  0  1  0  0  0  0  0  0
   -4.6640    0.8560   -1.2060 H   0  0  0  0  0  1  0  0  0  0  0  0
   -3.0460   -2.3820    1.1580 H   0  0  0  0  0  1  0  0  0  0  0  0
   -5.2430   -3.4870    1.1230 H   0  0  0  0  0  1  0  0  0  0  0  0
   -6.8570   -0.2620   -1.2100 H   0  0  0  0  0  1  0  0  0  0  0  0
   -7.1550   -2.4390   -0.0570 H   0  0  0  0  0  1  0  0  0  0  0  0
  1  2  1  0
  1  3  2  0
  1  4  1  0
  2  5  1  0
  2 11  2  0
  3  8  1  0
  3 13  1  0
  4  7  1  0
  4  9  2  0
  5  6  2  0
  5 21  1  0
  6  7  1  0
  6 12  1  0
  8 10  2  0
  8 14  1  0
  9 10  1  0
  9 22  1  0
 10 15  1  0
 12 16  2  0
 12 17  1  0
 13 23  1  0
 14 24  1  0
 15 25  1  0
 16 19  1  0
 16 26  1  0
 17 18  2  0
 17 27  1  0
 18 20  1  0
 18 28  1  0
 19 20  2  0
 19 29  1  0
 20 30  1  0
M  END
>  <AUTO_ID>  (33) 
119

>  <CAS>  (33) 
491-67-8

>  <KOWlogP>  (33) 
3.27

>  <NCTRlogRBA>  (33) 
-3.05

>  <Name>  (33) 
Baicalein

>  <SMILES>  (33) 
O1c2c(c(O)c(O)c(O)c2)C(=O)C=C1c1ccccc1

>  <Structure_Category>  (33) 
Phyto

$$$$
Mestranol
     RDKit          3D

 49 52  0  0  1  0  0  0  0  0999 V2000
    0.1110    1.6240    0.1180 C   0  0  0  0  0  0  0  0  0  0  0  0
   -0.0320    0.0850    0.1200 C   0  0  0  0  0  0  0  0  0  0  0  0
   -1.4740   -0.3720    0.3580 C   0  0  0  0  0  0  0  0  0  0  0  0
   -2.3780    0.1840   -0.7840 C   0  0  0  0  0  0  0  0  0  0  0  0
   -3.8160   -0.3110   -0.6420 C   0  0  0  0  0  0  0  0  0  0  0  0
    1.6600    1.7630   -0.0200 C   0  0  0  0  0  0  0  0  0  0  0  0
   -4.0990   -1.4990    0.0630 C   0  0  0  0  0  0  0  0  0  0  0  0
    2.1640    1.5450   -1.3930 C   0  0  0  0  0  0  0  0  0  0  0  0
   -0.7550    2.1830   -1.0260 C   0  0  0  0  0  0  0  0  0  0  0  0
   -2.2230    1.7210   -0.9240 C   0  0  0  0  0  0  0  0  0  0  0  0
    1.0520   -0.3720    1.0940 C   0  0  0  0  0  0  0  0  0  0  0  0
   -1.6060   -1.8960    0.3970 C   0  0  0  0  0  0  0  0  0  0  0  0
    2.5850    1.3720   -2.5050 C   0  0  0  0  0  0  0  0  0  0  0  0
   -4.8820    0.3470   -1.2790 C   0  0  0  0  0  0  0  0  0  0  0  0
   -3.0300   -2.2850    0.7830 C   0  0  0  0  0  0  0  0  0  0  0  0
    2.1910    0.6550    0.9250 C   0  0  0  0  0  0  0  0  0  0  0  0
   -5.4260   -1.9580    0.1550 C   0  0  0  0  0  0  0  0  0  0  0  0
   -6.4760   -1.2810   -0.4650 C   0  0  0  0  0  0  0  0  0  0  0  0
    2.1250    3.0310    0.4220 O   0  0  0  0  0  0  0  0  0  0  0  0
   -6.1970   -0.1260   -1.1880 C   0  0  0  0  0  0  0  0  0  0  0  0
   -0.3490    2.2960    1.4450 C   0  0  0  0  0  0  0  0  0  0  0  0
   -7.7090   -1.8480   -0.2930 O   0  0  0  0  0  0  0  0  0  0  0  0
   -8.8080   -1.1970   -0.9180 C   0  0  0  0  0  0  0  0  0  0  0  0
    0.2580   -0.3030   -0.8690 H   0  0  0  0  0  1  0  0  0  0  0  0
   -1.8250    0.0120    1.3240 H   0  0  0  0  0  1  0  0  0  0  0  0
   -2.0210   -0.2500   -1.7310 H   0  0  0  0  0  1  0  0  0  0  0  0
   -0.3760    1.8480   -1.9990 H   0  0  0  0  0  1  0  0  0  0  0  0
   -0.7140    3.2790   -1.0400 H   0  0  0  0  0  1  0  0  0  0  0  0
   -2.7200    2.2250   -0.0870 H   0  0  0  0  0  1  0  0  0  0  0  0
   -2.7300    2.0710   -1.8310 H   0  0  0  0  0  1  0  0  0  0  0  0
    1.3980   -1.3860    0.8680 H   0  0  0  0  0  1  0  0  0  0  0  0
    0.6900   -0.3700    2.1280 H   0  0  0  0  0  1  0  0  0  0  0  0
   -0.9110   -2.3370    1.1210 H   0  0  0  0  0  1  0  0  0  0  0  0
   -1.3550   -2.3210   -0.5840 H   0  0  0  0  0  1  0  0  0  0  0  0
    2.9580    1.2170   -3.4910 H   0  0  0  0  0  1  0  0  0  0  0  0
   -4.7130    1.2440   -1.8700 H   0  0  0  0  0  1  0  0  0  0  0  0
   -3.1640   -3.3570    0.5900 H   0  0  0  0  0  1  0  0  0  0  0  0
   -3.1640   -2.1250    1.8600 H   0  0  0  0  0  1  0  0  0  0  0  0
    2.4690    1.0620    1.9050 H   0  0  0  0  0  1  0  0  0  0  0  0
    3.0890    0.1660    0.5280 H   0  0  0  0  0  1  0  0  0  0  0  0
   -5.6460   -2.8630    0.7180 H   0  0  0  0  0  1  0  0  0  0  0  0
    1.7990    3.6890   -0.2160 H   0  0  0  0  0  1  0  0  0  0  0  0
   -6.9750    0.4330   -1.6990 H   0  0  0  0  0  1  0  0  0  0  0  0
    0.2350    1.9650    2.3090 H   0  0  0  0  0  1  0  0  0  0  0  0
   -1.3980    2.1000    1.6830 H   0  0  0  0  0  1  0  0  0  0  0  0
   -0.2410    3.3860    1.3820 H   0  0  0  0  0  1  0  0  0  0  0  0
   -9.7110   -1.7710   -0.6880 H   0  0  0  0  0  1  0  0  0  0  0  0
   -8.6910   -1.1830   -2.0070 H   0  0  0  0  0  1  0  0  0  0  0  0
   -8.9450   -0.1860   -0.5220 H   0  0  0  0  0  1  0  0  0  0  0  0
  1  2  1  0
  1  6  1  0
  1  9  1  0
  1 21  1  0
  2  3  1  0
  2 11  1  0
  2 24  1  0
  3  4  1  0
  3 12  1  0
  3 25  1  0
  4  5  1  0
  4 10  1  0
  4 26  1  0
  5  7  2  0
  5 14  1  0
  6  8  1  0
  6 16  1  0
  6 19  1  0
  7 15  1  0
  7 17  1  0
  8 13  3  0
  9 10  1  0
  9 27  1  0
  9 28  1  0
 10 29  1  0
 10 30  1  0
 11 16  1  0
 11 31  1  0
 11 32  1  0
 12 15  1  0
 12 33  1  0
 12 34  1  0
 13 35  1  0
 14 20  2  0
 14 36  1  0
 15 37  1  0
 15 38  1  0
 16 39  1  0
 16 40  1  0
 17 18  2  0
 17 41  1  0
 18 20  1  0
 18 22  1  0
 19 42  1  0
 20 43  1  0
 21 44  1  0
 21 45  1  0
 21 46  1  0
 22 23  1  0
 23 47  1  0
 23 48  1  0
 23 49  1  0
M  END
>  <AUTO_ID>  (34) 
120

>  <CAS>  (34) 
72-33-3

>  <KOWlogP>  (34) 
4.6799998

>  <NCTRlogRBA>  (34) 
0.34999999

>  <Name>  (34) 
Mestranol

>  <SMILES>  (34) 
O(C)c1cc2CCC3C4CCC(O)(C#C)C4(CCC3c2cc1)C

>  <Structure_Category>  (34) 
Steroid

$$$$
Apigenin
     RDKit          3D

 30 32  0  0  0  0  0  0  0  0999 V2000
   -0.0210    1.4860    0.1400 C   0  0  0  0  0  0  0  0  0  0  0  0
   -0.0270    0.0640    0.4850 C   0  0  0  0  0  0  0  0  0  0  0  0
    2.3590    0.0370    0.0600 C   0  0  0  0  0  0  0  0  0  0  0  0
    1.2610   -0.6440    0.4250 C   0  0  0  0  0  0  0  0  0  0  0  0
    1.1840    2.0810   -0.2160 C   0  0  0  0  0  0  0  0  0  0  0  0
    2.3680    1.3900   -0.2580 O   0  0  0  0  0  0  0  0  0  0  0  0
   -1.2010    2.2340    0.1680 C   0  0  0  0  0  0  0  0  0  0  0  0
    1.2140    3.4340   -0.5460 C   0  0  0  0  0  0  0  0  0  0  0  0
   -1.1810    3.5860   -0.1600 C   0  0  0  0  0  0  0  0  0  0  0  0
    3.6900   -0.6020   -0.0130 C   0  0  0  0  0  0  0  0  0  0  0  0
    0.0320    4.1750   -0.5150 C   0  0  0  0  0  0  0  0  0  0  0  0
   -1.0770   -0.4830    0.8060 O   0  0  0  0  0  0  0  0  0  0  0  0
    4.8220    0.0850    0.4570 C   0  0  0  0  0  0  0  0  0  0  0  0
    3.8670   -1.8780   -0.5730 C   0  0  0  0  0  0  0  0  0  0  0  0
   -2.4040    1.6760    0.5140 O   0  0  0  0  0  0  0  0  0  0  0  0
    6.2430   -1.7560   -0.1720 C   0  0  0  0  0  0  0  0  0  0  0  0
    5.1400   -2.4530   -0.6490 C   0  0  0  0  0  0  0  0  0  0  0  0
    6.0960   -0.4890    0.3810 C   0  0  0  0  0  0  0  0  0  0  0  0
    0.1080    5.4970   -0.8450 O   0  0  0  0  0  0  0  0  0  0  0  0
    7.4670   -2.3530   -0.2690 O   0  0  0  0  0  0  0  0  0  0  0  0
    1.2590   -1.6930    0.6940 H   0  0  0  0  0  1  0  0  0  0  0  0
    2.1470    3.9140   -0.8270 H   0  0  0  0  0  1  0  0  0  0  0  0
   -2.1050    4.1540   -0.1340 H   0  0  0  0  0  1  0  0  0  0  0  0
    4.7210    1.0780    0.8910 H   0  0  0  0  0  1  0  0  0  0  0  0
    3.0220   -2.4350   -0.9720 H   0  0  0  0  0  1  0  0  0  0  0  0
   -2.2390    0.7230    0.7170 H   0  0  0  0  0  1  0  0  0  0  0  0
    5.2690   -3.4400   -1.0860 H   0  0  0  0  0  1  0  0  0  0  0  0
    6.9490    0.0690    0.7540 H   0  0  0  0  0  1  0  0  0  0  0  0
   -0.7790    5.8880   -0.7810 H   0  0  0  0  0  1  0  0  0  0  0  0
    8.1350   -1.7540    0.1030 H   0  0  0  0  0  1  0  0  0  0  0  0
  1  2  1  0
  1  5  2  0
  1  7  1  0
  2  4  1  0
  2 12  2  0
  3  4  2  0
  3  6  1  0
  3 10  1  0
  4 21  1  0
  5  6  1  0
  5  8  1  0
  7  9  2  0
  7 15  1  0
  8 11  2  0
  8 22  1  0
  9 11  1  0
  9 23  1  0
 10 13  2  0
 10 14  1  0
 11 19  1  0
 13 18  1  0
 13 24  1  0
 14 17  2  0
 14 25  1  0
 15 26  1  0
 16 17  1  0
 16 18  2  0
 16 20  1  0
 17 27  1  0
 18 28  1  0
 19 29  1  0
 20 30  1  0
M  END
>  <AUTO_ID>  (35) 
121

>  <CAS>  (35) 
520-36-5

>  <EXPlogP>  (35) 
3.02

>  <KOWlogP>  (35) 
2.8399999

>  <NCTRlogRBA>  (35) 
-1.55

>  <Name>  (35) 
Apigenin

>  <SMILES>  (35) 
O1c2c(C(=O)C=C1c1ccc(O)cc1)c(O)cc(O)c2

>  <Structure_Category>  (35) 
Phyto

$$$$
Naringenin
     RDKit          3D

 32 34  0  0  1  0  0  0  0  0999 V2000
   -0.0420    1.5120   -0.0650 C   0  0  0  0  0  0  0  0  0  0  0  0
   -0.0110    0.0440   -0.0310 C   0  0  0  0  0  0  0  0  0  0  0  0
    1.1620    2.2110   -0.1060 C   0  0  0  0  0  0  0  0  0  0  0  0
    2.3860    1.5990   -0.1550 O   0  0  0  0  0  0  0  0  0  0  0  0
   -1.2590    2.2000   -0.0120 C   0  0  0  0  0  0  0  0  0  0  0  0
    1.3410   -0.6070    0.0330 C   0  0  0  0  0  0  0  0  0  0  0  0
    2.3400    0.2740   -0.7130 C   0  0  0  0  0  0  0  0  0  0  0  0
    1.1490    3.6040   -0.0610 C   0  0  0  0  0  0  0  0  0  0  0  0
   -1.2790    3.5910    0.0130 C   0  0  0  0  0  0  0  0  0  0  0  0
   -0.0690    4.2820   -0.0070 C   0  0  0  0  0  0  0  0  0  0  0  0
    3.7310   -0.3310   -0.6510 C   0  0  0  0  0  0  0  0  0  0  0  0
   -1.0750   -0.5700    0.0060 O   0  0  0  0  0  0  0  0  0  0  0  0
    4.5530   -0.1530    0.4750 C   0  0  0  0  0  0  0  0  0  0  0  0
    4.2080   -1.1130   -1.7150 C   0  0  0  0  0  0  0  0  0  0  0  0
   -2.4600    1.5430    0.0320 O   0  0  0  0  0  0  0  0  0  0  0  0
    6.2750   -1.4990   -0.5350 C   0  0  0  0  0  0  0  0  0  0  0  0
    5.4780   -1.6940   -1.6570 C   0  0  0  0  0  0  0  0  0  0  0  0
    5.8230   -0.7320    0.5330 C   0  0  0  0  0  0  0  0  0  0  0  0
   -0.0320    5.6460    0.0270 O   0  0  0  0  0  0  0  0  0  0  0  0
    7.5080   -2.0850   -0.5190 O   0  0  0  0  0  0  0  0  0  0  0  0
    1.2820   -1.5990   -0.4280 H   0  0  0  0  0  1  0  0  0  0  0  0
    1.6040   -0.7210    1.0910 H   0  0  0  0  0  1  0  0  0  0  0  0
    2.0510    0.3760   -1.7690 H   0  0  0  0  0  1  0  0  0  0  0  0
    2.0810    4.1620   -0.0760 H   0  0  0  0  0  1  0  0  0  0  0  0
   -2.2310    4.1100    0.0560 H   0  0  0  0  0  1  0  0  0  0  0  0
    4.2070    0.4440    1.3160 H   0  0  0  0  0  1  0  0  0  0  0  0
    3.5960   -1.2790   -2.5990 H   0  0  0  0  0  1  0  0  0  0  0  0
   -2.2630    0.5730    0.0310 H   0  0  0  0  0  1  0  0  0  0  0  0
    5.8430   -2.2960   -2.4840 H   0  0  0  0  0  1  0  0  0  0  0  0
    6.4360   -0.5710    1.4140 H   0  0  0  0  0  1  0  0  0  0  0  0
   -0.9420    5.9840    0.0710 H   0  0  0  0  0  1  0  0  0  0  0  0
    7.9320   -1.8830    0.3310 H   0  0  0  0  0  1  0  0  0  0  0  0
  1  2  1  0
  1  3  2  0
  1  5  1  0
  2  6  1  0
  2 12  2  0
  3  4  1  0
  3  8  1  0
  4  7  1  0
  5  9  2  0
  5 15  1  0
  6  7  1  0
  6 21  1  0
  6 22  1  0
  7 11  1  0
  7 23  1  0
  8 10  2  0
  8 24  1  0
  9 10  1  0
  9 25  1  0
 10 19  1  0
 11 13  2  0
 11 14  1  0
 13 18  1  0
 13 26  1  0
 14 17  2  0
 14 27  1  0
 15 28  1  0
 16 17  1  0
 16 18  2  0
 16 20  1  0
 17 29  1  0
 18 30  1  0
 19 31  1  0
 20 32  1  0
M  END
>  <AUTO_ID>  (36) 
122

>  <CAS>  (36) 
480-41-1

>  <EXPlogP>  (36) 
2.52

>  <KOWlogP>  (36) 
2.6099999

>  <NCTRlogRBA>  (36) 
-2.1300001

>  <Name>  (36) 
Naringenin

>  <SMILES>  (36) 
O1c2c(C(=O)CC1c1ccc(O)cc1)c(O)cc(O)c2

>  <Structure_Category>  (36) 
Phyto

$$$$
Phloretin
     RDKit          3D

 34 35  0  0  0  0  0  0  0  0999 V2000
    0.0520    1.4310   -0.0130 C   0  0  0  0  0  0  0  0  0  0  0  0
    0.0420    0.0200   -0.0630 C   0  0  0  0  0  0  0  0  0  0  0  0
    1.2970    2.0750    0.0100 C   0  0  0  0  0  0  0  0  0  0  0  0
    2.4840    1.3340   -0.0240 C   0  0  0  0  0  0  0  0  0  0  0  0
    1.2200   -0.7240   -0.0970 C   0  0  0  0  0  0  0  0  0  0  0  0
   -1.2710    2.1320    0.0120 C   0  0  0  0  0  0  0  0  0  0  0  0
    2.4360   -0.0550   -0.0780 C   0  0  0  0  0  0  0  0  0  0  0  0
   -2.2790    1.4150    0.0260 O   0  0  0  0  0  0  0  0  0  0  0  0
   -1.3630    3.6450    0.0170 C   0  0  0  0  0  0  0  0  0  0  0  0
   -1.1260   -0.7060   -0.0810 O   0  0  0  0  0  0  0  0  0  0  0  0
    1.3880    3.4370    0.0690 O   0  0  0  0  0  0  0  0  0  0  0  0
   -2.9140    5.6270    0.0000 C   0  0  0  0  0  0  0  0  0  0  0  0
   -3.0730    8.4150    0.0740 C   0  0  0  0  0  0  0  0  0  0  0  0
   -2.8170    4.1210   -0.0360 C   0  0  0  0  0  0  0  0  0  0  0  0
    3.6210   -0.7290   -0.1100 O   0  0  0  0  0  0  0  0  0  0  0  0
   -2.8750    7.7690   -1.1420 C   0  0  0  0  0  0  0  0  0  0  0  0
   -3.1850    7.6900    1.2560 C   0  0  0  0  0  0  0  0  0  0  0  0
   -2.7940    6.3760   -1.1790 C   0  0  0  0  0  0  0  0  0  0  0  0
   -3.1030    6.2970    1.2180 C   0  0  0  0  0  0  0  0  0  0  0  0
   -3.1520    9.7770    0.0660 O   0  0  0  0  0  0  0  0  0  0  0  0
    3.4560    1.8200   -0.0070 H   0  0  0  0  0  1  0  0  0  0  0  0
    1.1650   -1.8070   -0.1370 H   0  0  0  0  0  1  0  0  0  0  0  0
   -0.8300    4.0330   -0.8580 H   0  0  0  0  0  1  0  0  0  0  0  0
   -0.8940    4.0200    0.9330 H   0  0  0  0  0  1  0  0  0  0  0  0
   -1.8700   -0.0520   -0.0390 H   0  0  0  0  0  1  0  0  0  0  0  0
    2.3240    3.7010    0.0730 H   0  0  0  0  0  1  0  0  0  0  0  0
   -3.3870    3.6980    0.8010 H   0  0  0  0  0  1  0  0  0  0  0  0
   -3.3070    3.7480   -0.9450 H   0  0  0  0  0  1  0  0  0  0  0  0
    3.4400   -1.6840   -0.1460 H   0  0  0  0  0  1  0  0  0  0  0  0
   -2.7860    8.3470   -2.0570 H   0  0  0  0  0  1  0  0  0  0  0  0
   -3.3350    8.1860    2.2100 H   0  0  0  0  0  1  0  0  0  0  0  0
   -2.6380    5.8780   -2.1330 H   0  0  0  0  0  1  0  0  0  0  0  0
   -3.1890    5.7340    2.1450 H   0  0  0  0  0  1  0  0  0  0  0  0
   -3.3340   10.0810    0.9700 H   0  0  0  0  0  1  0  0  0  0  0  0
  1  2  2  0
  1  3  1  0
  1  6  1  0
  2  5  1  0
  2 10  1  0
  3  4  2  0
  3 11  1  0
  4  7  1  0
  4 21  1  0
  5  7  2  0
  5 22  1  0
  6  8  2  0
  6  9  1  0
  7 15  1  0
  9 14  1  0
  9 23  1  0
  9 24  1  0
 10 25  1  0
 11 26  1  0
 12 14  1  0
 12 18  2  0
 12 19  1  0
 13 16  2  0
 13 17  1  0
 13 20  1  0
 14 27  1  0
 14 28  1  0
 15 29  1  0
 16 18  1  0
 16 30  1  0
 17 19  2  0
 17 31  1  0
 18 32  1  0
 19 33  1  0
 20 34  1  0
M  END
>  <AUTO_ID>  (37) 
123

>  <CAS>  (37) 
60-82-2

>  <KOWlogP>  (37) 
3.51

>  <NCTRlogRBA>  (37) 
-1.16

>  <Name>  (37) 
Phloretin

>  <SMILES>  (37) 
Oc1cc(O)cc(O)c1C(=O)CCc1ccc(O)cc1

>  <Structure_Category>  (37) 
Phyto

$$$$
BiochaninA
     RDKit          3D

 33 35  0  0  0  0  0  0  0  0999 V2000
   -0.0160    1.3820   -0.2470 C   0  0  0  0  0  0  0  0  0  0  0  0
    0.0070   -0.0700   -0.0270 C   0  0  0  0  0  0  0  0  0  0  0  0
    1.2920    2.0870   -0.2640 C   0  0  0  0  0  0  0  0  0  0  0  0
    1.2290   -0.7060    0.1620 C   0  0  0  0  0  0  0  0  0  0  0  0
    2.3830    1.3300   -0.0570 C   0  0  0  0  0  0  0  0  0  0  0  0
   -1.1810   -0.8110   -0.0080 C   0  0  0  0  0  0  0  0  0  0  0  0
    2.4210   -0.0290    0.1520 O   0  0  0  0  0  0  0  0  0  0  0  0
    1.2700   -2.0840    0.3710 C   0  0  0  0  0  0  0  0  0  0  0  0
   -1.1490   -2.1870    0.1990 C   0  0  0  0  0  0  0  0  0  0  0  0
    1.4080    3.5430   -0.4620 C   0  0  0  0  0  0  0  0  0  0  0  0
   -1.1030    1.9320   -0.4090 O   0  0  0  0  0  0  0  0  0  0  0  0
    0.0820   -2.8130    0.3870 C   0  0  0  0  0  0  0  0  0  0  0  0
    2.3100    4.0760   -1.3960 C   0  0  0  0  0  0  0  0  0  0  0  0
    0.6220    4.4300    0.2820 C   0  0  0  0  0  0  0  0  0  0  0  0
   -2.4050   -0.2230   -0.1910 O   0  0  0  0  0  0  0  0  0  0  0  0
    1.6570    6.3370   -0.8150 C   0  0  0  0  0  0  0  0  0  0  0  0
    2.4340    5.4610   -1.5710 C   0  0  0  0  0  0  0  0  0  0  0  0
    0.7480    5.8120    0.1070 C   0  0  0  0  0  0  0  0  0  0  0  0
    0.1690   -4.1590    0.5930 O   0  0  0  0  0  0  0  0  0  0  0  0
    1.6870    7.7030   -0.8810 O   0  0  0  0  0  0  0  0  0  0  0  0
    2.6100    8.2840   -1.7940 C   0  0  0  0  0  0  0  0  0  0  0  0
    3.3940    1.7200   -0.0220 H   0  0  0  0  0  1  0  0  0  0  0  0
    2.2190   -2.5910    0.5190 H   0  0  0  0  0  1  0  0  0  0  0  0
   -2.0800   -2.7450    0.2100 H   0  0  0  0  0  1  0  0  0  0  0  0
    2.9260    3.4200   -2.0070 H   0  0  0  0  0  1  0  0  0  0  0  0
   -0.0960    4.0590    1.0110 H   0  0  0  0  0  1  0  0  0  0  0  0
   -2.2450    0.7440   -0.3240 H   0  0  0  0  0  1  0  0  0  0  0  0
    3.1470    5.8180   -2.3070 H   0  0  0  0  0  1  0  0  0  0  0  0
    0.1310    6.4860    0.6980 H   0  0  0  0  0  1  0  0  0  0  0  0
   -0.7260   -4.5390    0.5790 H   0  0  0  0  0  1  0  0  0  0  0  0
    2.5170    9.3720   -1.7180 H   0  0  0  0  0  1  0  0  0  0  0  0
    2.3740    8.0010   -2.8260 H   0  0  0  0  0  1  0  0  0  0  0  0
    3.6410    8.0190   -1.5370 H   0  0  0  0  0  1  0  0  0  0  0  0
  1  2  1  0
  1  3  1  0
  1 11  2  0
  2  4  2  0
  2  6  1  0
  3  5  2  0
  3 10  1  0
  4  7  1  0
  4  8  1  0
  5  7  1  0
  5 22  1  0
  6  9  2  0
  6 15  1  0
  8 12  2  0
  8 23  1  0
  9 12  1  0
  9 24  1  0
 10 13  2  0
 10 14  1  0
 12 19  1  0
 13 17  1  0
 13 25  1  0
 14 18  2  0
 14 26  1  0
 15 27  1  0
 16 17  2  0
 16 18  1  0
 16 20  1  0
 17 28  1  0
 18 29  1  0
 19 30  1  0
 20 21  1  0
 21 31  1  0
 21 32  1  0
 21 33  1  0
M  END
>  <AUTO_ID>  (38) 
124

>  <CAS>  (38) 
491-80-5

>  <KOWlogP>  (38) 
3.4100001

>  <NCTRlogRBA>  (38) 
-2.3699999

>  <Name>  (38) 
BiochaninA

>  <SMILES>  (38) 
O1C=C(C(=O)c2c1cc(O)cc2O)c1ccc(OC)cc1

>  <Structure_Category>  (38) 
Phyto

$$$$
Zearalanone
     RDKit          3D

 47 48  0  0  1  0  0  0  0  0999 V2000
    0.0130    1.4590   -0.7090 C   0  0  0  0  0  0  0  0  0  0  0  0
    0.0240    0.0060   -0.4690 C   0  0  0  0  0  0  0  0  0  0  0  0
    1.1110   -0.7460   -0.9380 C   0  0  0  0  0  0  0  0  0  0  0  0
   -1.0550   -0.6220    0.1880 C   0  0  0  0  0  0  0  0  0  0  0  0
    0.8110    2.0410    0.2160 O   0  0  0  0  0  0  0  0  0  0  0  0
    1.1400   -2.1260   -0.7580 C   0  0  0  0  0  0  0  0  0  0  0  0
   -0.6560    1.9920   -1.5750 O   0  0  0  0  0  0  0  0  0  0  0  0
   -1.0140   -2.0180    0.3530 C   0  0  0  0  0  0  0  0  0  0  0  0
    0.0760   -2.7500   -0.1160 C   0  0  0  0  0  0  0  0  0  0  0  0
   -4.6080    5.2340   -0.5480 O   0  0  0  0  0  0  0  0  0  0  0  0
   -3.5800    4.7260   -0.0970 C   0  0  0  0  0  0  0  0  0  0  0  0
    2.1450   -0.1230   -1.5820 O   0  0  0  0  0  0  0  0  0  0  0  0
    1.0070    3.4780    0.2180 C   0  0  0  0  0  0  0  0  0  0  0  0
    0.1390   -4.1050    0.0360 O   0  0  0  0  0  0  0  0  0  0  0  0
   -2.2510    0.1350    0.7210 C   0  0  0  0  0  0  0  0  0  0  0  0
   -1.0410    5.0040   -0.3710 C   0  0  0  0  0  0  0  0  0  0  0  0
   -2.3500    5.5850    0.1770 C   0  0  0  0  0  0  0  0  0  0  0  0
   -3.5110    3.2620    0.2980 C   0  0  0  0  0  0  0  0  0  0  0  0
   -0.2490    4.2330    0.6980 C   0  0  0  0  0  0  0  0  0  0  0  0
    1.6660    3.9690   -1.0670 C   0  0  0  0  0  0  0  0  0  0  0  0
   -3.4060    0.1940   -0.2890 C   0  0  0  0  0  0  0  0  0  0  0  0
   -4.6970    2.4360   -0.1820 C   0  0  0  0  0  0  0  0  0  0  0  0
   -4.6280    0.9620    0.2380 C   0  0  0  0  0  0  0  0  0  0  0  0
    1.9710   -2.7300   -1.1110 H   0  0  0  0  0  1  0  0  0  0  0  0
   -1.8380   -2.5220    0.8520 H   0  0  0  0  0  1  0  0  0  0  0  0
    2.8080   -0.7860   -1.8400 H   0  0  0  0  0  1  0  0  0  0  0  0
    1.7560    3.6170    1.0090 H   0  0  0  0  0  1  0  0  0  0  0  0
   -0.6610   -4.4120    0.4940 H   0  0  0  0  0  1  0  0  0  0  0  0
   -1.9420    1.1330    1.0430 H   0  0  0  0  0  1  0  0  0  0  0  0
   -2.5990   -0.3570    1.6390 H   0  0  0  0  0  1  0  0  0  0  0  0
   -0.4170    5.8390   -0.7150 H   0  0  0  0  0  1  0  0  0  0  0  0
   -1.2430    4.3820   -1.2470 H   0  0  0  0  0  1  0  0  0  0  0  0
   -2.2930    5.7770    1.2540 H   0  0  0  0  0  1  0  0  0  0  0  0
   -2.5290    6.5490   -0.3160 H   0  0  0  0  0  1  0  0  0  0  0  0
   -3.4250    3.2090    1.3880 H   0  0  0  0  0  1  0  0  0  0  0  0
   -2.6110    2.8520   -0.1550 H   0  0  0  0  0  1  0  0  0  0  0  0
    0.0760    4.9760    1.4390 H   0  0  0  0  0  1  0  0  0  0  0  0
   -0.9020    3.5400    1.2390 H   0  0  0  0  0  1  0  0  0  0  0  0
    1.0140    3.8640   -1.9380 H   0  0  0  0  0  1  0  0  0  0  0  0
    2.5640    3.3790   -1.2790 H   0  0  0  0  0  1  0  0  0  0  0  0
    1.9560    5.0210   -0.9800 H   0  0  0  0  0  1  0  0  0  0  0  0
   -3.7210   -0.8360   -0.5040 H   0  0  0  0  0  1  0  0  0  0  0  0
   -3.0730    0.6140   -1.2450 H   0  0  0  0  0  1  0  0  0  0  0  0
   -4.7690    2.4990   -1.2750 H   0  0  0  0  0  1  0  0  0  0  0  0
   -5.6270    2.8670    0.2110 H   0  0  0  0  0  1  0  0  0  0  0  0
   -4.6900    0.8820    1.3300 H   0  0  0  0  0  1  0  0  0  0  0  0
   -5.5290    0.4740   -0.1570 H   0  0  0  0  0  1  0  0  0  0  0  0
  1  2  1  0
  1  5  1  0
  1  7  2  0
  2  3  1  0
  2  4  2  0
  3  6  2  0
  3 12  1  0
  4  8  1  0
  4 15  1  0
  5 13  1  0
  6  9  1  0
  6 24  1  0
  8  9  2  0
  8 25  1  0
  9 14  1  0
 10 11  2  0
 11 17  1  0
 11 18  1  0
 12 26  1  0
 13 19  1  0
 13 20  1  0
 13 27  1  0
 14 28  1  0
 15 21  1  0
 15 29  1  0
 15 30  1  0
 16 17  1  0
 16 19  1  0
 16 31  1  0
 16 32  1  0
 17 33  1  0
 17 34  1  0
 18 22  1  0
 18 35  1  0
 18 36  1  0
 19 37  1  0
 19 38  1  0
 20 39  1  0
 20 40  1  0
 20 41  1  0
 21 23  1  0
 21 42  1  0
 21 43  1  0
 22 23  1  0
 22 44  1  0
 22 45  1  0
 23 46  1  0
 23 47  1  0
M  END
>  <AUTO_ID>  (39) 
125

>  <CAS>  (39) 
5975-78-0

>  <KOWlogP>  (39) 
4.8600001

>  <NCTRlogRBA>  (39) 
0.31999999

>  <Name>  (39) 
Zearalanone

>  <SMILES>  (39) 
O1C(CCCC(=O)CCCCCc2c(C1=O)c(O)cc(O)c2)C

>  <Structure_Category>  (39) 
Phyto

$$$$
Kaempferol
     RDKit          3D

 31 33  0  0  0  0  0  0  0  0999 V2000
   -0.0450    1.4020   -0.3560 C   0  0  0  0  0  0  0  0  0  0  0  0
    0.0290   -0.0750   -0.3270 C   0  0  0  0  0  0  0  0  0  0  0  0
    1.3000   -0.6790    0.0640 C   0  0  0  0  0  0  0  0  0  0  0  0
    1.0550    2.1060   -0.0250 C   0  0  0  0  0  0  0  0  0  0  0  0
    2.2620    1.5260    0.3550 O   0  0  0  0  0  0  0  0  0  0  0  0
    2.3600    0.1590    0.3880 C   0  0  0  0  0  0  0  0  0  0  0  0
    1.4500   -2.0680    0.1150 C   0  0  0  0  0  0  0  0  0  0  0  0
    3.5820   -0.3920    0.7680 C   0  0  0  0  0  0  0  0  0  0  0  0
    2.6660   -2.6260    0.4940 C   0  0  0  0  0  0  0  0  0  0  0  0
    1.1010    3.5860   -0.0050 C   0  0  0  0  0  0  0  0  0  0  0  0
   -0.9390   -0.7750   -0.6160 O   0  0  0  0  0  0  0  0  0  0  0  0
    3.7250   -1.7780    0.8180 C   0  0  0  0  0  0  0  0  0  0  0  0
   -1.2560    1.9600   -0.7070 O   0  0  0  0  0  0  0  0  0  0  0  0
    0.6040    4.3580   -1.0670 C   0  0  0  0  0  0  0  0  0  0  0  0
    1.7020    4.2480    1.0790 C   0  0  0  0  0  0  0  0  0  0  0  0
    0.4240   -2.9200   -0.1980 O   0  0  0  0  0  0  0  0  0  0  0  0
    1.2890    6.3850    0.0470 C   0  0  0  0  0  0  0  0  0  0  0  0
    0.6940    5.7530   -1.0390 C   0  0  0  0  0  0  0  0  0  0  0  0
    1.7950    5.6440    1.1090 C   0  0  0  0  0  0  0  0  0  0  0  0
    4.9390   -2.2730    1.1980 O   0  0  0  0  0  0  0  0  0  0  0  0
    1.3620    7.7480    0.0300 O   0  0  0  0  0  0  0  0  0  0  0  0
    4.4210    0.2490    1.0250 H   0  0  0  0  0  1  0  0  0  0  0  0
    2.7700   -3.7050    0.5300 H   0  0  0  0  0  1  0  0  0  0  0  0
   -1.8580    1.2040   -0.8710 H   0  0  0  0  0  1  0  0  0  0  0  0
    0.1450    3.8810   -1.9300 H   0  0  0  0  0  1  0  0  0  0  0  0
    2.1040    3.6790    1.9150 H   0  0  0  0  0  1  0  0  0  0  0  0
   -0.3600   -2.3700   -0.4390 H   0  0  0  0  0  1  0  0  0  0  0  0
    0.3050    6.3420   -1.8640 H   0  0  0  0  0  1  0  0  0  0  0  0
    2.2660    6.1240    1.9610 H   0  0  0  0  0  1  0  0  0  0  0  0
    4.8990   -3.2440    1.1920 H   0  0  0  0  0  1  0  0  0  0  0  0
    1.7970    8.0460    0.8470 H   0  0  0  0  0  1  0  0  0  0  0  0
  1  2  1  0
  1  4  2  0
  1 13  1  0
  2  3  1  0
  2 11  2  0
  3  6  2  0
  3  7  1  0
  4  5  1  0
  4 10  1  0
  5  6  1  0
  6  8  1  0
  7  9  2  0
  7 16  1  0
  8 12  2  0
  8 22  1  0
  9 12  1  0
  9 23  1  0
 10 14  2  0
 10 15  1  0
 12 20  1  0
 13 24  1  0
 14 18  1  0
 14 25  1  0
 15 19  2  0
 15 26  1  0
 16 27  1  0
 17 18  2  0
 17 19  1  0
 17 21  1  0
 18 28  1  0
 19 29  1  0
 20 30  1  0
 21 31  1  0
M  END
>  <AUTO_ID>  (40) 
127

>  <CAS>  (40) 
520-18-3

>  <KOWlogP>  (40) 
1.96

>  <NCTRlogRBA>  (40) 
-1.61

>  <Name>  (40) 
Kaempferol

>  <SMILES>  (40) 
O1c2c(C(=O)C(O)=C1c1ccc(O)cc1)c(O)cc(O)c2

>  <Structure_Category>  (40) 
Phyto

$$$$
Morin
     RDKit          3D

 32 34  0  0  0  0  0  0  0  0999 V2000
   -0.0310    1.3340   -0.0510 C   0  0  0  0  0  0  0  0  0  0  0  0
    0.0140    0.0270   -0.3630 C   0  0  0  0  0  0  0  0  0  0  0  0
    1.3280   -0.6470   -0.3500 C   0  0  0  0  0  0  0  0  0  0  0  0
    2.4920    0.1540    0.0230 C   0  0  0  0  0  0  0  0  0  0  0  0
    1.0740    2.1060    0.2860 O   0  0  0  0  0  0  0  0  0  0  0  0
    2.3060    1.5000    0.3250 C   0  0  0  0  0  0  0  0  0  0  0  0
   -1.3000    2.0790   -0.0260 C   0  0  0  0  0  0  0  0  0  0  0  0
    3.7650   -0.4210    0.0840 C   0  0  0  0  0  0  0  0  0  0  0  0
   -1.6980    2.9000   -1.0920 C   0  0  0  0  0  0  0  0  0  0  0  0
    3.4040    2.2790    0.6900 C   0  0  0  0  0  0  0  0  0  0  0  0
    4.8630    0.3500    0.4500 C   0  0  0  0  0  0  0  0  0  0  0  0
   -2.1450    1.9630    1.0890 C   0  0  0  0  0  0  0  0  0  0  0  0
   -2.9090    3.5940   -1.0480 C   0  0  0  0  0  0  0  0  0  0  0  0
    1.4450   -1.8380   -0.6290 O   0  0  0  0  0  0  0  0  0  0  0  0
    4.6710    1.6970    0.7520 C   0  0  0  0  0  0  0  0  0  0  0  0
   -1.0900   -0.7330   -0.6890 O   0  0  0  0  0  0  0  0  0  0  0  0
   -3.7300    3.4630    0.0680 C   0  0  0  0  0  0  0  0  0  0  0  0
    3.9780   -1.7430   -0.2060 O   0  0  0  0  0  0  0  0  0  0  0  0
   -0.8890    3.0140   -2.1920 O   0  0  0  0  0  0  0  0  0  0  0  0
   -3.3600    2.6530    1.1380 C   0  0  0  0  0  0  0  0  0  0  0  0
    5.7170    2.4950    1.1200 O   0  0  0  0  0  0  0  0  0  0  0  0
   -4.9070    4.1550    0.0760 O   0  0  0  0  0  0  0  0  0  0  0  0
    3.2780    3.3310    0.9290 H   0  0  0  0  0  1  0  0  0  0  0  0
    5.8460   -0.1100    0.4970 H   0  0  0  0  0  1  0  0  0  0  0  0
   -1.8630    1.3280    1.9260 H   0  0  0  0  0  1  0  0  0  0  0  0
   -3.2270    4.2340   -1.8640 H   0  0  0  0  0  1  0  0  0  0  0  0
   -0.7440   -1.6290   -0.8810 H   0  0  0  0  0  1  0  0  0  0  0  0
    3.1070   -2.1420   -0.4450 H   0  0  0  0  0  1  0  0  0  0  0  0
   -1.3340    3.5740   -2.8510 H   0  0  0  0  0  1  0  0  0  0  0  0
   -3.9960    2.5450    2.0110 H   0  0  0  0  0  1  0  0  0  0  0  0
    6.5300    1.9620    1.1420 H   0  0  0  0  0  1  0  0  0  0  0  0
   -5.3830    3.9450    0.8970 H   0  0  0  0  0  1  0  0  0  0  0  0
  1  2  2  0
  1  5  1  0
  1  7  1  0
  2  3  1  0
  2 16  1  0
  3  4  1  0
  3 14  2  0
  4  6  2  0
  4  8  1  0
  5  6  1  0
  6 10  1  0
  7  9  2  0
  7 12  1  0
  8 11  2  0
  8 18  1  0
  9 13  1  0
  9 19  1  0
 10 15  2  0
 10 23  1  0
 11 15  1  0
 11 24  1  0
 12 20  2  0
 12 25  1  0
 13 17  2  0
 13 26  1  0
 15 21  1  0
 16 27  1  0
 17 20  1  0
 17 22  1  0
 18 28  1  0
 19 29  1  0
 20 30  1  0
 21 31  1  0
 22 32  1  0
M  END
>  <AUTO_ID>  (41) 
128

>  <CAS>  (41) 
480-16-0

>  <EXPlogP>  (41) 
1.54

>  <KOWlogP>  (41) 
1.48

>  <NCTRlogRBA>  (41) 
-3.0899999

>  <Name>  (41) 
Morin

>  <SMILES>  (41) 
O1c2c(C(=O)C(O)=C1c1ccc(O)cc1O)c(O)cc(O)c2

>  <Structure_Category>  (41) 
Phyto

$$$$
Coumestrol
     RDKit          3D

 28 31  0  0  0  0  0  0  0  0999 V2000
    0.0190    1.4730    0.0070 C   0  0  0  0  0  0  0  0  0  0  0  0
    0.0560    0.1030   -0.0020 C   0  0  0  0  0  0  0  0  0  0  0  0
    1.2470    2.2340    0.0040 C   0  0  0  0  0  0  0  0  0  0  0  0
   -1.1790   -0.4440    0.0020 O   0  0  0  0  0  0  0  0  0  0  0  0
    1.2450   -0.6990   -0.0140 C   0  0  0  0  0  0  0  0  0  0  0  0
   -2.0500    0.6120    0.0130 C   0  0  0  0  0  0  0  0  0  0  0  0
    2.4370    1.4570   -0.0080 O   0  0  0  0  0  0  0  0  0  0  0  0
   -1.3540    1.8240    0.0170 C   0  0  0  0  0  0  0  0  0  0  0  0
    2.4470    0.0260   -0.0160 C   0  0  0  0  0  0  0  0  0  0  0  0
   -3.4390    0.5130    0.0200 C   0  0  0  0  0  0  0  0  0  0  0  0
    3.6810   -0.6120   -0.0270 C   0  0  0  0  0  0  0  0  0  0  0  0
    1.2790   -2.0910   -0.0220 C   0  0  0  0  0  0  0  0  0  0  0  0
   -2.0920    3.0220    0.0280 C   0  0  0  0  0  0  0  0  0  0  0  0
    1.2820    3.4590    0.0110 O   0  0  0  0  0  0  0  0  0  0  0  0
    3.7010   -2.0030   -0.0350 C   0  0  0  0  0  0  0  0  0  0  0  0
   -4.1410    1.7180    0.0310 C   0  0  0  0  0  0  0  0  0  0  0  0
    2.5160   -2.7460   -0.0330 C   0  0  0  0  0  0  0  0  0  0  0  0
   -3.4920    2.9540    0.0350 C   0  0  0  0  0  0  0  0  0  0  0  0
   -5.5070    1.6430    0.0380 O   0  0  0  0  0  0  0  0  0  0  0  0
    4.9200   -2.6170   -0.0460 O   0  0  0  0  0  0  0  0  0  0  0  0
   -3.9420   -0.4460    0.0170 H   0  0  0  0  0  1  0  0  0  0  0  0
    4.6060   -0.0450   -0.0300 H   0  0  0  0  0  1  0  0  0  0  0  0
    0.3590   -2.6700   -0.0200 H   0  0  0  0  0  1  0  0  0  0  0  0
   -1.5870    3.9840    0.0310 H   0  0  0  0  0  1  0  0  0  0  0  0
    2.5350   -3.8330   -0.0390 H   0  0  0  0  0  1  0  0  0  0  0  0
   -4.0580    3.8820    0.0440 H   0  0  0  0  0  1  0  0  0  0  0  0
   -5.8700    2.5440    0.0450 H   0  0  0  0  0  1  0  0  0  0  0  0
    4.7870   -3.5790   -0.0510 H   0  0  0  0  0  1  0  0  0  0  0  0
  1  2  2  0
  1  3  1  0
  1  8  1  0
  2  4  1  0
  2  5  1  0
  3  7  1  0
  3 14  2  0
  4  6  1  0
  5  9  2  0
  5 12  1  0
  6  8  2  0
  6 10  1  0
  7  9  1  0
  8 13  1  0
  9 11  1  0
 10 16  2  0
 10 21  1  0
 11 15  2  0
 11 22  1  0
 12 17  2  0
 12 23  1  0
 13 18  2  0
 13 24  1  0
 15 17  1  0
 15 20  1  0
 16 18  1  0
 16 19  1  0
 17 25  1  0
 18 26  1  0
 19 27  1  0
 20 28  1  0
M  END
>  <AUTO_ID>  (42) 
129

>  <CAS>  (42) 
479-13-0

>  <KOWlogP>  (42) 
1.5700001

>  <NCTRlogRBA>  (42) 
-0.050000001

>  <Name>  (42) 
Coumestrol

>  <SMILES>  (42) 
O1c2cc(O)ccc2-c2oc3cc(O)ccc3c2C1=O

>  <Structure_Category>  (42) 
Phyto

$$$$
Myricetin
     RDKit          3D

 33 35  0  0  0  0  0  0  0  0999 V2000
   -0.0620    1.2760   -0.0090 C   0  0  0  0  0  0  0  0  0  0  0  0
    0.0040   -0.0250   -0.3460 C   0  0  0  0  0  0  0  0  0  0  0  0
    1.3220   -0.6880   -0.3200 C   0  0  0  0  0  0  0  0  0  0  0  0
    2.4760    0.1200    0.0620 C   0  0  0  0  0  0  0  0  0  0  0  0
    1.0330    2.0400    0.3810 O   0  0  0  0  0  0  0  0  0  0  0  0
    2.2740    1.4540    0.3980 C   0  0  0  0  0  0  0  0  0  0  0  0
   -1.3320    2.0300    0.0020 C   0  0  0  0  0  0  0  0  0  0  0  0
    3.7560   -0.4360    0.0890 C   0  0  0  0  0  0  0  0  0  0  0  0
   -3.7210    3.4740    0.0480 C   0  0  0  0  0  0  0  0  0  0  0  0
   -2.8650    3.5180    1.1370 C   0  0  0  0  0  0  0  0  0  0  0  0
   -3.3940    2.7200   -1.0690 C   0  0  0  0  0  0  0  0  0  0  0  0
   -1.6710    2.8070    1.1240 C   0  0  0  0  0  0  0  0  0  0  0  0
   -2.2030    2.0010   -1.1050 C   0  0  0  0  0  0  0  0  0  0  0  0
    3.3610    2.2460    0.7690 C   0  0  0  0  0  0  0  0  0  0  0  0
    4.8450    0.3460    0.4540 C   0  0  0  0  0  0  0  0  0  0  0  0
    1.4460   -1.8750   -0.6120 O   0  0  0  0  0  0  0  0  0  0  0  0
    4.6390    1.6820    0.7930 C   0  0  0  0  0  0  0  0  0  0  0  0
   -1.0800   -0.7990   -0.7080 O   0  0  0  0  0  0  0  0  0  0  0  0
    3.9800   -1.7470   -0.2380 O   0  0  0  0  0  0  0  0  0  0  0  0
   -4.8920    4.1810    0.0890 O   0  0  0  0  0  0  0  0  0  0  0  0
   -4.2810    2.7170   -2.1080 O   0  0  0  0  0  0  0  0  0  0  0  0
   -3.2010    4.2620    2.2310 O   0  0  0  0  0  0  0  0  0  0  0  0
    5.7320    2.4190    1.1490 O   0  0  0  0  0  0  0  0  0  0  0  0
   -1.0170    2.8530    1.9910 H   0  0  0  0  0  1  0  0  0  0  0  0
   -1.9440    1.4140   -1.9810 H   0  0  0  0  0  1  0  0  0  0  0  0
    3.2010    3.2870    1.0320 H   0  0  0  0  0  1  0  0  0  0  0  0
    5.8440   -0.0790    0.4770 H   0  0  0  0  0  1  0  0  0  0  0  0
   -0.7200   -1.6970   -0.8640 H   0  0  0  0  0  1  0  0  0  0  0  0
    3.1070   -2.1520   -0.4610 H   0  0  0  0  0  1  0  0  0  0  0  0
   -5.3100    3.9820   -0.7750 H   0  0  0  0  0  1  0  0  0  0  0  0
   -3.9370    2.1290   -2.8040 H   0  0  0  0  0  1  0  0  0  0  0  0
   -4.0740    4.6420    2.0020 H   0  0  0  0  0  1  0  0  0  0  0  0
    5.4480    3.3210    1.3770 H   0  0  0  0  0  1  0  0  0  0  0  0
  1  2  2  0
  1  5  1  0
  1  7  1  0
  2  3  1  0
  2 18  1  0
  3  4  1  0
  3 16  2  0
  4  6  2  0
  4  8  1  0
  5  6  1  0
  6 14  1  0
  7 12  2  0
  7 13  1  0
  8 15  2  0
  8 19  1  0
  9 10  2  0
  9 11  1  0
  9 20  1  0
 10 12  1  0
 10 22  1  0
 11 13  2  0
 11 21  1  0
 12 24  1  0
 13 25  1  0
 14 17  2  0
 14 26  1  0
 15 17  1  0
 15 27  1  0
 17 23  1  0
 18 28  1  0
 19 29  1  0
 20 30  1  0
 21 31  1  0
 22 32  1  0
 23 33  1  0
M  END
>  <AUTO_ID>  (43) 
130

>  <CAS>  (43) 
529-44-2

>  <KOWlogP>  (43) 
1.42

>  <NCTRlogRBA>  (43) 
-2.75

>  <Name>  (43) 
Myricetin

>  <SMILES>  (43) 
O1c2c(C(=O)C(O)=C1c1cc(O)c(O)c(O)c1)c(O)cc(O)c2

>  <Structure_Category>  (43) 
Phyto

$$$$
2,4-Hydroxybenzophenone
     RDKit          3D

 26 27  0  0  0  0  0  0  0  0999 V2000
   -0.0390    1.4860   -0.0290 C   0  0  0  0  0  0  0  0  0  0  0  0
   -0.0590    0.0100   -0.1300 C   0  0  0  0  0  0  0  0  0  0  0  0
   -0.5750    2.1720    1.0670 C   0  0  0  0  0  0  0  0  0  0  0  0
    0.5930    2.1990   -1.0570 C   0  0  0  0  0  0  0  0  0  0  0  0
   -0.5130    3.5650    1.1190 C   0  0  0  0  0  0  0  0  0  0  0  0
    0.9890   -0.5670   -0.4130 O   0  0  0  0  0  0  0  0  0  0  0  0
   -1.3050   -0.7780    0.0570 C   0  0  0  0  0  0  0  0  0  0  0  0
    0.0990    4.2630    0.0810 C   0  0  0  0  0  0  0  0  0  0  0  0
   -1.1370    1.4760    2.0990 O   0  0  0  0  0  0  0  0  0  0  0  0
    0.6570    3.5930   -1.0060 C   0  0  0  0  0  0  0  0  0  0  0  0
    0.1410    5.6240    0.1720 O   0  0  0  0  0  0  0  0  0  0  0  0
   -2.5720   -0.2320   -0.1820 C   0  0  0  0  0  0  0  0  0  0  0  0
   -1.1910   -2.1240    0.4300 C   0  0  0  0  0  0  0  0  0  0  0  0
   -2.3340   -2.9100    0.5870 C   0  0  0  0  0  0  0  0  0  0  0  0
   -3.7130   -1.0220   -0.0230 C   0  0  0  0  0  0  0  0  0  0  0  0
   -3.5940   -2.3570    0.3630 C   0  0  0  0  0  0  0  0  0  0  0  0
    1.0360    1.6700   -1.8980 H   0  0  0  0  0  1  0  0  0  0  0  0
   -0.9240    4.1200    1.9560 H   0  0  0  0  0  1  0  0  0  0  0  0
   -1.4180    2.0980    2.7920 H   0  0  0  0  0  1  0  0  0  0  0  0
    1.1450    4.1320   -1.8120 H   0  0  0  0  0  1  0  0  0  0  0  0
    0.5950    5.9780   -0.6110 H   0  0  0  0  0  1  0  0  0  0  0  0
   -2.6920    0.8010   -0.4980 H   0  0  0  0  0  1  0  0  0  0  0  0
   -0.2110   -2.5660    0.6010 H   0  0  0  0  0  1  0  0  0  0  0  0
   -2.2410   -3.9520    0.8810 H   0  0  0  0  0  1  0  0  0  0  0  0
   -4.6970   -0.5970   -0.2050 H   0  0  0  0  0  1  0  0  0  0  0  0
   -4.4840   -2.9690    0.4840 H   0  0  0  0  0  1  0  0  0  0  0  0
  1  2  1  0
  1  3  2  0
  1  4  1  0
  2  6  2  0
  2  7  1  0
  3  5  1  0
  3  9  1  0
  4 10  2  0
  4 17  1  0
  5  8  2  0
  5 18  1  0
  7 12  2  0
  7 13  1  0
  8 10  1  0
  8 11  1  0
  9 19  1  0
 10 20  1  0
 11 21  1  0
 12 15  1  0
 12 22  1  0
 13 14  2  0
 13 23  1  0
 14 16  1  0
 14 24  1  0
 15 16  2  0
 15 25  1  0
 16 26  1  0
M  END
>  <AUTO_ID>  (44) 
143

>  <CAS>  (44) 
131-56-6

>  <KOWlogP>  (44) 
2.96

>  <NCTRlogRBA>  (44) 
-2.6099999

>  <Name>  (44) 
2,4-Hydroxybenzophenone

>  <SMILES>  (44) 
Oc1cc(O)ccc1C(=O)c1ccccc1

>  <Structure_Category>  (44) 
DDT

$$$$
Phenolphthalein
     RDKit          3D

 38 41  0  0  0  0  0  0  0  0999 V2000
   -0.0450    1.6250   -0.0080 C   0  0  0  0  0  0  0  0  0  0  0  0
   -0.0260    0.1630    0.1230 O   0  0  0  0  0  0  0  0  0  0  0  0
    1.2300   -0.3610    0.1880 C   0  0  0  0  0  0  0  0  0  0  0  0
    1.4190    1.9120   -0.1720 C   0  0  0  0  0  0  0  0  0  0  0  0
    2.1440    0.7450   -0.0280 C   0  0  0  0  0  0  0  0  0  0  0  0
   -0.8350    2.0130   -1.2670 C   0  0  0  0  0  0  0  0  0  0  0  0
   -0.6990    2.1060    1.2980 C   0  0  0  0  0  0  0  0  0  0  0  0
    1.5260   -1.5260    0.3550 O   0  0  0  0  0  0  0  0  0  0  0  0
   -1.0360    1.0960   -2.3180 C   0  0  0  0  0  0  0  0  0  0  0  0
   -1.3330    3.3220   -1.4300 C   0  0  0  0  0  0  0  0  0  0  0  0
   -1.9810    1.6220    1.6410 C   0  0  0  0  0  0  0  0  0  0  0  0
   -0.0840    3.0070    2.1850 C   0  0  0  0  0  0  0  0  0  0  0  0
   -1.9800    2.9090    3.6740 C   0  0  0  0  0  0  0  0  0  0  0  0
   -2.1980    2.7650   -3.6090 C   0  0  0  0  0  0  0  0  0  0  0  0
    2.0850    3.1000   -0.4530 C   0  0  0  0  0  0  0  0  0  0  0  0
   -2.6150    2.0200    2.8190 C   0  0  0  0  0  0  0  0  0  0  0  0
   -2.0130    3.6930   -2.5920 C   0  0  0  0  0  0  0  0  0  0  0  0
   -0.7200    3.4080    3.3660 C   0  0  0  0  0  0  0  0  0  0  0  0
   -1.7170    1.4670   -3.4810 C   0  0  0  0  0  0  0  0  0  0  0  0
   -2.8590    3.1710   -4.7310 O   0  0  0  0  0  0  0  0  0  0  0  0
   -2.6280    3.2670    4.8200 O   0  0  0  0  0  0  0  0  0  0  0  0
    3.5240    0.6940   -0.1260 C   0  0  0  0  0  0  0  0  0  0  0  0
    3.4800    3.0820   -0.5550 C   0  0  0  0  0  0  0  0  0  0  0  0
    4.1960    1.8860   -0.3890 C   0  0  0  0  0  0  0  0  0  0  0  0
   -0.6600    0.0770   -2.2470 H   0  0  0  0  0  1  0  0  0  0  0  0
   -1.1960    4.0700   -0.6510 H   0  0  0  0  0  1  0  0  0  0  0  0
   -2.4920    0.9170    0.9860 H   0  0  0  0  0  1  0  0  0  0  0  0
    0.9040    3.4130    1.9900 H   0  0  0  0  0  1  0  0  0  0  0  0
    1.5450    4.0320   -0.5910 H   0  0  0  0  0  1  0  0  0  0  0  0
   -3.5990    1.6330    3.0690 H   0  0  0  0  0  1  0  0  0  0  0  0
   -2.3940    4.7040   -2.7040 H   0  0  0  0  0  1  0  0  0  0  0  0
   -0.2140    4.1040    4.0280 H   0  0  0  0  0  1  0  0  0  0  0  0
   -1.8540    0.7340   -4.2700 H   0  0  0  0  0  1  0  0  0  0  0  0
   -2.9100    2.4240   -5.3500 H   0  0  0  0  0  1  0  0  0  0  0  0
   -2.0560    3.8640    5.3290 H   0  0  0  0  0  1  0  0  0  0  0  0
    4.0620   -0.2410   -0.0120 H   0  0  0  0  0  1  0  0  0  0  0  0
    4.0180    4.0040   -0.7680 H   0  0  0  0  0  1  0  0  0  0  0  0
    5.2800    1.8910   -0.4770 H   0  0  0  0  0  1  0  0  0  0  0  0
  1  2  1  0
  1  4  1  0
  1  6  1  0
  1  7  1  0
  2  3  1  0
  3  5  1  0
  3  8  2  0
  4  5  2  0
  4 15  1  0
  5 22  1  0
  6  9  2  0
  6 10  1  0
  7 11  2  0
  7 12  1  0
  9 19  1  0
  9 25  1  0
 10 17  2  0
 10 26  1  0
 11 16  1  0
 11 27  1  0
 12 18  2  0
 12 28  1  0
 13 16  2  0
 13 18  1  0
 13 21  1  0
 14 17  1  0
 14 19  2  0
 14 20  1  0
 15 23  2  0
 15 29  1  0
 16 30  1  0
 17 31  1  0
 18 32  1  0
 19 33  1  0
 20 34  1  0
 21 35  1  0
 22 24  2  0
 22 36  1  0
 23 24  1  0
 23 37  1  0
 24 38  1  0
M  END
>  <AUTO_ID>  (45) 
144

>  <CAS>  (45) 
77-09-8

>  <KOWlogP>  (45) 
3.0599999

>  <NCTRlogRBA>  (45) 
-1.87

>  <Name>  (45) 
Phenolphthalein

>  <SMILES>  (45) 
O1C(c2c(cccc2)C1=O)(c1ccc(O)cc1)c1ccc(O)cc1

>  <Structure_Category>  (45) 
DDT

$$$$
Phenolred
     RDKit          3D

 39 42  0  0  0  0  0  0  0  0999 V2000
    0.6380    1.7870    0.2880 S   0  0  0  0  0  0  0  0  0  0  0  0
    0.2750    0.2260   -0.0240 O   0  0  0  0  0  0  0  0  0  0  0  0
    1.2440   -0.4500   -0.8750 C   0  0  0  0  0  0  0  0  0  0  0  0
    2.4330    0.5070   -0.9980 C   0  0  0  0  0  0  0  0  0  0  0  0
    2.2160    1.7570   -0.4250 C   0  0  0  0  0  0  0  0  0  0  0  0
   -0.2010    2.6430   -0.5210 O   0  0  0  0  0  0  0  0  0  0  0  0
    0.7980    1.9500    1.7160 O   0  0  0  0  0  0  0  0  0  0  0  0
    0.4560   -0.7000   -2.1740 C   0  0  0  0  0  0  0  0  0  0  0  0
    1.6900   -1.7430   -0.1630 C   0  0  0  0  0  0  0  0  0  0  0  0
   -0.6990   -1.5130   -2.1310 C   0  0  0  0  0  0  0  0  0  0  0  0
    0.8050   -0.1280   -3.4110 C   0  0  0  0  0  0  0  0  0  0  0  0
    1.7030   -1.8290    1.2430 C   0  0  0  0  0  0  0  0  0  0  0  0
    2.1650   -2.8500   -0.8950 C   0  0  0  0  0  0  0  0  0  0  0  0
    3.6710    0.2620   -1.5880 C   0  0  0  0  0  0  0  0  0  0  0  0
    2.6090   -4.0590    1.1390 C   0  0  0  0  0  0  0  0  0  0  0  0
   -1.0780   -1.1870   -4.4840 C   0  0  0  0  0  0  0  0  0  0  0  0
    2.1550   -2.9820    1.8880 C   0  0  0  0  0  0  0  0  0  0  0  0
   -1.4560   -1.7590   -3.2780 C   0  0  0  0  0  0  0  0  0  0  0  0
    2.6170   -4.0050   -0.2500 C   0  0  0  0  0  0  0  0  0  0  0  0
    0.0450   -0.3720   -4.5610 C   0  0  0  0  0  0  0  0  0  0  0  0
    3.1500    2.7740   -0.3960 C   0  0  0  0  0  0  0  0  0  0  0  0
   -1.8460   -1.4450   -5.5820 O   0  0  0  0  0  0  0  0  0  0  0  0
    3.0500   -5.1630    1.8090 O   0  0  0  0  0  0  0  0  0  0  0  0
    4.6400    1.2730   -1.5860 C   0  0  0  0  0  0  0  0  0  0  0  0
    4.3810    2.5190   -0.9940 C   0  0  0  0  0  0  0  0  0  0  0  0
   -1.0200   -1.9590   -1.1910 H   0  0  0  0  0  1  0  0  0  0  0  0
    1.6650    0.5290   -3.5130 H   0  0  0  0  0  1  0  0  0  0  0  0
    1.3660   -0.9960    1.8580 H   0  0  0  0  0  1  0  0  0  0  0  0
    2.1930   -2.8260   -1.9830 H   0  0  0  0  0  1  0  0  0  0  0  0
    3.8980   -0.6960   -2.0460 H   0  0  0  0  0  1  0  0  0  0  0  0
    2.1580   -3.0350    2.9730 H   0  0  0  0  0  1  0  0  0  0  0  0
   -2.3400   -2.3880   -3.2260 H   0  0  0  0  0  1  0  0  0  0  0  0
    2.9720   -4.8400   -0.8460 H   0  0  0  0  0  1  0  0  0  0  0  0
    0.3440    0.0870   -5.4980 H   0  0  0  0  0  1  0  0  0  0  0  0
    2.9420    3.7280    0.0770 H   0  0  0  0  0  1  0  0  0  0  0  0
   -1.4970   -0.9310   -6.3280 H   0  0  0  0  0  1  0  0  0  0  0  0
    3.3300   -5.8250    1.1550 H   0  0  0  0  0  1  0  0  0  0  0  0
    5.6100    1.0880   -2.0440 H   0  0  0  0  0  1  0  0  0  0  0  0
    5.1520    3.2870   -0.9980 H   0  0  0  0  0  1  0  0  0  0  0  0
  1  2  1  0
  1  5  1  0
  1  6  2  0
  1  7  2  0
  2  3  1  0
  3  4  1  0
  3  8  1  0
  3  9  1  0
  4  5  2  0
  4 14  1  0
  5 21  1  0
  8 10  2  0
  8 11  1  0
  9 12  2  0
  9 13  1  0
 10 18  1  0
 10 26  1  0
 11 20  2  0
 11 27  1  0
 12 17  1  0
 12 28  1  0
 13 19  2  0
 13 29  1  0
 14 24  2  0
 14 30  1  0
 15 17  2  0
 15 19  1  0
 15 23  1  0
 16 18  2  0
 16 20  1  0
 16 22  1  0
 17 31  1  0
 18 32  1  0
 19 33  1  0
 20 34  1  0
 21 25  2  0
 21 35  1  0
 22 36  1  0
 23 37  1  0
 24 25  1  0
 24 38  1  0
 25 39  1  0
M  END
>  <AUTO_ID>  (46) 
145

>  <CAS>  (46) 
143-74-8

>  <EXPlogP>  (46) 
3.02

>  <KOWlogP>  (46) 
3.21

>  <NCTRlogRBA>  (46) 
-3.25

>  <Name>  (46) 
Phenolred

>  <SMILES>  (46) 
S1(OC(c2c1cccc2)(c1ccc(O)cc1)c1ccc(O)cc1)(=O)=O

>  <Structure_Category>  (46) 
DDT

$$$$
4,4'-Sulfonyldiphenol
     RDKit          3D

 27 28  0  0  0  0  0  0  0  0999 V2000
   -0.0190    1.7550    0.0080 S   0  0  0  0  0  0  0  0  0  0  0  0
    0.0280   -0.0180   -0.0040 C   0  0  0  0  0  0  0  0  0  0  0  0
    1.6720    2.2910   -0.0060 C   0  0  0  0  0  0  0  0  0  0  0  0
   -0.6210    2.1840   -1.2410 O   0  0  0  0  0  0  0  0  0  0  0  0
   -0.5970    2.1670    1.2740 O   0  0  0  0  0  0  0  0  0  0  0  0
    2.3040    2.5490   -1.2270 C   0  0  0  0  0  0  0  0  0  0  0  0
    2.3410    2.4840    1.2050 C   0  0  0  0  0  0  0  0  0  0  0  0
    0.0930   -0.7100    1.2080 C   0  0  0  0  0  0  0  0  0  0  0  0
   -0.0400   -0.7020   -1.2220 C   0  0  0  0  0  0  0  0  0  0  0  0
    4.2980    3.1700   -0.0260 C   0  0  0  0  0  0  0  0  0  0  0  0
    0.0550   -2.7860   -0.0180 C   0  0  0  0  0  0  0  0  0  0  0  0
    3.6650    2.9210    1.1900 C   0  0  0  0  0  0  0  0  0  0  0  0
    0.1120   -2.1040    1.1950 C   0  0  0  0  0  0  0  0  0  0  0  0
    3.6290    2.9880   -1.2350 C   0  0  0  0  0  0  0  0  0  0  0  0
   -0.0220   -2.0970   -1.2270 C   0  0  0  0  0  0  0  0  0  0  0  0
    5.5920    3.6020    0.0110 O   0  0  0  0  0  0  0  0  0  0  0  0
    0.0700   -4.1500    0.0220 O   0  0  0  0  0  0  0  0  0  0  0  0
    1.7790    2.4170   -2.1700 H   0  0  0  0  0  1  0  0  0  0  0  0
    1.8480    2.3040    2.1570 H   0  0  0  0  0  1  0  0  0  0  0  0
    0.1260   -0.1830    2.1580 H   0  0  0  0  0  1  0  0  0  0  0  0
   -0.1090   -0.1650   -2.1650 H   0  0  0  0  0  1  0  0  0  0  0  0
    4.2020    3.0750    2.1220 H   0  0  0  0  0  1  0  0  0  0  0  0
    0.1650   -2.6600    2.1280 H   0  0  0  0  0  1  0  0  0  0  0  0
    4.1170    3.1860   -2.1840 H   0  0  0  0  0  1  0  0  0  0  0  0
   -0.0720   -2.6260   -2.1740 H   0  0  0  0  0  1  0  0  0  0  0  0
    5.8970    3.7630   -0.8970 H   0  0  0  0  0  1  0  0  0  0  0  0
   -0.0030   -4.4940   -0.8830 H   0  0  0  0  0  1  0  0  0  0  0  0
  1  2  1  0
  1  3  1  0
  1  4  2  0
  1  5  2  0
  2  8  2  0
  2  9  1  0
  3  6  2  0
  3  7  1  0
  6 14  1  0
  6 18  1  0
  7 12  2  0
  7 19  1  0
  8 13  1  0
  8 20  1  0
  9 15  2  0
  9 21  1  0
 10 12  1  0
 10 14  2  0
 10 16  1  0
 11 13  2  0
 11 15  1  0
 11 17  1  0
 12 22  1  0
 13 23  1  0
 14 24  1  0
 15 25  1  0
 16 26  1  0
 17 27  1  0
M  END
>  <AUTO_ID>  (47) 
146

>  <CAS>  (47) 
80-09-1

>  <KOWlogP>  (47) 
1.65

>  <NCTRlogRBA>  (47) 
-3.0699999

>  <Name>  (47) 
4,4'-Sulfonyldiphenol

>  <SMILES>  (47) 
S(=O)(=O)(c1ccc(O)cc1)c1ccc(O)cc1

>  <Structure_Category>  (47) 
DDT

$$$$
4,4'-Dihydoxy-benzophenone
     RDKit          3D

 26 27  0  0  0  0  0  0  0  0999 V2000
    0.0020    1.4760    0.2360 C   0  0  0  0  0  0  0  0  0  0  0  0
   -0.2260    0.0120    0.3030 C   0  0  0  0  0  0  0  0  0  0  0  0
    1.3630    2.0610    0.3110 C   0  0  0  0  0  0  0  0  0  0  0  0
   -0.9640    2.2250    0.1160 O   0  0  0  0  0  0  0  0  0  0  0  0
   -1.3870   -0.4530    0.9350 C   0  0  0  0  0  0  0  0  0  0  0  0
    1.6240    3.2370   -0.4060 C   0  0  0  0  0  0  0  0  0  0  0  0
    2.3630    1.4960    1.1120 C   0  0  0  0  0  0  0  0  0  0  0  0
    0.6600   -0.8980   -0.2890 C   0  0  0  0  0  0  0  0  0  0  0  0
   -0.7470   -2.7200    0.4290 C   0  0  0  0  0  0  0  0  0  0  0  0
    3.8800    3.2460    0.4330 C   0  0  0  0  0  0  0  0  0  0  0  0
   -1.6430   -1.8230    1.0020 C   0  0  0  0  0  0  0  0  0  0  0  0
    3.6260    2.0890    1.1640 C   0  0  0  0  0  0  0  0  0  0  0  0
    0.4000   -2.2700   -0.2200 C   0  0  0  0  0  0  0  0  0  0  0  0
    2.8880    3.8290   -0.3510 C   0  0  0  0  0  0  0  0  0  0  0  0
    5.1290    3.7880    0.5170 O   0  0  0  0  0  0  0  0  0  0  0  0
   -1.0380   -4.0510    0.5180 O   0  0  0  0  0  0  0  0  0  0  0  0
   -2.0930    0.2470    1.3760 H   0  0  0  0  0  1  0  0  0  0  0  0
    0.8430    3.6950   -1.0100 H   0  0  0  0  0  1  0  0  0  0  0  0
    2.1760    0.6090    1.7110 H   0  0  0  0  0  1  0  0  0  0  0  0
    1.5450   -0.5580   -0.8210 H   0  0  0  0  0  1  0  0  0  0  0  0
   -2.5390   -2.1890    1.4960 H   0  0  0  0  0  1  0  0  0  0  0  0
    4.4090    1.6560    1.7810 H   0  0  0  0  0  1  0  0  0  0  0  0
    1.0940   -2.9660   -0.6810 H   0  0  0  0  0  1  0  0  0  0  0  0
    3.0740    4.7360   -0.9160 H   0  0  0  0  0  1  0  0  0  0  0  0
    5.1620    4.5890   -0.0310 H   0  0  0  0  0  1  0  0  0  0  0  0
   -0.3400   -4.5570    0.0700 H   0  0  0  0  0  1  0  0  0  0  0  0
  1  2  1  0
  1  3  1  0
  1  4  2  0
  2  5  2  0
  2  8  1  0
  3  6  2  0
  3  7  1  0
  5 11  1  0
  5 17  1  0
  6 14  1  0
  6 18  1  0
  7 12  2  0
  7 19  1  0
  8 13  2  0
  8 20  1  0
  9 11  2  0
  9 13  1  0
  9 16  1  0
 10 12  1  0
 10 14  2  0
 10 15  1  0
 11 21  1  0
 12 22  1  0
 13 23  1  0
 14 24  1  0
 15 25  1  0
 16 26  1  0
M  END
>  <AUTO_ID>  (48) 
162

>  <CAS>  (48) 
611-99-4

>  <KOWlogP>  (48) 
2.1900001

>  <NCTRlogRBA>  (48) 
-2.46

>  <Name>  (48) 
4,4'-Dihydoxy-benzophenone

>  <SMILES>  (48) 
Oc1ccc(cc1)C(=O)c1ccc(O)cc1

>  <Structure_Category>  (48) 
DDT

$$$$
6-Hydroxyflavanone
     RDKit          3D

 30 32  0  0  1  0  0  0  0  0999 V2000
   -0.0350    1.4870    0.0410 C   0  0  0  0  0  0  0  0  0  0  0  0
    0.0240    0.0180    0.1730 C   0  0  0  0  0  0  0  0  0  0  0  0
    2.3880    1.6020   -0.1760 O   0  0  0  0  0  0  0  0  0  0  0  0
    1.1570    2.1980   -0.1050 C   0  0  0  0  0  0  0  0  0  0  0  0
    2.3270    0.2480   -0.6520 C   0  0  0  0  0  0  0  0  0  0  0  0
    1.3970   -0.5920    0.2150 C   0  0  0  0  0  0  0  0  0  0  0  0
   -1.2580    2.1570    0.1000 C   0  0  0  0  0  0  0  0  0  0  0  0
   -0.9970   -0.6490    0.2950 O   0  0  0  0  0  0  0  0  0  0  0  0
    1.1330    3.5920   -0.1570 C   0  0  0  0  0  0  0  0  0  0  0  0
    3.7260   -0.3340   -0.6540 C   0  0  0  0  0  0  0  0  0  0  0  0
   -1.2710    3.5470    0.0270 C   0  0  0  0  0  0  0  0  0  0  0  0
   -0.0860    4.2710   -0.0970 C   0  0  0  0  0  0  0  0  0  0  0  0
   -2.4820    4.1730    0.0890 O   0  0  0  0  0  0  0  0  0  0  0  0
    4.6070   -0.1200    0.4190 C   0  0  0  0  0  0  0  0  0  0  0  0
    4.1520   -1.1330   -1.7270 C   0  0  0  0  0  0  0  0  0  0  0  0
    5.4290   -1.6950   -1.7300 C   0  0  0  0  0  0  0  0  0  0  0  0
    5.8840   -0.6840    0.4130 C   0  0  0  0  0  0  0  0  0  0  0  0
    6.2940   -1.4700   -0.6610 C   0  0  0  0  0  0  0  0  0  0  0  0
    1.9620    0.2820   -1.6900 H   0  0  0  0  0  1  0  0  0  0  0  0
    1.3410   -1.6190   -0.1630 H   0  0  0  0  0  1  0  0  0  0  0  0
    1.7190   -0.6160    1.2630 H   0  0  0  0  0  1  0  0  0  0  0  0
   -2.1900    1.6100    0.2120 H   0  0  0  0  0  1  0  0  0  0  0  0
    2.0610    4.1490   -0.2550 H   0  0  0  0  0  1  0  0  0  0  0  0
   -0.0910    5.3560   -0.1470 H   0  0  0  0  0  1  0  0  0  0  0  0
   -2.3420    5.1330    0.0340 H   0  0  0  0  0  1  0  0  0  0  0  0
    4.3020    0.4900    1.2660 H   0  0  0  0  0  1  0  0  0  0  0  0
    3.4910   -1.3260   -2.5690 H   0  0  0  0  0  1  0  0  0  0  0  0
    5.7490   -2.3100   -2.5670 H   0  0  0  0  0  1  0  0  0  0  0  0
    6.5580   -0.5100    1.2480 H   0  0  0  0  0  1  0  0  0  0  0  0
    7.2880   -1.9090   -0.6650 H   0  0  0  0  0  1  0  0  0  0  0  0
  1  2  1  0
  1  4  2  0
  1  7  1  0
  2  6  1  0
  2  8  2  0
  3  4  1  0
  3  5  1  0
  4  9  1  0
  5  6  1  0
  5 10  1  0
  5 19  1  0
  6 20  1  0
  6 21  1  0
  7 11  2  0
  7 22  1  0
  9 12  2  0
  9 23  1  0
 10 14  2  0
 10 15  1  0
 11 12  1  0
 11 13  1  0
 12 24  1  0
 13 25  1  0
 14 17  1  0
 14 26  1  0
 15 16  2  0
 15 27  1  0
 16 18  1  0
 16 28  1  0
 17 18  2  0
 17 29  1  0
 18 30  1  0
M  END
>  <AUTO_ID>  (49) 
166

>  <CAS>  (49) 
4250-77-5

>  <KOWlogP>  (49) 
2.8

>  <NCTRlogRBA>  (49) 
-3.05

>  <Name>  (49) 
6-Hydroxyflavanone

>  <SMILES>  (49) 
O1c2c(cc(O)cc2)C(=O)CC1c1ccccc1

>  <Structure_Category>  (49) 
Phyto

$$$$
7-Hydroxyflavanone
     RDKit          3D

 30 32  0  0  1  0  0  0  0  0999 V2000
   -0.0170    1.3800    0.0530 C   0  0  0  0  0  0  0  0  0  0  0  0
   -0.0320    0.0140    0.1510 O   0  0  0  0  0  0  0  0  0  0  0  0
    1.1560    2.1340   -0.0060 C   0  0  0  0  0  0  0  0  0  0  0  0
    2.4550    1.4340   -0.0120 C   0  0  0  0  0  0  0  0  0  0  0  0
    1.1690   -0.5280    0.7250 C   0  0  0  0  0  0  0  0  0  0  0  0
    2.4000   -0.0680   -0.0480 C   0  0  0  0  0  0  0  0  0  0  0  0
   -1.2530    2.0170   -0.0210 C   0  0  0  0  0  0  0  0  0  0  0  0
    1.1000    3.5280   -0.1040 C   0  0  0  0  0  0  0  0  0  0  0  0
    3.5100    2.0570   -0.0430 O   0  0  0  0  0  0  0  0  0  0  0  0
    1.0850   -2.0420    0.7210 C   0  0  0  0  0  0  0  0  0  0  0  0
   -1.3060    3.4050   -0.1220 C   0  0  0  0  0  0  0  0  0  0  0  0
   -0.1400    4.1680   -0.1580 C   0  0  0  0  0  0  0  0  0  0  0  0
   -2.5380    3.9900   -0.1840 O   0  0  0  0  0  0  0  0  0  0  0  0
    0.4660   -2.7380   -0.3290 C   0  0  0  0  0  0  0  0  0  0  0  0
    1.6720   -2.7790    1.7620 C   0  0  0  0  0  0  0  0  0  0  0  0
    1.6320   -4.1750    1.7560 C   0  0  0  0  0  0  0  0  0  0  0  0
    0.4240   -4.1330   -0.3310 C   0  0  0  0  0  0  0  0  0  0  0  0
    1.0070   -4.8510    0.7110 C   0  0  0  0  0  0  0  0  0  0  0  0
    1.2140   -0.1860    1.7700 H   0  0  0  0  0  1  0  0  0  0  0  0
    3.3140   -0.4660    0.4070 H   0  0  0  0  0  1  0  0  0  0  0  0
    2.3650   -0.3760   -1.1000 H   0  0  0  0  0  1  0  0  0  0  0  0
   -2.1720    1.4380    0.0090 H   0  0  0  0  0  1  0  0  0  0  0  0
    2.0150    4.1160   -0.1500 H   0  0  0  0  0  1  0  0  0  0  0  0
   -0.1760    5.2500   -0.2380 H   0  0  0  0  0  1  0  0  0  0  0  0
   -2.4260    4.9520   -0.2590 H   0  0  0  0  0  1  0  0  0  0  0  0
    0.0090   -2.1960   -1.1550 H   0  0  0  0  0  1  0  0  0  0  0  0
    2.1700   -2.2710    2.5860 H   0  0  0  0  0  1  0  0  0  0  0  0
    2.0900   -4.7340    2.5680 H   0  0  0  0  0  1  0  0  0  0  0  0
   -0.0640   -4.6580   -1.1480 H   0  0  0  0  0  1  0  0  0  0  0  0
    0.9760   -5.9370    0.7070 H   0  0  0  0  0  1  0  0  0  0  0  0
  1  2  1  0
  1  3  2  0
  1  7  1  0
  2  5  1  0
  3  4  1  0
  3  8  1  0
  4  6  1  0
  4  9  2  0
  5  6  1  0
  5 10  1  0
  5 19  1  0
  6 20  1  0
  6 21  1  0
  7 11  2  0
  7 22  1  0
  8 12  2  0
  8 23  1  0
 10 14  2  0
 10 15  1  0
 11 12  1  0
 11 13  1  0
 12 24  1  0
 13 25  1  0
 14 17  1  0
 14 26  1  0
 15 16  2  0
 15 27  1  0
 16 18  1  0
 16 28  1  0
 17 18  2  0
 17 29  1  0
 18 30  1  0
M  END
>  <AUTO_ID>  (50) 
167

>  <CAS>  (50) 
6515-36-2

>  <KOWlogP>  (50) 
2.8

>  <NCTRlogRBA>  (50) 
-3.73

>  <Name>  (50) 
7-Hydroxyflavanone

>  <SMILES>  (50) 
O1c2c(ccc(O)c2)C(=O)CC1c1ccccc1

>  <Structure_Category>  (50) 
Phyto

$$$$
2,2'-Methylenebis(4-chlorophenol)
     RDKit          3D

 27 28  0  0  0  0  0  0  0  0999 V2000
    0.0020    1.5140    0.0400 C   0  0  0  0  0  0  0  0  0  0  0  0
   -0.0300   -0.5430   -1.4330 C   0  0  0  0  0  0  0  0  0  0  0  0
   -0.0110    0.0030   -0.0230 C   0  0  0  0  0  0  0  0  0  0  0  0
    1.1930    2.2410    0.1740 C   0  0  0  0  0  0  0  0  0  0  0  0
   -1.2230   -0.9080   -2.0720 C   0  0  0  0  0  0  0  0  0  0  0  0
   -1.2060    2.2220   -0.0630 C   0  0  0  0  0  0  0  0  0  0  0  0
    1.1760   -0.6700   -2.1430 C   0  0  0  0  0  0  0  0  0  0  0  0
   -1.2210   -1.3970   -3.3810 C   0  0  0  0  0  0  0  0  0  0  0  0
    1.1860    3.6370    0.2130 C   0  0  0  0  0  0  0  0  0  0  0  0
    1.1780   -1.1570   -3.4510 C   0  0  0  0  0  0  0  0  0  0  0  0
   -1.2140    3.6170   -0.0250 C   0  0  0  0  0  0  0  0  0  0  0  0
   -0.0230    4.3270    0.1140 C   0  0  0  0  0  0  0  0  0  0  0  0
   -0.0150   -1.5210   -4.0720 C   0  0  0  0  0  0  0  0  0  0  0  0
   -2.7050    4.4670   -0.1520 Cl  0  0  0  0  0  0  0  0  0  0  0  0
    2.6650   -1.3060   -4.3040 Cl  0  0  0  0  0  0  0  0  0  0  0  0
   -2.4040   -0.7810   -1.3950 O   0  0  0  0  0  0  0  0  0  0  0  0
    2.3770    1.5630    0.2670 O   0  0  0  0  0  0  0  0  0  0  0  0
   -0.8710   -0.3740    0.5460 H   0  0  0  0  0  1  0  0  0  0  0  0
    0.8540   -0.4120    0.5130 H   0  0  0  0  0  1  0  0  0  0  0  0
   -2.1420    1.6790   -0.1770 H   0  0  0  0  0  1  0  0  0  0  0  0
    2.1140   -0.3850   -1.6710 H   0  0  0  0  0  1  0  0  0  0  0  0
   -2.1440   -1.6820   -3.8770 H   0  0  0  0  0  1  0  0  0  0  0  0
    2.1070    4.2030    0.3190 H   0  0  0  0  0  1  0  0  0  0  0  0
   -0.0280    5.4130    0.1440 H   0  0  0  0  0  1  0  0  0  0  0  0
   -0.0140   -1.9000   -5.0900 H   0  0  0  0  0  1  0  0  0  0  0  0
   -3.1300   -1.0810   -1.9660 H   0  0  0  0  0  1  0  0  0  0  0  0
    3.1010    2.2030    0.3680 H   0  0  0  0  0  1  0  0  0  0  0  0
  1  3  1  0
  1  4  2  0
  1  6  1  0
  2  3  1  0
  2  5  2  0
  2  7  1  0
  3 18  1  0
  3 19  1  0
  4  9  1  0
  4 17  1  0
  5  8  1  0
  5 16  1  0
  6 11  2  0
  6 20  1  0
  7 10  2  0
  7 21  1  0
  8 13  2  0
  8 22  1  0
  9 12  2  0
  9 23  1  0
 10 13  1  0
 10 15  1  0
 11 12  1  0
 11 14  1  0
 12 24  1  0
 13 25  1  0
 16 26  1  0
 17 27  1  0
M  END
>  <AUTO_ID>  (51) 
172

>  <CAS>  (51) 
97-23-4

>  <EXPlogP>  (51) 
4.2600002

>  <KOWlogP>  (51) 
4.3400002

>  <NCTRlogRBA>  (51) 
-2.45

>  <Name>  (51) 
2,2'-Methylenebis(4-chlorophenol)

>  <SMILES>  (51) 
Clc1cc(Cc2cc(Cl)ccc2O)c(O)cc1

>  <Structure_Category>  (51) 
DDT

$$$$
Diphenolicacid
     RDKit          3D

 38 39  0  0  0  0  0  0  0  0999 V2000
   -0.0410    1.6180    0.0240 C   0  0  0  0  0  0  0  0  0  0  0  0
    0.0240    0.0520    0.0880 C   0  0  0  0  0  0  0  0  0  0  0  0
    1.4100    2.1610    0.0180 C   0  0  0  0  0  0  0  0  0  0  0  0
   -0.7950    2.1250   -1.2420 C   0  0  0  0  0  0  0  0  0  0  0  0
    0.8270   -2.0850    1.2600 C   0  0  0  0  0  0  0  0  0  0  0  0
    0.3930   -2.6520    0.2200 O   0  0  0  0  0  0  0  0  0  0  0  0
    1.9470    2.9160    1.0760 C   0  0  0  0  0  0  0  0  0  0  0  0
   -0.8320    3.5080   -1.5260 C   0  0  0  0  0  0  0  0  0  0  0  0
   -1.4570    1.2610   -2.1330 C   0  0  0  0  0  0  0  0  0  0  0  0
    2.2520    1.8800   -1.0790 C   0  0  0  0  0  0  0  0  0  0  0  0
    0.7610   -0.5530    1.2880 C   0  0  0  0  0  0  0  0  0  0  0  0
    4.0740    3.0670   -0.0500 C   0  0  0  0  0  0  0  0  0  0  0  0
   -2.1300    3.1190   -3.5130 C   0  0  0  0  0  0  0  0  0  0  0  0
    1.3190   -2.5980    2.3060 O   0  0  0  0  0  0  0  0  0  0  0  0
    3.5720    2.3320   -1.1140 C   0  0  0  0  0  0  0  0  0  0  0  0
   -2.1180    1.7550   -3.2600 C   0  0  0  0  0  0  0  0  0  0  0  0
    3.2710    3.3660    1.0450 C   0  0  0  0  0  0  0  0  0  0  0  0
   -1.4920    4.0050   -2.6530 C   0  0  0  0  0  0  0  0  0  0  0  0
   -2.7820    3.5540   -4.6280 O   0  0  0  0  0  0  0  0  0  0  0  0
    5.3730    3.4780   -0.1130 O   0  0  0  0  0  0  0  0  0  0  0  0
   -0.8880    2.1040    1.2320 C   0  0  0  0  0  0  0  0  0  0  0  0
    0.4900   -0.3330   -0.8300 H   0  0  0  0  0  1  0  0  0  0  0  0
   -0.9990   -0.3510    0.1000 H   0  0  0  0  0  1  0  0  0  0  0  0
    1.3540    3.1600    1.9530 H   0  0  0  0  0  1  0  0  0  0  0  0
   -0.3330    4.2160   -0.8660 H   0  0  0  0  0  1  0  0  0  0  0  0
   -1.4750    0.1860   -1.9800 H   0  0  0  0  0  1  0  0  0  0  0  0
    1.8810    1.2970   -1.9200 H   0  0  0  0  0  1  0  0  0  0  0  0
    0.2680   -0.2670    2.2220 H   0  0  0  0  0  1  0  0  0  0  0  0
    1.7950   -0.1930    1.3300 H   0  0  0  0  0  1  0  0  0  0  0  0
    4.2060    2.1010   -1.9650 H   0  0  0  0  0  1  0  0  0  0  0  0
   -2.6190    1.0710   -3.9380 H   0  0  0  0  0  1  0  0  0  0  0  0
    3.6530    3.9400    1.8830 H   0  0  0  0  0  1  0  0  0  0  0  0
   -1.4940    5.0740   -2.8380 H   0  0  0  0  0  1  0  0  0  0  0  0
   -2.6560    4.5130   -4.6980 H   0  0  0  0  0  1  0  0  0  0  0  0
    5.5990    3.9050    0.7290 H   0  0  0  0  0  1  0  0  0  0  0  0
   -0.4610    1.7990    2.1930 H   0  0  0  0  0  1  0  0  0  0  0  0
   -1.9060    1.6980    1.1860 H   0  0  0  0  0  1  0  0  0  0  0  0
   -0.9810    3.1960    1.2620 H   0  0  0  0  0  1  0  0  0  0  0  0
  1  2  1  0
  1  3  1  0
  1  4  1  0
  1 21  1  0
  2 11  1  0
  2 22  1  0
  2 23  1  0
  3  7  2  0
  3 10  1  0
  4  8  2  0
  4  9  1  0
  5  6  2  0
  5 11  1  0
  5 14  1  0
  7 17  1  0
  7 24  1  0
  8 18  1  0
  8 25  1  0
  9 16  2  0
  9 26  1  0
 10 15  2  0
 10 27  1  0
 11 28  1  0
 11 29  1  0
 12 15  1  0
 12 17  2  0
 12 20  1  0
 13 16  1  0
 13 18  2  0
 13 19  1  0
 15 30  1  0
 16 31  1  0
 17 32  1  0
 18 33  1  0
 19 34  1  0
 20 35  1  0
 21 36  1  0
 21 37  1  0
 21 38  1  0
M  CHG  1  14  -1
M  END
>  <AUTO_ID>  (52) 
174

>  <CAS>  (52) 
126-00-1

>  <KOWlogP>  (52) 
3.3900001

>  <NCTRlogRBA>  (52) 
-3.1300001

>  <Name>  (52) 
Diphenolicacid

>  <SMILES>  (52) 
Oc1ccc(cc1)C(CCC(O)=O)(C)c1ccc(O)cc1

>  <Structure_Category>  (52) 
DDT

$$$$
Nordihydroguaiareticacid
     RDKit          3D

 44 45  0  0  1  0  0  0  0  0999 V2000
   -0.0800    1.3730   -0.6490 C   0  0  0  0  0  0  0  0  0  0  0  0
    8.3970    6.3310    2.7650 C   0  0  0  0  0  0  0  0  0  0  0  0
    9.6110    5.7560    3.1300 C   0  0  0  0  0  0  0  0  0  0  0  0
   -0.0960    0.0150   -0.3430 C   0  0  0  0  0  0  0  0  0  0  0  0
    1.0920    2.1110   -0.5580 C   0  0  0  0  0  0  0  0  0  0  0  0
    7.2450    5.5630    2.6680 C   0  0  0  0  0  0  0  0  0  0  0  0
    7.3060    4.1880    2.9390 C   0  0  0  0  0  0  0  0  0  0  0  0
    2.2750    1.4800   -0.1490 C   0  0  0  0  0  0  0  0  0  0  0  0
    3.5620    2.2680   -0.0460 C   0  0  0  0  0  0  0  0  0  0  0  0
    6.0600    3.3340    2.8400 C   0  0  0  0  0  0  0  0  0  0  0  0
    5.4900    3.1890    1.4040 C   0  0  0  0  0  0  0  0  0  0  0  0
    4.1140    2.4340    1.3950 C   0  0  0  0  0  0  0  0  0  0  0  0
    9.6910    4.3980    3.4080 C   0  0  0  0  0  0  0  0  0  0  0  0
    1.0660   -0.6290    0.0590 C   0  0  0  0  0  0  0  0  0  0  0  0
    2.2520    0.1070    0.1540 C   0  0  0  0  0  0  0  0  0  0  0  0
    8.5350    3.6160    3.3140 C   0  0  0  0  0  0  0  0  0  0  0  0
    8.3420    7.6700    2.4990 O   0  0  0  0  0  0  0  0  0  0  0  0
   -1.2350    1.9860   -1.0430 O   0  0  0  0  0  0  0  0  0  0  0  0
   10.6980    6.5830    3.2000 O   0  0  0  0  0  0  0  0  0  0  0  0
   -1.2920   -0.6380   -0.4590 O   0  0  0  0  0  0  0  0  0  0  0  0
    6.5250    2.4890    0.5040 C   0  0  0  0  0  0  0  0  0  0  0  0
    3.0750    3.1550    2.2740 C   0  0  0  0  0  0  0  0  0  0  0  0
    1.0770    3.1700   -0.8000 H   0  0  0  0  0  1  0  0  0  0  0  0
    6.3090    6.0350    2.3850 H   0  0  0  0  0  1  0  0  0  0  0  0
    3.4300    3.2590   -0.5000 H   0  0  0  0  0  1  0  0  0  0  0  0
    4.2850    1.7420   -0.6790 H   0  0  0  0  0  1  0  0  0  0  0  0
    5.3280    3.8010    3.5070 H   0  0  0  0  0  1  0  0  0  0  0  0
    6.2540    2.3370    3.2560 H   0  0  0  0  0  1  0  0  0  0  0  0
    5.3230    4.1930    0.9900 H   0  0  0  0  0  1  0  0  0  0  0  0
    4.2730    1.4360    1.8250 H   0  0  0  0  0  1  0  0  0  0  0  0
   10.6270    3.9320    3.6970 H   0  0  0  0  0  1  0  0  0  0  0  0
    1.0750   -1.6870    0.2990 H   0  0  0  0  0  1  0  0  0  0  0  0
    3.1640   -0.3980    0.4640 H   0  0  0  0  0  1  0  0  0  0  0  0
    8.5980    2.5520    3.5310 H   0  0  0  0  0  1  0  0  0  0  0  0
    9.2620    7.9770    2.6370 H   0  0  0  0  0  1  0  0  0  0  0  0
   -1.9010    1.2680   -1.0300 H   0  0  0  0  0  1  0  0  0  0  0  0
   11.4680    6.0510    3.4680 H   0  0  0  0  0  1  0  0  0  0  0  0
   -1.1550   -1.5710   -0.2220 H   0  0  0  0  0  1  0  0  0  0  0  0
    6.6450    1.4380    0.7870 H   0  0  0  0  0  1  0  0  0  0  0  0
    7.5070    2.9690    0.5600 H   0  0  0  0  0  1  0  0  0  0  0  0
    6.2360    2.5320   -0.5500 H   0  0  0  0  0  1  0  0  0  0  0  0
    2.9530    4.1980    1.9630 H   0  0  0  0  0  1  0  0  0  0  0  0
    3.3590    3.1390    3.3300 H   0  0  0  0  0  1  0  0  0  0  0  0
    2.0950    2.6720    2.2270 H   0  0  0  0  0  1  0  0  0  0  0  0
  1  4  2  0
  1  5  1  0
  1 18  1  0
  2  3  2  0
  2  6  1  0
  2 17  1  0
  3 13  1  0
  3 19  1  0
  4 14  1  0
  4 20  1  0
  5  8  2  0
  5 23  1  0
  6  7  2  0
  6 24  1  0
  7 10  1  0
  7 16  1  0
  8  9  1  0
  8 15  1  0
  9 12  1  0
  9 25  1  0
  9 26  1  0
 10 11  1  0
 10 27  1  0
 10 28  1  0
 11 12  1  0
 11 21  1  0
 11 29  1  0
 12 22  1  0
 12 30  1  0
 13 16  2  0
 13 31  1  0
 14 15  2  0
 14 32  1  0
 15 33  1  0
 16 34  1  0
 17 35  1  0
 18 36  1  0
 19 37  1  0
 20 38  1  0
 21 39  1  0
 21 40  1  0
 21 41  1  0
 22 42  1  0
 22 43  1  0
 22 44  1  0
M  END
>  <AUTO_ID>  (53) 
175

>  <CAS>  (53) 
500-38-9

>  <KOWlogP>  (53) 
4.6399999

>  <NCTRlogRBA>  (53) 
-1.51

>  <Name>  (53) 
Nordihydroguaiareticacid

>  <SMILES>  (53) 
Oc1cc(ccc1O)CC(C(Cc1cc(O)c(O)cc1)C)C

>  <Structure_Category>  (53) 
Other

$$$$
Phenolphthalin
     RDKit          3D

 39 41  0  0  0  0  0  0  0  0999 V2000
   -0.1970    1.1160    0.6200 C   0  0  0  0  0  0  0  0  0  0  0  0
   -0.2720    0.0280   -0.2880 C   0  0  0  0  0  0  0  0  0  0  0  0
    1.0280    2.0470    0.6710 C   0  0  0  0  0  0  0  0  0  0  0  0
    0.8540   -0.3640   -1.2160 C   0  0  0  0  0  0  0  0  0  0  0  0
    1.0440    3.0650   -0.4760 C   0  0  0  0  0  0  0  0  0  0  0  0
    1.3160    2.6390    2.0630 C   0  0  0  0  0  0  0  0  0  0  0  0
    2.0120   -0.4850   -0.7090 O   0  0  0  0  0  0  0  0  0  0  0  0
    1.8090    1.7800    3.0670 C   0  0  0  0  0  0  0  0  0  0  0  0
    1.0940    3.9850    2.3920 C   0  0  0  0  0  0  0  0  0  0  0  0
    2.2430    3.2950   -1.1760 C   0  0  0  0  0  0  0  0  0  0  0  0
   -0.1000    3.7910   -0.8520 C   0  0  0  0  0  0  0  0  0  0  0  0
    0.5410   -0.5770   -2.4290 O   0  0  0  0  0  0  0  0  0  0  0  0
    1.8450    3.5890    4.6500 C   0  0  0  0  0  0  0  0  0  0  0  0
    1.1480    4.9190   -2.5760 C   0  0  0  0  0  0  0  0  0  0  0  0
   -1.3220    1.3860    1.4320 C   0  0  0  0  0  0  0  0  0  0  0  0
   -0.0460    4.7150   -1.8960 C   0  0  0  0  0  0  0  0  0  0  0  0
    1.3600    4.4570    3.6790 C   0  0  0  0  0  0  0  0  0  0  0  0
    2.2960    4.2170   -2.2240 C   0  0  0  0  0  0  0  0  0  0  0  0
    2.0740    2.2510    4.3560 C   0  0  0  0  0  0  0  0  0  0  0  0
    2.0860    4.0980    5.8920 O   0  0  0  0  0  0  0  0  0  0  0  0
    1.1520    5.8210   -3.6000 O   0  0  0  0  0  0  0  0  0  0  0  0
   -1.4550   -0.7360   -0.3520 C   0  0  0  0  0  0  0  0  0  0  0  0
   -2.4790    0.6090    1.3580 C   0  0  0  0  0  0  0  0  0  0  0  0
   -2.5460   -0.4510    0.4650 C   0  0  0  0  0  0  0  0  0  0  0  0
    1.9100    1.4190    0.5130 H   0  0  0  0  0  1  0  0  0  0  0  0
    1.9850    0.7290    2.8410 H   0  0  0  0  0  1  0  0  0  0  0  0
    0.7130    4.6890    1.6570 H   0  0  0  0  0  1  0  0  0  0  0  0
    3.1410    2.7380   -0.9150 H   0  0  0  0  0  1  0  0  0  0  0  0
   -1.0450    3.6420   -0.3380 H   0  0  0  0  0  1  0  0  0  0  0  0
   -1.3150    2.2220    2.1280 H   0  0  0  0  0  1  0  0  0  0  0  0
   -0.9360    5.2670   -2.1830 H   0  0  0  0  0  1  0  0  0  0  0  0
    1.1870    5.5010    3.9210 H   0  0  0  0  0  1  0  0  0  0  0  0
    3.2340    4.3650   -2.7490 H   0  0  0  0  0  1  0  0  0  0  0  0
    2.4520    1.5620    5.1040 H   0  0  0  0  0  1  0  0  0  0  0  0
    2.4150    3.3870    6.4660 H   0  0  0  0  0  1  0  0  0  0  0  0
    2.0300    5.8070   -4.0150 H   0  0  0  0  0  1  0  0  0  0  0  0
   -1.5170   -1.5640   -1.0570 H   0  0  0  0  0  1  0  0  0  0  0  0
   -3.3290    0.8410    1.9930 H   0  0  0  0  0  1  0  0  0  0  0  0
   -3.4470   -1.0540    0.3960 H   0  0  0  0  0  1  0  0  0  0  0  0
  1  2  2  0
  1  3  1  0
  1 15  1  0
  2  4  1  0
  2 22  1  0
  3  5  1  0
  3  6  1  0
  3 25  1  0
  4  7  2  0
  4 12  1  0
  5 10  2  0
  5 11  1  0
  6  8  2  0
  6  9  1  0
  8 19  1  0
  8 26  1  0
  9 17  2  0
  9 27  1  0
 10 18  1  0
 10 28  1  0
 11 16  2  0
 11 29  1  0
 13 17  1  0
 13 19  2  0
 13 20  1  0
 14 16  1  0
 14 18  2  0
 14 21  1  0
 15 23  2  0
 15 30  1  0
 16 31  1  0
 17 32  1  0
 18 33  1  0
 19 34  1  0
 20 35  1  0
 21 36  1  0
 22 24  2  0
 22 37  1  0
 23 24  1  0
 23 38  1  0
 24 39  1  0
M  CHG  1  12  -1
M  END
>  <AUTO_ID>  (54) 
178

>  <CAS>  (54) 
81-90-3

>  <KOWlogP>  (54) 
3.95

>  <NCTRlogRBA>  (54) 
-3.6700001

>  <Name>  (54) 
Phenolphthalin

>  <SMILES>  (54) 
Oc1ccc(cc1)C(c1ccccc1C(O)=O)c1ccc(O)cc1

>  <Structure_Category>  (54) 
DDT

$$$$
4-Hydroxybiphenyl
     RDKit          3D

 23 24  0  0  0  0  0  0  0  0999 V2000
   -0.0180    1.4700    0.0090 C   0  0  0  0  0  0  0  0  0  0  0  0
    0.0090   -0.0020   -0.0180 C   0  0  0  0  0  0  0  0  0  0  0  0
    0.9940    2.2010    0.6570 C   0  0  0  0  0  0  0  0  0  0  0  0
   -1.0560    2.1880   -0.6130 C   0  0  0  0  0  0  0  0  0  0  0  0
   -0.0700    4.2790    0.0610 C   0  0  0  0  0  0  0  0  0  0  0  0
    0.9680    3.5970    0.6830 C   0  0  0  0  0  0  0  0  0  0  0  0
   -1.0850    3.5860   -0.5900 C   0  0  0  0  0  0  0  0  0  0  0  0
   -0.0580    5.6410    0.1110 O   0  0  0  0  0  0  0  0  0  0  0  0
   -1.1020   -0.7550    0.4000 C   0  0  0  0  0  0  0  0  0  0  0  0
    1.1470   -0.6970   -0.4630 C   0  0  0  0  0  0  0  0  0  0  0  0
    1.1740   -2.0940   -0.4890 C   0  0  0  0  0  0  0  0  0  0  0  0
   -1.0760   -2.1520    0.3750 C   0  0  0  0  0  0  0  0  0  0  0  0
    0.0620   -2.8200   -0.0700 C   0  0  0  0  0  0  0  0  0  0  0  0
    1.8080    1.6830    1.1590 H   0  0  0  0  0  1  0  0  0  0  0  0
   -1.8500    1.6570   -1.1340 H   0  0  0  0  0  1  0  0  0  0  0  0
    1.7540    4.1490    1.1900 H   0  0  0  0  0  1  0  0  0  0  0  0
   -1.9000    4.1070   -1.0820 H   0  0  0  0  0  1  0  0  0  0  0  0
   -0.8350    5.9780   -0.3650 H   0  0  0  0  0  1  0  0  0  0  0  0
   -1.9980   -0.2550    0.7620 H   0  0  0  0  0  1  0  0  0  0  0  0
    2.0240   -0.1510   -0.8050 H   0  0  0  0  0  1  0  0  0  0  0  0
    2.0620   -2.6130   -0.8380 H   0  0  0  0  0  1  0  0  0  0  0  0
   -1.9430   -2.7160    0.7050 H   0  0  0  0  0  1  0  0  0  0  0  0
    0.0820   -3.9070   -0.0900 H   0  0  0  0  0  1  0  0  0  0  0  0
  1  2  1  0
  1  3  2  0
  1  4  1  0
  2  9  2  0
  2 10  1  0
  3  6  1  0
  3 14  1  0
  4  7  2  0
  4 15  1  0
  5  6  2  0
  5  7  1  0
  5  8  1  0
  6 16  1  0
  7 17  1  0
  8 18  1  0
  9 12  1  0
  9 19  1  0
 10 11  2  0
 10 20  1  0
 11 13  1  0
 11 21  1  0
 12 13  2  0
 12 22  1  0
 13 23  1  0
M  END
>  <AUTO_ID>  (55) 
179

>  <CAS>  (55) 
92-69-3

>  <EXPlogP>  (55) 
3.2

>  <KOWlogP>  (55) 
3.28

>  <NCTRlogRBA>  (55) 
-3.04

>  <Name>  (55) 
4-Hydroxybiphenyl

>  <SMILES>  (55) 
Oc1ccc(cc1)-c1ccccc1

>  <Structure_Category>  (55) 
PCB

$$$$
Droloxifene
     RDKit          3D

 59 61  0  0  0  0  0  0  0  0999 V2000
    0.2320    1.3920    0.4100 C   0  0  0  0  0  0  0  0  0  0  0  0
    0.3370    0.0840    0.0480 C   0  0  0  0  0  0  0  0  0  0  0  0
    1.4610    2.1830    0.6640 C   0  0  0  0  0  0  0  0  0  0  0  0
   -1.1000    2.0340    0.5530 C   0  0  0  0  0  0  0  0  0  0  0  0
    2.0600    2.9050   -0.3780 C   0  0  0  0  0  0  0  0  0  0  0  0
   -0.8620   -0.7540   -0.1930 C   0  0  0  0  0  0  0  0  0  0  0  0
   -1.6990    2.1360    1.8140 C   0  0  0  0  0  0  0  0  0  0  0  0
   -1.7640    2.5590   -0.5610 C   0  0  0  0  0  0  0  0  0  0  0  0
    3.2130    3.6460   -0.1260 C   0  0  0  0  0  0  0  0  0  0  0  0
   -7.5910    3.7900    0.6840 N   0  0  0  0  0  0  0  0  0  0  0  0
   -3.6180    3.2510    0.8460 C   0  0  0  0  0  0  0  0  0  0  0  0
   -2.9520    2.7420    1.9610 C   0  0  0  0  0  0  0  0  0  0  0  0
   -3.0160    3.1600   -0.4130 C   0  0  0  0  0  0  0  0  0  0  0  0
    2.0240    2.2240    1.9470 C   0  0  0  0  0  0  0  0  0  0  0  0
    1.6420   -0.6880   -0.0900 C   0  0  0  0  0  0  0  0  0  0  0  0
   -4.8460    3.8550    0.8500 O   0  0  0  0  0  0  0  0  0  0  0  0
    3.8310    4.3560   -1.1150 O   0  0  0  0  0  0  0  0  0  0  0  0
   -5.5340    3.9220    2.1030 C   0  0  0  0  0  0  0  0  0  0  0  0
    3.1770    2.9740    2.1860 C   0  0  0  0  0  0  0  0  0  0  0  0
   -6.9140    4.5250    1.8310 C   0  0  0  0  0  0  0  0  0  0  0  0
   -1.3990   -0.8760   -1.4820 C   0  0  0  0  0  0  0  0  0  0  0  0
   -1.4690   -1.4350    0.8700 C   0  0  0  0  0  0  0  0  0  0  0  0
    3.7740    3.6850    1.1460 C   0  0  0  0  0  0  0  0  0  0  0  0
   -8.0830    2.4180    1.0510 C   0  0  0  0  0  0  0  0  0  0  0  0
   -8.6760    4.6140    0.0510 C   0  0  0  0  0  0  0  0  0  0  0  0
    2.1430   -0.7630   -1.5270 C   0  0  0  0  0  0  0  0  0  0  0  0
   -2.5910   -2.2350    0.6450 C   0  0  0  0  0  0  0  0  0  0  0  0
   -2.5190   -1.6790   -1.7050 C   0  0  0  0  0  0  0  0  0  0  0  0
   -3.1130   -2.3580   -0.6420 C   0  0  0  0  0  0  0  0  0  0  0  0
    1.6250    2.8760   -1.3720 H   0  0  0  0  0  1  0  0  0  0  0  0
   -1.1950    1.7400    2.6930 H   0  0  0  0  0  1  0  0  0  0  0  0
   -1.3140    2.4980   -1.5490 H   0  0  0  0  0  1  0  0  0  0  0  0
   -6.8510    3.6650   -0.0270 H   0  0  0  0  0  1  0  0  0  0  0  0
   -3.3700    2.7980    2.9600 H   0  0  0  0  0  1  0  0  0  0  0  0
   -3.5220    3.5590   -1.2880 H   0  0  0  0  0  1  0  0  0  0  0  0
    1.5740    1.6670    2.7650 H   0  0  0  0  0  1  0  0  0  0  0  0
    2.4290   -0.2490    0.5310 H   0  0  0  0  0  1  0  0  0  0  0  0
    1.5170   -1.7070    0.3000 H   0  0  0  0  0  1  0  0  0  0  0  0
    3.3170    4.2570   -1.9340 H   0  0  0  0  0  1  0  0  0  0  0  0
   -5.6440    2.9230    2.5390 H   0  0  0  0  0  1  0  0  0  0  0  0
   -4.9890    4.5690    2.8000 H   0  0  0  0  0  1  0  0  0  0  0  0
    3.6110    3.0010    3.1820 H   0  0  0  0  0  1  0  0  0  0  0  0
   -6.7950    5.5630    1.5030 H   0  0  0  0  0  1  0  0  0  0  0  0
   -7.5730    4.4880    2.7050 H   0  0  0  0  0  1  0  0  0  0  0  0
   -0.9410   -0.3560   -2.3190 H   0  0  0  0  0  1  0  0  0  0  0  0
   -1.0680   -1.3500    1.8770 H   0  0  0  0  0  1  0  0  0  0  0  0
    4.6730    4.2670    1.3260 H   0  0  0  0  0  1  0  0  0  0  0  0
   -8.8210    2.5160    1.8520 H   0  0  0  0  0  1  0  0  0  0  0  0
   -7.2310    1.8150    1.3720 H   0  0  0  0  0  1  0  0  0  0  0  0
   -8.5310    1.9680    0.1610 H   0  0  0  0  0  1  0  0  0  0  0  0
   -9.4590    4.7860    0.7940 H   0  0  0  0  0  1  0  0  0  0  0  0
   -9.0650    4.0630   -0.8100 H   0  0  0  0  0  1  0  0  0  0  0  0
   -8.2380    5.5580   -0.2840 H   0  0  0  0  0  1  0  0  0  0  0  0
    2.2640    0.2340   -1.9620 H   0  0  0  0  0  1  0  0  0  0  0  0
    1.4590   -1.3330   -2.1620 H   0  0  0  0  0  1  0  0  0  0  0  0
    3.1160   -1.2630   -1.5570 H   0  0  0  0  0  1  0  0  0  0  0  0
   -3.0510   -2.7690    1.4720 H   0  0  0  0  0  1  0  0  0  0  0  0
   -2.9200   -1.7820   -2.7100 H   0  0  0  0  0  1  0  0  0  0  0  0
   -3.9780   -2.9930   -0.8190 H   0  0  0  0  0  1  0  0  0  0  0  0
  1  2  2  0
  1  3  1  0
  1  4  1  0
  2  6  1  0
  2 15  1  0
  3  5  2  0
  3 14  1  0
  4  7  2  0
  4  8  1  0
  5  9  1  0
  5 30  1  0
  6 21  2  0
  6 22  1  0
  7 12  1  0
  7 31  1  0
  8 13  2  0
  8 32  1  0
  9 17  1  0
  9 23  2  0
 10 20  1  0
 10 24  1  0
 10 25  1  0
 10 33  1  0
 11 12  2  0
 11 13  1  0
 11 16  1  0
 12 34  1  0
 13 35  1  0
 14 19  2  0
 14 36  1  0
 15 26  1  0
 15 37  1  0
 15 38  1  0
 16 18  1  0
 17 39  1  0
 18 20  1  0
 18 40  1  0
 18 41  1  0
 19 23  1  0
 19 42  1  0
 20 43  1  0
 20 44  1  0
 21 28  1  0
 21 45  1  0
 22 27  2  0
 22 46  1  0
 23 47  1  0
 24 48  1  0
 24 49  1  0
 24 50  1  0
 25 51  1  0
 25 52  1  0
 25 53  1  0
 26 54  1  0
 26 55  1  0
 26 56  1  0
 27 29  1  0
 27 57  1  0
 28 29  2  0
 28 58  1  0
 29 59  1  0
M  CHG  1  10   1
M  END
>  <AUTO_ID>  (56) 
180

>  <CAS>  (56) 
82413-20-5

>  <KOWlogP>  (56) 
5.8200002

>  <NCTRlogRBA>  (56) 
1.1799999

>  <Name>  (56) 
Droloxifene

>  <SMILES>  (56) 
O(CCN(C)C)c1ccc(cc1)C(=C(CC)c1ccccc1)c1cc(O)ccc1

>  <Structure_Category>  (56) 
DES

$$$$
BisphenolB
     RDKit          3D

 36 37  0  0  0  0  0  0  0  0999 V2000
   -0.0390    1.3810   -0.0800 C   0  0  0  0  0  0  0  0  0  0  0  0
   -0.1780   -0.1620   -0.0690 C   0  0  0  0  0  0  0  0  0  0  0  0
    1.4440    1.7690   -0.3550 C   0  0  0  0  0  0  0  0  0  0  0  0
   -0.6610   -0.8770    1.0410 C   0  0  0  0  0  0  0  0  0  0  0  0
    0.1960   -0.9030   -1.2110 C   0  0  0  0  0  0  0  0  0  0  0  0
    2.4670    1.2200    0.4500 C   0  0  0  0  0  0  0  0  0  0  0  0
    1.8300    2.6610   -1.3720 C   0  0  0  0  0  0  0  0  0  0  0  0
    4.1550    2.4240   -0.7710 C   0  0  0  0  0  0  0  0  0  0  0  0
   -0.3890   -2.9690   -0.1300 C   0  0  0  0  0  0  0  0  0  0  0  0
    3.8100    1.5430    0.2430 C   0  0  0  0  0  0  0  0  0  0  0  0
   -0.7650   -2.2710    1.0100 C   0  0  0  0  0  0  0  0  0  0  0  0
    3.1760    2.9870   -1.5810 C   0  0  0  0  0  0  0  0  0  0  0  0
    0.0920   -2.2960   -1.2440 C   0  0  0  0  0  0  0  0  0  0  0  0
   -0.5070   -4.3290   -0.1130 O   0  0  0  0  0  0  0  0  0  0  0  0
    5.4760    2.7150   -0.9410 O   0  0  0  0  0  0  0  0  0  0  0  0
   -1.0240    1.9540   -1.1610 C   0  0  0  0  0  0  0  0  0  0  0  0
   -0.3980    2.0520    1.2750 C   0  0  0  0  0  0  0  0  0  0  0  0
   -2.5010    1.5990   -0.9840 C   0  0  0  0  0  0  0  0  0  0  0  0
   -0.9670   -0.3720    1.9530 H   0  0  0  0  0  1  0  0  0  0  0  0
    0.5830   -0.3930   -2.0920 H   0  0  0  0  0  1  0  0  0  0  0  0
    2.2230    0.5240    1.2510 H   0  0  0  0  0  1  0  0  0  0  0  0
    1.1000    3.1270   -2.0270 H   0  0  0  0  0  1  0  0  0  0  0  0
    4.5800    1.1060    0.8710 H   0  0  0  0  0  1  0  0  0  0  0  0
   -1.1390   -2.8080    1.8760 H   0  0  0  0  0  1  0  0  0  0  0  0
    3.4340    3.6790   -2.3760 H   0  0  0  0  0  1  0  0  0  0  0  0
    0.3920   -2.8280   -2.1420 H   0  0  0  0  0  1  0  0  0  0  0  0
   -0.1650   -4.6760   -0.9540 H   0  0  0  0  0  1  0  0  0  0  0  0
    5.5640    3.3440   -1.6760 H   0  0  0  0  0  1  0  0  0  0  0  0
   -0.7250    1.6210   -2.1640 H   0  0  0  0  0  1  0  0  0  0  0  0
   -0.9590    3.0510   -1.1720 H   0  0  0  0  0  1  0  0  0  0  0  0
    0.2470    1.7090    2.0930 H   0  0  0  0  0  1  0  0  0  0  0  0
   -1.4290    1.8500    1.5820 H   0  0  0  0  0  1  0  0  0  0  0  0
   -0.2840    3.1410    1.2150 H   0  0  0  0  0  1  0  0  0  0  0  0
   -2.6680    0.5190   -1.0030 H   0  0  0  0  0  1  0  0  0  0  0  0
   -3.0830    2.0330   -1.8040 H   0  0  0  0  0  1  0  0  0  0  0  0
   -2.9070    2.0000   -0.0510 H   0  0  0  0  0  1  0  0  0  0  0  0
  1  2  1  0
  1  3  1  0
  1 16  1  0
  1 17  1  0
  2  4  2  0
  2  5  1  0
  3  6  2  0
  3  7  1  0
  4 11  1  0
  4 19  1  0
  5 13  2  0
  5 20  1  0
  6 10  1  0
  6 21  1  0
  7 12  2  0
  7 22  1  0
  8 10  2  0
  8 12  1  0
  8 15  1  0
  9 11  2  0
  9 13  1  0
  9 14  1  0
 10 23  1  0
 11 24  1  0
 12 25  1  0
 13 26  1  0
 14 27  1  0
 15 28  1  0
 16 18  1  0
 16 29  1  0
 16 30  1  0
 17 31  1  0
 17 32  1  0
 17 33  1  0
 18 34  1  0
 18 35  1  0
 18 36  1  0
M  END
>  <AUTO_ID>  (57) 
181

>  <CAS>  (57) 
77-40-7

>  <KOWlogP>  (57) 
4.1300001

>  <NCTRlogRBA>  (57) 
-1.0700001

>  <Name>  (57) 
BisphenolB

>  <SMILES>  (57) 
Oc1ccc(cc1)C(CC)(C)c1ccc(O)cc1

>  <Structure_Category>  (57) 
DDT

$$$$
Toremifene
     RDKit          3D

 58 60  0  0  0  0  0  0  0  0999 V2000
   -0.1520    1.3180   -0.1640 C   0  0  0  0  0  0  0  0  0  0  0  0
    0.1330    0.0900    0.3480 C   0  0  0  0  0  0  0  0  0  0  0  0
    0.9310    2.2020   -0.6670 C   0  0  0  0  0  0  0  0  0  0  0  0
   -1.5570    1.7890   -0.2150 C   0  0  0  0  0  0  0  0  0  0  0  0
    1.5170   -0.4400    0.3730 C   0  0  0  0  0  0  0  0  0  0  0  0
    1.1380    2.3410   -2.0440 C   0  0  0  0  0  0  0  0  0  0  0  0
    1.7320    2.9280    0.2210 C   0  0  0  0  0  0  0  0  0  0  0  0
    6.5480    5.3790   -2.6460 N   0  0  0  0  0  0  0  0  0  0  0  0
    2.9450    3.8990   -1.6420 C   0  0  0  0  0  0  0  0  0  0  0  0
    2.1410    3.1860   -2.5310 C   0  0  0  0  0  0  0  0  0  0  0  0
    2.7360    3.7660   -0.2660 C   0  0  0  0  0  0  0  0  0  0  0  0
   -0.8930   -0.8990    0.8880 C   0  0  0  0  0  0  0  0  0  0  0  0
    3.9600    4.7490   -1.9820 O   0  0  0  0  0  0  0  0  0  0  0  0
   -2.4040   -1.8490    2.9390 Cl  0  0  0  0  0  0  0  0  0  0  0  0
    4.1970    4.9550   -3.3780 C   0  0  0  0  0  0  0  0  0  0  0  0
    5.3940    5.9000   -3.4920 C   0  0  0  0  0  0  0  0  0  0  0  0
   -2.0300    2.6860    0.7510 C   0  0  0  0  0  0  0  0  0  0  0  0
    2.3140   -0.3060    1.5170 C   0  0  0  0  0  0  0  0  0  0  0  0
   -2.4130    1.3710   -1.2430 C   0  0  0  0  0  0  0  0  0  0  0  0
    2.0390   -1.0840   -0.7560 C   0  0  0  0  0  0  0  0  0  0  0  0
   -1.1480   -0.7160    2.3810 C   0  0  0  0  0  0  0  0  0  0  0  0
    7.2650    4.2110   -3.2610 C   0  0  0  0  0  0  0  0  0  0  0  0
    7.5030    6.4720   -2.2610 C   0  0  0  0  0  0  0  0  0  0  0  0
    3.6130   -0.8180    1.5330 C   0  0  0  0  0  0  0  0  0  0  0  0
   -3.7290    1.8330   -1.2940 C   0  0  0  0  0  0  0  0  0  0  0  0
    3.3390   -1.5940   -0.7380 C   0  0  0  0  0  0  0  0  0  0  0  0
   -3.3470    3.1460    0.6970 C   0  0  0  0  0  0  0  0  0  0  0  0
    4.1240   -1.4630    0.4070 C   0  0  0  0  0  0  0  0  0  0  0  0
   -4.1950    2.7190   -0.3240 C   0  0  0  0  0  0  0  0  0  0  0  0
    0.5190    1.7900   -2.7490 H   0  0  0  0  0  1  0  0  0  0  0  0
    1.5810    2.8460    1.2940 H   0  0  0  0  0  1  0  0  0  0  0  0
    6.1060    5.0420   -1.7740 H   0  0  0  0  0  1  0  0  0  0  0  0
    2.2590    3.2590   -3.6060 H   0  0  0  0  0  1  0  0  0  0  0  0
    3.3540    4.3200    0.4350 H   0  0  0  0  0  1  0  0  0  0  0  0
   -0.5550   -1.9260    0.6950 H   0  0  0  0  0  1  0  0  0  0  0  0
   -1.8370   -0.8130    0.3390 H   0  0  0  0  0  1  0  0  0  0  0  0
    4.4210    4.0050   -3.8750 H   0  0  0  0  0  1  0  0  0  0  0  0
    3.3240    5.4210   -3.8490 H   0  0  0  0  0  1  0  0  0  0  0  0
    5.1230    6.8760   -3.0760 H   0  0  0  0  0  1  0  0  0  0  0  0
    5.7450    6.0210   -4.5220 H   0  0  0  0  0  1  0  0  0  0  0  0
   -1.3780    3.0310    1.5500 H   0  0  0  0  0  1  0  0  0  0  0  0
    1.9320    0.1950    2.4030 H   0  0  0  0  0  1  0  0  0  0  0  0
   -2.0630    0.6800   -2.0060 H   0  0  0  0  0  1  0  0  0  0  0  0
    1.4360   -1.1950   -1.6530 H   0  0  0  0  0  1  0  0  0  0  0  0
   -1.4940    0.2950    2.6120 H   0  0  0  0  0  1  0  0  0  0  0  0
   -0.2500   -0.9170    2.9710 H   0  0  0  0  0  1  0  0  0  0  0  0
    7.7060    4.5330   -4.2080 H   0  0  0  0  0  1  0  0  0  0  0  0
    6.5480    3.4020   -3.4160 H   0  0  0  0  0  1  0  0  0  0  0  0
    8.0390    3.8820   -2.5620 H   0  0  0  0  0  1  0  0  0  0  0  0
    7.9530    6.8760   -3.1710 H   0  0  0  0  0  1  0  0  0  0  0  0
    8.2630    6.0440   -1.6020 H   0  0  0  0  0  1  0  0  0  0  0  0
    6.9420    7.2420   -1.7240 H   0  0  0  0  0  1  0  0  0  0  0  0
    4.2240   -0.7200    2.4270 H   0  0  0  0  0  1  0  0  0  0  0  0
   -4.3900    1.5030   -2.0900 H   0  0  0  0  0  1  0  0  0  0  0  0
    3.7340   -2.1020   -1.6130 H   0  0  0  0  0  1  0  0  0  0  0  0
   -3.7100    3.8400    1.4510 H   0  0  0  0  0  1  0  0  0  0  0  0
    5.1310   -1.8710    0.4250 H   0  0  0  0  0  1  0  0  0  0  0  0
   -5.2200    3.0790   -0.3650 H   0  0  0  0  0  1  0  0  0  0  0  0
  1  2  2  0
  1  3  1  0
  1  4  1  0
  2  5  1  0
  2 12  1  0
  3  6  2  0
  3  7  1  0
  4 17  2  0
  4 19  1  0
  5 18  2  0
  5 20  1  0
  6 10  1  0
  6 30  1  0
  7 11  2  0
  7 31  1  0
  8 16  1  0
  8 22  1  0
  8 23  1  0
  8 32  1  0
  9 10  2  0
  9 11  1  0
  9 13  1  0
 10 33  1  0
 11 34  1  0
 12 21  1  0
 12 35  1  0
 12 36  1  0
 13 15  1  0
 14 21  1  0
 15 16  1  0
 15 37  1  0
 15 38  1  0
 16 39  1  0
 16 40  1  0
 17 27  1  0
 17 41  1  0
 18 24  1  0
 18 42  1  0
 19 25  2  0
 19 43  1  0
 20 26  2  0
 20 44  1  0
 21 45  1  0
 21 46  1  0
 22 47  1  0
 22 48  1  0
 22 49  1  0
 23 50  1  0
 23 51  1  0
 23 52  1  0
 24 28  2  0
 24 53  1  0
 25 29  1  0
 25 54  1  0
 26 28  1  0
 26 55  1  0
 27 29  2  0
 27 56  1  0
 28 57  1  0
 29 58  1  0
M  CHG  1   8   1
M  END
>  <AUTO_ID>  (58) 
182

>  <CAS>  (58) 
89778-26-7

>  <KOWlogP>  (58) 
6.5599999

>  <NCTRlogRBA>  (58) 
0.14

>  <Name>  (58) 
Toremifene

>  <SMILES>  (58) 
ClCCC(=C(c1ccc(OCCN(C)C)cc1)c1ccccc1)c1ccccc1

>  <Structure_Category>  (58) 
DES

$$$$
4-tert-Amylphenol
     RDKit          3D

 28 28  0  0  0  0  0  0  0  0999 V2000
   -0.0220    1.5170    0.0110 C   0  0  0  0  0  0  0  0  0  0  0  0
    0.0220   -0.0330    0.0000 C   0  0  0  0  0  0  0  0  0  0  0  0
   -1.1790   -0.7750    0.0080 C   0  0  0  0  0  0  0  0  0  0  0  0
    1.2240   -0.7640   -0.0170 C   0  0  0  0  0  0  0  0  0  0  0  0
    0.0270   -2.8580   -0.0170 C   0  0  0  0  0  0  0  0  0  0  0  0
   -1.1770   -2.1730   -0.0010 C   0  0  0  0  0  0  0  0  0  0  0  0
    1.2300   -2.1650   -0.0250 C   0  0  0  0  0  0  0  0  0  0  0  0
   -0.0110   -4.2220   -0.0250 O   0  0  0  0  0  0  0  0  0  0  0  0
    1.4050    2.1570   -0.0010 C   0  0  0  0  0  0  0  0  0  0  0  0
   -0.7990    2.0000   -1.2360 C   0  0  0  0  0  0  0  0  0  0  0  0
   -0.7710    1.9810    1.2820 C   0  0  0  0  0  0  0  0  0  0  0  0
    1.4790    3.6820    0.0070 C   0  0  0  0  0  0  0  0  0  0  0  0
   -2.1430   -0.2710    0.0210 H   0  0  0  0  0  1  0  0  0  0  0  0
    2.1910   -0.2690   -0.0230 H   0  0  0  0  0  1  0  0  0  0  0  0
   -2.1150   -2.7200    0.0050 H   0  0  0  0  0  1  0  0  0  0  0  0
    2.1810   -2.6890   -0.0380 H   0  0  0  0  0  1  0  0  0  0  0  0
    0.9000   -4.5580   -0.0370 H   0  0  0  0  0  1  0  0  0  0  0  0
    1.9500    1.8140   -0.8900 H   0  0  0  0  0  1  0  0  0  0  0  0
    1.9700    1.8040    0.8720 H   0  0  0  0  0  1  0  0  0  0  0  0
   -0.2840    1.7050   -2.1570 H   0  0  0  0  0  1  0  0  0  0  0  0
   -0.9160    3.0880   -1.2470 H   0  0  0  0  0  1  0  0  0  0  0  0
   -1.8120    1.5850   -1.2820 H   0  0  0  0  0  1  0  0  0  0  0  0
   -0.2330    1.6760    2.1880 H   0  0  0  0  0  1  0  0  0  0  0  0
   -1.7820    1.5650    1.3470 H   0  0  0  0  0  1  0  0  0  0  0  0
   -0.8880    3.0690    1.3100 H   0  0  0  0  0  1  0  0  0  0  0  0
    1.0040    4.1190   -0.8750 H   0  0  0  0  0  1  0  0  0  0  0  0
    2.5280    3.9970   -0.0020 H   0  0  0  0  0  1  0  0  0  0  0  0
    1.0220    4.1090    0.9040 H   0  0  0  0  0  1  0  0  0  0  0  0
  1  2  1  0
  1  9  1  0
  1 10  1  0
  1 11  1  0
  2  3  2  0
  2  4  1  0
  3  6  1  0
  3 13  1  0
  4  7  2  0
  4 14  1  0
  5  6  2  0
  5  7  1  0
  5  8  1  0
  6 15  1  0
  7 16  1  0
  8 17  1  0
  9 12  1  0
  9 18  1  0
  9 19  1  0
 10 20  1  0
 10 21  1  0
 10 22  1  0
 11 23  1  0
 11 24  1  0
 11 25  1  0
 12 26  1  0
 12 27  1  0
 12 28  1  0
M  END
>  <AUTO_ID>  (59) 
183

>  <CAS>  (59) 
80-46-6

>  <KOWlogP>  (59) 
3.9100001

>  <NCTRlogRBA>  (59) 
-3.26

>  <Name>  (59) 
4-tert-Amylphenol

>  <SMILES>  (59) 
Oc1ccc(cc1)C(CC)(C)C

>  <Structure_Category>  (59) 
Phenol

$$$$
Bis(4-hydroxyphenyl)methane
     RDKit          3D

 27 28  0  0  0  0  0  0  0  0999 V2000
   -0.0180    1.5110   -0.0220 C   0  0  0  0  0  0  0  0  0  0  0  0
    0.0220   -0.5570    1.4360 C   0  0  0  0  0  0  0  0  0  0  0  0
    0.0020    0.0020    0.0330 C   0  0  0  0  0  0  0  0  0  0  0  0
    0.0590   -1.5810    4.0380 C   0  0  0  0  0  0  0  0  0  0  0  0
   -0.0580    4.3060   -0.1140 C   0  0  0  0  0  0  0  0  0  0  0  0
    1.1800    2.2390   -0.0510 C   0  0  0  0  0  0  0  0  0  0  0  0
   -1.1770   -0.8300    2.1120 C   0  0  0  0  0  0  0  0  0  0  0  0
   -1.2370    2.2080   -0.0280 C   0  0  0  0  0  0  0  0  0  0  0  0
    1.2400   -0.7950    2.0900 C   0  0  0  0  0  0  0  0  0  0  0  0
    1.2580   -1.3070    3.3880 C   0  0  0  0  0  0  0  0  0  0  0  0
    1.1590    3.6340   -0.0990 C   0  0  0  0  0  0  0  0  0  0  0  0
   -1.2590    3.6040   -0.0760 C   0  0  0  0  0  0  0  0  0  0  0  0
   -1.1600   -1.3440    3.4110 C   0  0  0  0  0  0  0  0  0  0  0  0
    0.1230   -2.0870    5.3030 O   0  0  0  0  0  0  0  0  0  0  0  0
   -0.0310    5.6690   -0.1670 O   0  0  0  0  0  0  0  0  0  0  0  0
    0.8710   -0.3740   -0.5250 H   0  0  0  0  0  1  0  0  0  0  0  0
   -0.8650   -0.3980   -0.5100 H   0  0  0  0  0  1  0  0  0  0  0  0
    2.1380    1.7250   -0.0400 H   0  0  0  0  0  1  0  0  0  0  0  0
   -2.1330   -0.6470    1.6280 H   0  0  0  0  0  1  0  0  0  0  0  0
   -2.1790    1.6650    0.0020 H   0  0  0  0  0  1  0  0  0  0  0  0
    2.1840   -0.5840    1.5920 H   0  0  0  0  0  1  0  0  0  0  0  0
    2.2030   -1.4930    3.8900 H   0  0  0  0  0  1  0  0  0  0  0  0
    2.0890    4.1940   -0.1250 H   0  0  0  0  0  1  0  0  0  0  0  0
   -2.2140    4.1190   -0.0830 H   0  0  0  0  0  1  0  0  0  0  0  0
   -2.1010   -1.5500    3.9120 H   0  0  0  0  0  1  0  0  0  0  0  0
   -0.7810   -2.2410    5.6240 H   0  0  0  0  0  1  0  0  0  0  0  0
   -0.9450    5.9990   -0.1860 H   0  0  0  0  0  1  0  0  0  0  0  0
  1  3  1  0
  1  6  2  0
  1  8  1  0
  2  3  1  0
  2  7  1  0
  2  9  2  0
  3 16  1  0
  3 17  1  0
  4 10  2  0
  4 13  1  0
  4 14  1  0
  5 11  2  0
  5 12  1  0
  5 15  1  0
  6 11  1  0
  6 18  1  0
  7 13  2  0
  7 19  1  0
  8 12  2  0
  8 20  1  0
  9 10  1  0
  9 21  1  0
 10 22  1  0
 11 23  1  0
 12 24  1  0
 13 25  1  0
 14 26  1  0
 15 27  1  0
M  END
>  <AUTO_ID>  (60) 
185

>  <CAS>  (60) 
620-92-8

>  <EXPlogP>  (60) 
2.9100001

>  <KOWlogP>  (60) 
3.0599999

>  <NCTRlogRBA>  (60) 
-3.02

>  <Name>  (60) 
Bis(4-hydroxyphenyl)methane

>  <SMILES>  (60) 
Oc1ccc(cc1)Cc1ccc(O)cc1

>  <Structure_Category>  (60) 
DDT

$$$$
4-Ethylphenol
     RDKit          3D

 19 19  0  0  0  0  0  0  0  0999 V2000
   -0.0330    1.3960   -0.0300 C   0  0  0  0  0  0  0  0  0  0  0  0
    2.4030    0.0280   -0.0410 C   0  0  0  0  0  0  0  0  0  0  0  0
   -0.0240    0.0060   -0.0300 C   0  0  0  0  0  0  0  0  0  0  0  0
    1.1580    2.1160   -0.0300 C   0  0  0  0  0  0  0  0  0  0  0  0
    1.1920   -0.6790   -0.0340 C   0  0  0  0  0  0  0  0  0  0  0  0
    2.3750    1.4300   -0.0330 C   0  0  0  0  0  0  0  0  0  0  0  0
   -1.2440    2.0240   -0.0260 O   0  0  0  0  0  0  0  0  0  0  0  0
    3.7170   -0.7120   -0.0260 C   0  0  0  0  0  0  0  0  0  0  0  0
    4.1980   -0.9800    1.3920 C   0  0  0  0  0  0  0  0  0  0  0  0
   -0.9610   -0.5440   -0.0270 H   0  0  0  0  0  1  0  0  0  0  0  0
    1.1620    3.2020   -0.0270 H   0  0  0  0  0  1  0  0  0  0  0  0
    1.1900   -1.7660   -0.0290 H   0  0  0  0  0  1  0  0  0  0  0  0
    3.3040    1.9960   -0.0300 H   0  0  0  0  0  1  0  0  0  0  0  0
   -1.0960    2.9840   -0.0260 H   0  0  0  0  0  1  0  0  0  0  0  0
    4.4720   -0.1330   -0.5710 H   0  0  0  0  0  1  0  0  0  0  0  0
    3.6120   -1.6600   -0.5670 H   0  0  0  0  0  1  0  0  0  0  0  0
    4.3520   -0.0460    1.9430 H   0  0  0  0  0  1  0  0  0  0  0  0
    5.1480   -1.5230    1.3730 H   0  0  0  0  0  1  0  0  0  0  0  0
    3.4740   -1.5830    1.9500 H   0  0  0  0  0  1  0  0  0  0  0  0
  1  3  2  0
  1  4  1  0
  1  7  1  0
  2  5  2  0
  2  6  1  0
  2  8  1  0
  3  5  1  0
  3 10  1  0
  4  6  2  0
  4 11  1  0
  5 12  1  0
  6 13  1  0
  7 14  1  0
  8  9  1  0
  8 15  1  0
  8 16  1  0
  9 17  1  0
  9 18  1  0
  9 19  1  0
M  END
>  <AUTO_ID>  (61) 
213

>  <CAS>  (61) 
123-07-9

>  <EXPlogP>  (61) 
2.5799999

>  <KOWlogP>  (61) 
2.55

>  <NCTRlogRBA>  (61) 
-4.1700001

>  <Name>  (61) 
4-Ethylphenol

>  <SMILES>  (61) 
Oc1ccc(cc1)CC

>  <Structure_Category>  (61) 
Phenol

$$$$
3',4',7-Trihydroxyisoflavone
     RDKit          3D

 30 32  0  0  0  0  0  0  0  0999 V2000
   -0.0600    1.4530   -0.2430 C   0  0  0  0  0  0  0  0  0  0  0  0
   -0.0190   -0.0370   -0.2050 C   0  0  0  0  0  0  0  0  0  0  0  0
    1.3120   -0.6630   -0.2840 C   0  0  0  0  0  0  0  0  0  0  0  0
    1.1160    2.0910   -0.3410 C   0  0  0  0  0  0  0  0  0  0  0  0
    2.4380    0.1500   -0.3910 C   0  0  0  0  0  0  0  0  0  0  0  0
   -1.3240    2.2090   -0.1510 C   0  0  0  0  0  0  0  0  0  0  0  0
    2.3620    1.5180   -0.4230 O   0  0  0  0  0  0  0  0  0  0  0  0
   -1.6300    3.2160   -1.0800 C   0  0  0  0  0  0  0  0  0  0  0  0
    1.4480   -2.0560   -0.2530 C   0  0  0  0  0  0  0  0  0  0  0  0
    3.7070   -0.4220   -0.4690 C   0  0  0  0  0  0  0  0  0  0  0  0
   -2.8300    3.9130   -0.9800 C   0  0  0  0  0  0  0  0  0  0  0  0
   -1.0280   -0.7260   -0.1170 O   0  0  0  0  0  0  0  0  0  0  0  0
   -3.7210    3.6430    0.0530 C   0  0  0  0  0  0  0  0  0  0  0  0
   -2.2510    1.9210    0.8660 C   0  0  0  0  0  0  0  0  0  0  0  0
   -3.4480    2.6370    0.9680 C   0  0  0  0  0  0  0  0  0  0  0  0
    3.8370   -1.8070   -0.4380 C   0  0  0  0  0  0  0  0  0  0  0  0
    2.7180   -2.6310   -0.3300 C   0  0  0  0  0  0  0  0  0  0  0  0
   -3.1260    4.8440   -1.9330 O   0  0  0  0  0  0  0  0  0  0  0  0
   -4.8640    4.3730    0.2020 O   0  0  0  0  0  0  0  0  0  0  0  0
    5.0960   -2.3280   -0.5170 O   0  0  0  0  0  0  0  0  0  0  0  0
    1.2210    3.1700   -0.3600 H   0  0  0  0  0  1  0  0  0  0  0  0
   -0.9540    3.4470   -1.9000 H   0  0  0  0  0  1  0  0  0  0  0  0
    0.5700   -2.6920   -0.1700 H   0  0  0  0  0  1  0  0  0  0  0  0
    4.5890    0.2060   -0.5540 H   0  0  0  0  0  1  0  0  0  0  0  0
   -2.0480    1.1370    1.5920 H   0  0  0  0  0  1  0  0  0  0  0  0
   -4.1510    2.4170    1.7660 H   0  0  0  0  0  1  0  0  0  0  0  0
    2.8130   -3.7120   -0.3060 H   0  0  0  0  0  1  0  0  0  0  0  0
   -4.0760    4.7490   -2.1280 H   0  0  0  0  0  1  0  0  0  0  0  0
   -4.6520    5.2850   -0.0660 H   0  0  0  0  0  1  0  0  0  0  0  0
    5.0400   -3.2970   -0.4830 H   0  0  0  0  0  1  0  0  0  0  0  0
  1  2  1  0
  1  4  2  0
  1  6  1  0
  2  3  1  0
  2 12  2  0
  3  5  2  0
  3  9  1  0
  4  7  1  0
  4 21  1  0
  5  7  1  0
  5 10  1  0
  6  8  2  0
  6 14  1  0
  8 11  1  0
  8 22  1  0
  9 17  2  0
  9 23  1  0
 10 16  2  0
 10 24  1  0
 11 13  2  0
 11 18  1  0
 13 15  1  0
 13 19  1  0
 14 15  2  0
 14 25  1  0
 15 26  1  0
 16 17  1  0
 16 20  1  0
 17 27  1  0
 18 28  1  0
 19 29  1  0
 20 30  1  0
M  END
>  <AUTO_ID>  (62) 
298

>  <CAS>  (62) 
485-63-2

>  <KOWlogP>  (62) 
2.0699999

>  <NCTRlogRBA>  (62) 
-2.3499999

>  <Name>  (62) 
3',4',7-Trihydroxyisoflavone

>  <SMILES>  (62) 
O1C=C(C(=O)c2c1cc(O)cc2)c1cc(O)c(O)cc1

>  <Structure_Category>  (62) 
Phyto

$$$$
4-Hydroxychalcone
     RDKit          3D

 29 30  0  0  0  0  0  0  0  0999 V2000
   -0.1020    1.4710    0.0210 C   0  0  0  0  0  0  0  0  0  0  0  0
   -0.0160   -0.0020    0.2280 C   0  0  0  0  0  0  0  0  0  0  0  0
    0.9650    2.2350    0.3010 C   0  0  0  0  0  0  0  0  0  0  0  0
    1.0450   -0.5620    0.4840 O   0  0  0  0  0  0  0  0  0  0  0  0
   -1.2580   -0.8030    0.0740 C   0  0  0  0  0  0  0  0  0  0  0  0
    1.0220    3.6910    0.1080 C   0  0  0  0  0  0  0  0  0  0  0  0
    1.2490    6.4650   -0.2160 C   0  0  0  0  0  0  0  0  0  0  0  0
    2.2520    4.2760   -0.2300 C   0  0  0  0  0  0  0  0  0  0  0  0
   -0.0890    4.5250    0.3010 C   0  0  0  0  0  0  0  0  0  0  0  0
    0.0240    5.9080    0.1340 C   0  0  0  0  0  0  0  0  0  0  0  0
    2.3680    5.6590   -0.3980 C   0  0  0  0  0  0  0  0  0  0  0  0
    1.3150    7.8190   -0.3660 O   0  0  0  0  0  0  0  0  0  0  0  0
   -1.1350   -2.1270   -0.3680 C   0  0  0  0  0  0  0  0  0  0  0  0
   -2.5240   -0.2930    0.3860 C   0  0  0  0  0  0  0  0  0  0  0  0
   -3.6570   -1.0960    0.2310 C   0  0  0  0  0  0  0  0  0  0  0  0
   -2.2700   -2.9250   -0.5220 C   0  0  0  0  0  0  0  0  0  0  0  0
   -3.5300   -2.4080   -0.2260 C   0  0  0  0  0  0  0  0  0  0  0  0
   -1.0140    1.8860   -0.3900 H   0  0  0  0  0  1  0  0  0  0  0  0
    1.8780    1.7750    0.6770 H   0  0  0  0  0  1  0  0  0  0  0  0
    3.1350    3.6550   -0.3740 H   0  0  0  0  0  1  0  0  0  0  0  0
   -1.0520    4.1150    0.5960 H   0  0  0  0  0  1  0  0  0  0  0  0
   -0.8410    6.5480    0.2830 H   0  0  0  0  0  1  0  0  0  0  0  0
    3.3310    6.0820   -0.6660 H   0  0  0  0  0  1  0  0  0  0  0  0
    2.2260    8.0610   -0.6020 H   0  0  0  0  0  1  0  0  0  0  0  0
   -0.1560   -2.5430   -0.5970 H   0  0  0  0  0  1  0  0  0  0  0  0
   -2.6540    0.7130    0.7730 H   0  0  0  0  0  1  0  0  0  0  0  0
   -4.6400   -0.7010    0.4750 H   0  0  0  0  0  1  0  0  0  0  0  0
   -2.1700   -3.9500   -0.8700 H   0  0  0  0  0  1  0  0  0  0  0  0
   -4.4130   -3.0300   -0.3430 H   0  0  0  0  0  1  0  0  0  0  0  0
  1  2  1  0
  1  3  2  0
  1 18  1  0
  2  4  2  0
  2  5  1  0
  3  6  1  0
  3 19  1  0
  5 13  2  0
  5 14  1  0
  6  8  1  0
  6  9  2  0
  7 10  2  0
  7 11  1  0
  7 12  1  0
  8 11  2  0
  8 20  1  0
  9 10  1  0
  9 21  1  0
 10 22  1  0
 11 23  1  0
 12 24  1  0
 13 16  1  0
 13 25  1  0
 14 15  2  0
 14 26  1  0
 15 17  1  0
 15 27  1  0
 16 17  2  0
 16 28  1  0
 17 29  1  0
M  END
>  <AUTO_ID>  (63) 
300

>  <CAS>  (63) 
20426-12-4

>  <KOWlogP>  (63) 
3.1800001

>  <NCTRlogRBA>  (63) 
-2.55

>  <Name>  (63) 
4-Hydroxychalcone

>  <SMILES>  (63) 
Oc1ccc(cc1)C=CC(=O)c1ccccc1

>  <Structure_Category>  (63) 
Phyto

$$$$
4-Chloro-3-methylphenol
     RDKit          3D

 16 16  0  0  0  0  0  0  0  0999 V2000
   -0.0450    1.3710    0.0070 C   0  0  0  0  0  0  0  0  0  0  0  0
    0.0050   -0.0320   -0.0020 C   0  0  0  0  0  0  0  0  0  0  0  0
    1.1680    2.0810    0.0020 C   0  0  0  0  0  0  0  0  0  0  0  0
    1.2370   -0.7000   -0.0140 C   0  0  0  0  0  0  0  0  0  0  0  0
    2.3870    1.4070   -0.0110 C   0  0  0  0  0  0  0  0  0  0  0  0
   -1.4220   -1.0070    0.0010 Cl  0  0  0  0  0  0  0  0  0  0  0  0
    2.4320    0.0190   -0.0180 C   0  0  0  0  0  0  0  0  0  0  0  0
    3.5260    2.1570   -0.0150 O   0  0  0  0  0  0  0  0  0  0  0  0
   -1.3190    2.1680    0.0200 C   0  0  0  0  0  0  0  0  0  0  0  0
    1.1670    3.1690    0.0080 H   0  0  0  0  0  1  0  0  0  0  0  0
    1.2710   -1.7870   -0.0200 H   0  0  0  0  0  1  0  0  0  0  0  0
    3.3760   -0.5170   -0.0280 H   0  0  0  0  0  1  0  0  0  0  0  0
    4.2940    1.5610   -0.0230 H   0  0  0  0  0  1  0  0  0  0  0  0
   -2.2200    1.5490    0.0360 H   0  0  0  0  0  1  0  0  0  0  0  0
   -1.3720    2.7990   -0.8740 H   0  0  0  0  0  1  0  0  0  0  0  0
   -1.3480    2.8070    0.9080 H   0  0  0  0  0  1  0  0  0  0  0  0
  1  2  2  0
  1  3  1  0
  1  9  1  0
  2  4  1  0
  2  6  1  0
  3  5  2  0
  3 10  1  0
  4  7  2  0
  4 11  1  0
  5  7  1  0
  5  8  1  0
  7 12  1  0
  8 13  1  0
  9 14  1  0
  9 15  1  0
  9 16  1  0
M  END
>  <AUTO_ID>  (64) 
377

>  <CAS>  (64) 
59-50-7

>  <EXPlogP>  (64) 
3.0999999

>  <KOWlogP>  (64) 
2.7

>  <NCTRlogRBA>  (64) 
-3.3800001

>  <Name>  (64) 
4-Chloro-3-methylphenol

>  <SMILES>  (64) 
Clc1ccc(O)cc1C

>  <Structure_Category>  (64) 
Phenol

$$$$
4-Cresol
     RDKit          3D

 16 16  0  0  0  0  0  0  0  0999 V2000
   -0.0260    1.3940    0.0080 C   0  0  0  0  0  0  0  0  0  0  0  0
    2.4060    0.0200   -0.0210 C   0  0  0  0  0  0  0  0  0  0  0  0
   -0.0200    0.0040    0.0020 C   0  0  0  0  0  0  0  0  0  0  0  0
    1.1670    2.1110    0.0000 C   0  0  0  0  0  0  0  0  0  0  0  0
    1.1940   -0.6840   -0.0130 C   0  0  0  0  0  0  0  0  0  0  0  0
    2.3820    1.4220   -0.0140 C   0  0  0  0  0  0  0  0  0  0  0  0
   -1.2360    2.0240    0.0230 O   0  0  0  0  0  0  0  0  0  0  0  0
    3.7180   -0.7060   -0.0370 C   0  0  0  0  0  0  0  0  0  0  0  0
   -0.9580   -0.5430    0.0080 H   0  0  0  0  0  1  0  0  0  0  0  0
    1.1730    3.1970    0.0050 H   0  0  0  0  0  1  0  0  0  0  0  0
    1.1880   -1.7710   -0.0180 H   0  0  0  0  0  1  0  0  0  0  0  0
    3.3130    1.9830   -0.0200 H   0  0  0  0  0  1  0  0  0  0  0  0
   -1.0860    2.9840    0.0260 H   0  0  0  0  0  1  0  0  0  0  0  0
    3.5770   -1.7920   -0.0420 H   0  0  0  0  0  1  0  0  0  0  0  0
    4.3030   -0.4470    0.8510 H   0  0  0  0  0  1  0  0  0  0  0  0
    4.2860   -0.4380   -0.9340 H   0  0  0  0  0  1  0  0  0  0  0  0
  1  3  2  0
  1  4  1  0
  1  7  1  0
  2  5  2  0
  2  6  1  0
  2  8  1  0
  3  5  1  0
  3  9  1  0
  4  6  2  0
  4 10  1  0
  5 11  1  0
  6 12  1  0
  7 13  1  0
  8 14  1  0
  8 15  1  0
  8 16  1  0
M  END
>  <AUTO_ID>  (65) 
391

>  <CAS>  (65) 
106-44-5

>  <EXPlogP>  (65) 
1.9400001

>  <KOWlogP>  (65) 
2.0599999

>  <NCTRlogRBA>  (65) 
-4.5

>  <Name>  (65) 
4-Cresol

>  <SMILES>  (65) 
Oc1ccc(cc1)C

>  <Structure_Category>  (65) 
Phenol

$$$$
4'-Hydroxychalcone
     RDKit          3D

 29 30  0  0  0  0  0  0  0  0999 V2000
   -0.0690    1.4910    0.0170 C   0  0  0  0  0  0  0  0  0  0  0  0
   -0.0180    0.0190    0.2330 C   0  0  0  0  0  0  0  0  0  0  0  0
    1.0090    2.2350    0.3070 C   0  0  0  0  0  0  0  0  0  0  0  0
   -1.2840   -0.7480    0.1050 C   0  0  0  0  0  0  0  0  0  0  0  0
    1.0310   -0.5680    0.4800 O   0  0  0  0  0  0  0  0  0  0  0  0
   -1.2070   -2.0800   -0.3260 C   0  0  0  0  0  0  0  0  0  0  0  0
   -2.5310   -0.1980    0.4330 C   0  0  0  0  0  0  0  0  0  0  0  0
    1.0910    3.6910    0.1120 C   0  0  0  0  0  0  0  0  0  0  0  0
   -3.6000   -2.2840   -0.1370 C   0  0  0  0  0  0  0  0  0  0  0  0
   -2.3670   -2.8450   -0.4520 C   0  0  0  0  0  0  0  0  0  0  0  0
   -3.6920   -0.9680    0.3080 C   0  0  0  0  0  0  0  0  0  0  0  0
   -4.7070   -3.0690   -0.2730 O   0  0  0  0  0  0  0  0  0  0  0  0
    2.3330    4.2580   -0.2070 C   0  0  0  0  0  0  0  0  0  0  0  0
   -0.0120    4.5390    0.2870 C   0  0  0  0  0  0  0  0  0  0  0  0
    0.1210    5.9210    0.1200 C   0  0  0  0  0  0  0  0  0  0  0  0
    2.4650    5.6390   -0.3730 C   0  0  0  0  0  0  0  0  0  0  0  0
    1.3580    6.4700   -0.2120 C   0  0  0  0  0  0  0  0  0  0  0  0
   -0.9670    1.9220   -0.4050 H   0  0  0  0  0  1  0  0  0  0  0  0
    1.9100    1.7620    0.6960 H   0  0  0  0  0  1  0  0  0  0  0  0
   -0.2440   -2.5250   -0.5680 H   0  0  0  0  0  1  0  0  0  0  0  0
   -2.6220    0.8170    0.8110 H   0  0  0  0  0  1  0  0  0  0  0  0
   -2.3080   -3.8750   -0.7910 H   0  0  0  0  0  1  0  0  0  0  0  0
   -4.6500   -0.5280    0.5680 H   0  0  0  0  0  1  0  0  0  0  0  0
   -5.4910   -2.5560   -0.0160 H   0  0  0  0  0  1  0  0  0  0  0  0
    3.2110    3.6290   -0.3360 H   0  0  0  0  0  1  0  0  0  0  0  0
   -0.9840    4.1420    0.5680 H   0  0  0  0  0  1  0  0  0  0  0  0
   -0.7410    6.5690    0.2570 H   0  0  0  0  0  1  0  0  0  0  0  0
    3.4320    6.0650   -0.6260 H   0  0  0  0  0  1  0  0  0  0  0  0
    1.4600    7.5440   -0.3390 H   0  0  0  0  0  1  0  0  0  0  0  0
  1  2  1  0
  1  3  2  0
  1 18  1  0
  2  4  1  0
  2  5  2  0
  3  8  1  0
  3 19  1  0
  4  6  2  0
  4  7  1  0
  6 10  1  0
  6 20  1  0
  7 11  2  0
  7 21  1  0
  8 13  2  0
  8 14  1  0
  9 10  2  0
  9 11  1  0
  9 12  1  0
 10 22  1  0
 11 23  1  0
 12 24  1  0
 13 16  1  0
 13 25  1  0
 14 15  2  0
 14 26  1  0
 15 17  1  0
 15 27  1  0
 16 17  2  0
 16 28  1  0
 17 29  1  0
M  END
>  <AUTO_ID>  (66) 
466

>  <CAS>  (66) 
2657-25-2

>  <KOWlogP>  (66) 
3.1800001

>  <NCTRlogRBA>  (66) 
-2.4300001

>  <Name>  (66) 
4'-Hydroxychalcone

>  <SMILES>  (66) 
Oc1ccc(cc1)C(=O)C=Cc1ccccc1

>  <Structure_Category>  (66) 
Phyto

$$$$
4-Phenethylphenol
     RDKit          3D

 29 30  0  0  0  0  0  0  0  0999 V2000
   -0.0480    1.4000   -0.0370 C   0  0  0  0  0  0  0  0  0  0  0  0
    2.3880    0.0340   -0.0510 C   0  0  0  0  0  0  0  0  0  0  0  0
    3.7030   -0.7030   -0.0350 C   0  0  0  0  0  0  0  0  0  0  0  0
    4.1810   -0.9700    1.3940 C   0  0  0  0  0  0  0  0  0  0  0  0
   -0.0390    0.0100   -0.0360 C   0  0  0  0  0  0  0  0  0  0  0  0
    1.1420    2.1210   -0.0400 C   0  0  0  0  0  0  0  0  0  0  0  0
    1.1780   -0.6740   -0.0410 C   0  0  0  0  0  0  0  0  0  0  0  0
    2.3590    1.4370   -0.0450 C   0  0  0  0  0  0  0  0  0  0  0  0
    5.4960   -1.7070    1.4090 C   0  0  0  0  0  0  0  0  0  0  0  0
   -1.2600    2.0280   -0.0320 O   0  0  0  0  0  0  0  0  0  0  0  0
    6.7060   -1.0000    1.3960 C   0  0  0  0  0  0  0  0  0  0  0  0
    5.5260   -3.1080    1.4040 C   0  0  0  0  0  0  0  0  0  0  0  0
    6.7440   -3.7890    1.3950 C   0  0  0  0  0  0  0  0  0  0  0  0
    7.9230   -1.6830    1.3880 C   0  0  0  0  0  0  0  0  0  0  0  0
    7.9420   -3.0770    1.3880 C   0  0  0  0  0  0  0  0  0  0  0  0
    4.4520   -0.1210   -0.5880 H   0  0  0  0  0  1  0  0  0  0  0  0
    3.5970   -1.6460   -0.5880 H   0  0  0  0  0  1  0  0  0  0  0  0
    3.4320   -1.5520    1.9480 H   0  0  0  0  0  1  0  0  0  0  0  0
    4.2870   -0.0270    1.9470 H   0  0  0  0  0  1  0  0  0  0  0  0
   -0.9750   -0.5400   -0.0310 H   0  0  0  0  0  1  0  0  0  0  0  0
    1.1450    3.2070   -0.0370 H   0  0  0  0  0  1  0  0  0  0  0  0
    1.1760   -1.7610   -0.0370 H   0  0  0  0  0  1  0  0  0  0  0  0
    3.2880    2.0030   -0.0440 H   0  0  0  0  0  1  0  0  0  0  0  0
   -1.1120    2.9880   -0.0330 H   0  0  0  0  0  1  0  0  0  0  0  0
    6.7070    0.0870    1.3920 H   0  0  0  0  0  1  0  0  0  0  0  0
    4.6000   -3.6790    1.4060 H   0  0  0  0  0  1  0  0  0  0  0  0
    6.7590   -4.8760    1.3930 H   0  0  0  0  0  1  0  0  0  0  0  0
    8.8570   -1.1280    1.3800 H   0  0  0  0  0  1  0  0  0  0  0  0
    8.8900   -3.6080    1.3800 H   0  0  0  0  0  1  0  0  0  0  0  0
  1  5  2  0
  1  6  1  0
  1 10  1  0
  2  3  1  0
  2  7  2  0
  2  8  1  0
  3  4  1  0
  3 16  1  0
  3 17  1  0
  4  9  1  0
  4 18  1  0
  4 19  1  0
  5  7  1  0
  5 20  1  0
  6  8  2  0
  6 21  1  0
  7 22  1  0
  8 23  1  0
  9 11  2  0
  9 12  1  0
 10 24  1  0
 11 14  1  0
 11 25  1  0
 12 13  2  0
 12 26  1  0
 13 15  1  0
 13 27  1  0
 14 15  2  0
 14 28  1  0
 15 29  1  0
M  END
>  <AUTO_ID>  (67) 
475

>  <CAS>  (67) 
6335-83-7

>  <KOWlogP>  (67) 
4.2600002

>  <NCTRlogRBA>  (67) 
-2.6900001

>  <Name>  (67) 
4-Phenethylphenol

>  <SMILES>  (67) 
Oc1ccc(cc1)CCc1ccccc1

>  <Structure_Category>  (67) 
Phenol

$$$$
4,4'-(1,2-Ethanediyl)bisphenol
     RDKit          3D

 30 31  0  0  0  0  0  0  0  0999 V2000
   -0.0530    1.4020   -0.0210 C   0  0  0  0  0  0  0  0  0  0  0  0
    7.9340   -3.0730    1.3840 C   0  0  0  0  0  0  0  0  0  0  0  0
    5.4970   -1.7090    1.4080 C   0  0  0  0  0  0  0  0  0  0  0  0
    2.3840    0.0370   -0.0420 C   0  0  0  0  0  0  0  0  0  0  0  0
    4.1810   -0.9710    1.3970 C   0  0  0  0  0  0  0  0  0  0  0  0
    3.7000   -0.7000   -0.0310 C   0  0  0  0  0  0  0  0  0  0  0  0
   -0.0420    0.0120   -0.0240 C   0  0  0  0  0  0  0  0  0  0  0  0
    7.9240   -1.6830    1.3860 C   0  0  0  0  0  0  0  0  0  0  0  0
    1.1370    2.1230   -0.0240 C   0  0  0  0  0  0  0  0  0  0  0  0
    6.7450   -3.7940    1.3890 C   0  0  0  0  0  0  0  0  0  0  0  0
    2.3550    1.4390   -0.0330 C   0  0  0  0  0  0  0  0  0  0  0  0
    1.1740   -0.6710   -0.0320 C   0  0  0  0  0  0  0  0  0  0  0  0
    6.7070   -1.0000    1.3960 C   0  0  0  0  0  0  0  0  0  0  0  0
    5.5270   -3.1110    1.4000 C   0  0  0  0  0  0  0  0  0  0  0  0
   -1.2650    2.0290   -0.0120 O   0  0  0  0  0  0  0  0  0  0  0  0
    9.1470   -3.7000    1.3740 O   0  0  0  0  0  0  0  0  0  0  0  0
    4.2880   -0.0300    1.9510 H   0  0  0  0  0  1  0  0  0  0  0  0
    3.4340   -1.5540    1.9510 H   0  0  0  0  0  1  0  0  0  0  0  0
    4.4480   -0.1180   -0.5850 H   0  0  0  0  0  1  0  0  0  0  0  0
    3.5920   -1.6420   -0.5850 H   0  0  0  0  0  1  0  0  0  0  0  0
   -0.9790   -0.5390   -0.0180 H   0  0  0  0  0  1  0  0  0  0  0  0
    8.8600   -1.1320    1.3800 H   0  0  0  0  0  1  0  0  0  0  0  0
    1.1390    3.2090   -0.0200 H   0  0  0  0  0  1  0  0  0  0  0  0
    6.7430   -4.8800    1.3850 H   0  0  0  0  0  1  0  0  0  0  0  0
    3.2830    2.0070   -0.0330 H   0  0  0  0  0  1  0  0  0  0  0  0
    1.1730   -1.7590   -0.0310 H   0  0  0  0  0  1  0  0  0  0  0  0
    6.7080    0.0870    1.3950 H   0  0  0  0  0  1  0  0  0  0  0  0
    4.5990   -3.6790    1.4010 H   0  0  0  0  0  1  0  0  0  0  0  0
   -1.1170    2.9890   -0.0110 H   0  0  0  0  0  1  0  0  0  0  0  0
    8.9990   -4.6590    1.3730 H   0  0  0  0  0  1  0  0  0  0  0  0
  1  7  2  0
  1  9  1  0
  1 15  1  0
  2  8  2  0
  2 10  1  0
  2 16  1  0
  3  5  1  0
  3 13  2  0
  3 14  1  0
  4  6  1  0
  4 11  1  0
  4 12  2  0
  5  6  1  0
  5 17  1  0
  5 18  1  0
  6 19  1  0
  6 20  1  0
  7 12  1  0
  7 21  1  0
  8 13  1  0
  8 22  1  0
  9 11  2  0
  9 23  1  0
 10 14  2  0
 10 24  1  0
 11 25  1  0
 12 26  1  0
 13 27  1  0
 14 28  1  0
 15 29  1  0
 16 30  1  0
M  END
>  <AUTO_ID>  (68) 
476

>  <CAS>  (68) 
6052-84-2

>  <KOWlogP>  (68) 
3.78

>  <NCTRlogRBA>  (68) 
-1.4400001

>  <Name>  (68) 
4,4'-(1,2-Ethanediyl)bisphenol

>  <SMILES>  (68) 
Oc1ccc(cc1)CCc1ccc(O)cc1

>  <Structure_Category>  (68) 
DES

$$$$
3-Phenylphenol
     RDKit          3D

 23 24  0  0  0  0  0  0  0  0999 V2000
   -0.0060    1.3890    0.0050 C   0  0  0  0  0  0  0  0  0  0  0  0
   -0.0620    0.0650   -0.4600 C   0  0  0  0  0  0  0  0  0  0  0  0
    1.2510    2.1590   -0.0420 C   0  0  0  0  0  0  0  0  0  0  0  0
   -1.2540   -0.6570   -0.4100 C   0  0  0  0  0  0  0  0  0  0  0  0
   -1.2380   -1.9390   -0.8790 O   0  0  0  0  0  0  0  0  0  0  0  0
   -1.1860    1.9550    0.5200 C   0  0  0  0  0  0  0  0  0  0  0  0
   -2.3780    1.2250    0.5670 C   0  0  0  0  0  0  0  0  0  0  0  0
    1.2950    3.4440   -0.6100 C   0  0  0  0  0  0  0  0  0  0  0  0
    2.4440    1.6290    0.4800 C   0  0  0  0  0  0  0  0  0  0  0  0
   -2.4140   -0.0870    0.1010 C   0  0  0  0  0  0  0  0  0  0  0  0
    3.6370    2.3560    0.4340 C   0  0  0  0  0  0  0  0  0  0  0  0
    2.4880    4.1720   -0.6560 C   0  0  0  0  0  0  0  0  0  0  0  0
    3.6580    3.6270   -0.1350 C   0  0  0  0  0  0  0  0  0  0  0  0
    0.8220   -0.4120   -0.8770 H   0  0  0  0  0  1  0  0  0  0  0  0
   -2.1270   -2.3190   -0.7820 H   0  0  0  0  0  1  0  0  0  0  0  0
   -1.1820    2.9740    0.9020 H   0  0  0  0  0  1  0  0  0  0  0  0
   -3.2770    1.6830    0.9720 H   0  0  0  0  0  1  0  0  0  0  0  0
    0.3970    3.8860   -1.0360 H   0  0  0  0  0  1  0  0  0  0  0  0
    2.4510    0.6420    0.9380 H   0  0  0  0  0  1  0  0  0  0  0  0
   -3.3460   -0.6420    0.1440 H   0  0  0  0  0  1  0  0  0  0  0  0
    4.5480    1.9290    0.8440 H   0  0  0  0  0  1  0  0  0  0  0  0
    2.5030    5.1630   -1.1020 H   0  0  0  0  0  1  0  0  0  0  0  0
    4.5860    4.1910   -0.1710 H   0  0  0  0  0  1  0  0  0  0  0  0
  1  2  2  0
  1  3  1  0
  1  6  1  0
  2  4  1  0
  2 14  1  0
  3  8  2  0
  3  9  1  0
  4  5  1  0
  4 10  2  0
  5 15  1  0
  6  7  2  0
  6 16  1  0
  7 10  1  0
  7 17  1  0
  8 12  1  0
  8 18  1  0
  9 11  2  0
  9 19  1  0
 10 20  1  0
 11 13  1  0
 11 21  1  0
 12 13  2  0
 12 22  1  0
 13 23  1  0
M  END
>  <AUTO_ID>  (69) 
499

>  <CAS>  (69) 
580-51-8

>  <EXPlogP>  (69) 
3.23

>  <KOWlogP>  (69) 
3.28

>  <NCTRlogRBA>  (69) 
-3.4400001

>  <Name>  (69) 
3-Phenylphenol

>  <SMILES>  (69) 
Oc1cc(ccc1)-c1ccccc1

>  <Structure_Category>  (69) 
PCB

$$$$
4,4'-Dihydroxystilbene
     RDKit          3D

 28 29  0  0  0  0  0  0  0  0999 V2000
    0.0940    1.2790   -0.2430 C   0  0  0  0  0  0  0  0  0  0  0  0
   -0.1030    0.0610    0.2880 C   0  0  0  0  0  0  0  0  0  0  0  0
   -1.3590   -0.6940    0.1640 C   0  0  0  0  0  0  0  0  0  0  0  0
    1.3510    2.0330   -0.1230 C   0  0  0  0  0  0  0  0  0  0  0  0
   -3.7020   -2.2150   -0.0150 C   0  0  0  0  0  0  0  0  0  0  0  0
    3.6990    3.5480    0.0410 C   0  0  0  0  0  0  0  0  0  0  0  0
   -1.2970   -2.0870    0.0110 C   0  0  0  0  0  0  0  0  0  0  0  0
    1.2930    3.4290   -0.0040 C   0  0  0  0  0  0  0  0  0  0  0  0
   -2.6160   -0.0780    0.2480 C   0  0  0  0  0  0  0  0  0  0  0  0
    2.6080    1.4120   -0.1820 C   0  0  0  0  0  0  0  0  0  0  0  0
    2.4640    4.1850    0.0840 C   0  0  0  0  0  0  0  0  0  0  0  0
   -3.7850   -0.8370    0.1530 C   0  0  0  0  0  0  0  0  0  0  0  0
    3.7820    2.1670   -0.0940 C   0  0  0  0  0  0  0  0  0  0  0  0
   -2.4660   -2.8490   -0.0850 C   0  0  0  0  0  0  0  0  0  0  0  0
   -4.8680   -2.9170   -0.1030 O   0  0  0  0  0  0  0  0  0  0  0  0
    4.8180    4.3240    0.1290 O   0  0  0  0  0  0  0  0  0  0  0  0
   -0.6970    1.7780   -0.7970 H   0  0  0  0  0  1  0  0  0  0  0  0
    0.6860   -0.4400    0.8420 H   0  0  0  0  0  1  0  0  0  0  0  0
   -0.3350   -2.5920   -0.0450 H   0  0  0  0  0  1  0  0  0  0  0  0
    0.3330    3.9410    0.0310 H   0  0  0  0  0  1  0  0  0  0  0  0
   -2.7020    0.9950    0.3990 H   0  0  0  0  0  1  0  0  0  0  0  0
    2.6890    0.3360   -0.3080 H   0  0  0  0  0  1  0  0  0  0  0  0
    2.4120    5.2650    0.1850 H   0  0  0  0  0  1  0  0  0  0  0  0
   -4.7560   -0.3550    0.2160 H   0  0  0  0  0  1  0  0  0  0  0  0
    4.7410    1.6600   -0.1390 H   0  0  0  0  0  1  0  0  0  0  0  0
   -2.3890   -3.9240   -0.2110 H   0  0  0  0  0  1  0  0  0  0  0  0
   -4.6580   -3.8580   -0.2180 H   0  0  0  0  0  1  0  0  0  0  0  0
    5.6000    3.7490    0.0870 H   0  0  0  0  0  1  0  0  0  0  0  0
  1  2  2  0
  1  4  1  0
  1 17  1  0
  2  3  1  0
  2 18  1  0
  3  7  1  0
  3  9  2  0
  4  8  2  0
  4 10  1  0
  5 12  2  0
  5 14  1  0
  5 15  1  0
  6 11  2  0
  6 13  1  0
  6 16  1  0
  7 14  2  0
  7 19  1  0
  8 11  1  0
  8 20  1  0
  9 12  1  0
  9 21  1  0
 10 13  2  0
 10 22  1  0
 11 23  1  0
 12 24  1  0
 13 25  1  0
 14 26  1  0
 15 27  1  0
 16 28  1  0
M  END
>  <AUTO_ID>  (70) 
539

>  <CAS>  (70) 
659-22-3

>  <KOWlogP>  (70) 
3.5599999

>  <NCTRlogRBA>  (70) 
-0.55000001

>  <Name>  (70) 
4,4'-Dihydroxystilbene

>  <SMILES>  (70) 
Oc1ccc(cc1)C=Cc1ccc(O)cc1

>  <Structure_Category>  (70) 
DES

$$$$
2',4,4'-Trihydroxychalcone
     RDKit          3D

 31 32  0  0  0  0  0  0  0  0999 V2000
   -0.1640    1.3800    0.0470 O   0  0  0  0  0  0  0  0  0  0  0  0
   -0.2890   -0.3370    4.8800 C   0  0  0  0  0  0  0  0  0  0  0  0
    0.0320   -0.9040    3.7050 C   0  0  0  0  0  0  0  0  0  0  0  0
   -0.2100   -0.1430    2.4490 C   0  0  0  0  0  0  0  0  0  0  0  0
   -0.0220    0.0150   -0.0240 C   0  0  0  0  0  0  0  0  0  0  0  0
    0.1380   -0.5250   -1.2990 C   0  0  0  0  0  0  0  0  0  0  0  0
    0.2650   -1.9020   -1.4340 C   0  0  0  0  0  0  0  0  0  0  0  0
    0.2280   -2.7330   -0.3180 C   0  0  0  0  0  0  0  0  0  0  0  0
    0.0700   -2.1880    0.9610 C   0  0  0  0  0  0  0  0  0  0  0  0
   -0.0440   -0.8020    1.1240 C   0  0  0  0  0  0  0  0  0  0  0  0
   -0.0730   -0.9560    6.1980 C   0  0  0  0  0  0  0  0  0  0  0  0
   -0.1860   -2.3370    6.4180 C   0  0  0  0  0  0  0  0  0  0  0  0
   -0.0040   -2.8710    7.6970 C   0  0  0  0  0  0  0  0  0  0  0  0
    0.2810   -2.0280    8.7650 C   0  0  0  0  0  0  0  0  0  0  0  0
    0.3830   -0.6540    8.5750 C   0  0  0  0  0  0  0  0  0  0  0  0
    0.2000   -0.1220    7.2940 C   0  0  0  0  0  0  0  0  0  0  0  0
    0.4210   -2.4860   -2.6560 O   0  0  0  0  0  0  0  0  0  0  0  0
    0.4490   -2.5910    9.9960 O   0  0  0  0  0  0  0  0  0  0  0  0
   -0.5160    1.0510    2.4570 O   0  0  0  0  0  0  0  0  0  0  0  0
   -0.3540    1.6010    0.9930 H   0  0  0  0  0  1  0  0  0  0  0  0
   -0.7220    0.6620    4.9020 H   0  0  0  0  0  1  0  0  0  0  0  0
    0.4970   -1.8780    3.6570 H   0  0  0  0  0  1  0  0  0  0  0  0
    0.1550    0.1360   -2.1590 H   0  0  0  0  0  1  0  0  0  0  0  0
    0.3170   -3.8090   -0.4450 H   0  0  0  0  0  1  0  0  0  0  0  0
    0.0240   -2.8760    1.7980 H   0  0  0  0  0  1  0  0  0  0  0  0
   -0.4310   -3.0140    5.6040 H   0  0  0  0  0  1  0  0  0  0  0  0
   -0.0920   -3.9420    7.8600 H   0  0  0  0  0  1  0  0  0  0  0  0
    0.5990    0.0160    9.4020 H   0  0  0  0  0  1  0  0  0  0  0  0
    0.2800    0.9550    7.1600 H   0  0  0  0  0  1  0  0  0  0  0  0
    0.4280   -1.7940   -3.3380 H   0  0  0  0  0  1  0  0  0  0  0  0
    0.6350   -1.8850   10.6370 H   0  0  0  0  0  1  0  0  0  0  0  0
  1  5  1  0
  1 20  1  0
  2  3  2  0
  2 11  1  0
  2 21  1  0
  3  4  1  0
  3 22  1  0
  4 10  1  0
  4 19  2  0
  5  6  2  0
  5 10  1  0
  6  7  1  0
  6 23  1  0
  7  8  2  0
  7 17  1  0
  8  9  1  0
  8 24  1  0
  9 10  2  0
  9 25  1  0
 11 12  2  0
 11 16  1  0
 12 13  1  0
 12 26  1  0
 13 14  2  0
 13 27  1  0
 14 15  1  0
 14 18  1  0
 15 16  2  0
 15 28  1  0
 16 29  1  0
 17 30  1  0
 18 31  1  0
M  END
>  <AUTO_ID>  (71) 
556

>  <CAS>  (71) 
961-29-5

>  <KOWlogP>  (71) 
2.99

>  <NCTRlogRBA>  (71) 
-1.26

>  <Name>  (71) 
2',4,4'-Trihydroxychalcone

>  <SMILES>  (71) 
Oc1cc(O)ccc1C(=O)C=Cc1ccc(O)cc1

>  <Structure_Category>  (71) 
Phyto

$$$$
4',6-Dihydroxyflavone
     RDKit          3D

 29 31  0  0  0  0  0  0  0  0999 V2000
   -0.0490    1.2940    0.1920 O   0  0  0  0  0  0  0  0  0  0  0  0
    0.0190   -0.0560   -0.1180 C   0  0  0  0  0  0  0  0  0  0  0  0
    1.1450   -0.6920   -0.4740 C   0  0  0  0  0  0  0  0  0  0  0  0
    2.4120    0.0580   -0.5310 C   0  0  0  0  0  0  0  0  0  0  0  0
    3.4880    2.2830   -0.2150 C   0  0  0  0  0  0  0  0  0  0  0  0
    3.3810    3.6310    0.1110 C   0  0  0  0  0  0  0  0  0  0  0  0
    2.1520    4.1900    0.4590 C   0  0  0  0  0  0  0  0  0  0  0  0
    1.0100    3.3850    0.4800 C   0  0  0  0  0  0  0  0  0  0  0  0
    1.1070    2.0320    0.1540 C   0  0  0  0  0  0  0  0  0  0  0  0
    2.3420    1.4860   -0.1920 C   0  0  0  0  0  0  0  0  0  0  0  0
   -1.2790   -0.7560   -0.0490 C   0  0  0  0  0  0  0  0  0  0  0  0
   -2.4380   -0.1370   -0.5460 C   0  0  0  0  0  0  0  0  0  0  0  0
   -3.6760   -0.7810   -0.4780 C   0  0  0  0  0  0  0  0  0  0  0  0
   -3.7660   -2.0450    0.0930 C   0  0  0  0  0  0  0  0  0  0  0  0
   -2.6350   -2.6760    0.6010 C   0  0  0  0  0  0  0  0  0  0  0  0
   -1.3960   -2.0300    0.5320 C   0  0  0  0  0  0  0  0  0  0  0  0
   -4.9940   -2.6380    0.1410 O   0  0  0  0  0  0  0  0  0  0  0  0
    3.4590   -0.4910   -0.8450 O   0  0  0  0  0  0  0  0  0  0  0  0
    4.5180    4.3840    0.0780 O   0  0  0  0  0  0  0  0  0  0  0  0
    1.1910   -1.7410   -0.7370 H   0  0  0  0  0  1  0  0  0  0  0  0
    4.4540    1.8640   -0.4840 H   0  0  0  0  0  1  0  0  0  0  0  0
    2.0640    5.2420    0.7150 H   0  0  0  0  0  1  0  0  0  0  0  0
    0.0490    3.8150    0.7500 H   0  0  0  0  0  1  0  0  0  0  0  0
   -2.3850    0.8510   -0.9980 H   0  0  0  0  0  1  0  0  0  0  0  0
   -4.5670   -0.2970   -0.8690 H   0  0  0  0  0  1  0  0  0  0  0  0
   -2.6950   -3.6600    1.0560 H   0  0  0  0  0  1  0  0  0  0  0  0
   -0.5260   -2.5310    0.9500 H   0  0  0  0  0  1  0  0  0  0  0  0
   -4.8990   -3.5110    0.5540 H   0  0  0  0  0  1  0  0  0  0  0  0
    4.2980    5.2990    0.3200 H   0  0  0  0  0  1  0  0  0  0  0  0
  1  2  1  0
  1  9  1  0
  2  3  2  0
  2 11  1  0
  3  4  1  0
  3 20  1  0
  4 10  1  0
  4 18  2  0
  5  6  1  0
  5 10  2  0
  5 21  1  0
  6  7  2  0
  6 19  1  0
  7  8  1  0
  7 22  1  0
  8  9  2  0
  8 23  1  0
  9 10  1  0
 11 12  2  0
 11 16  1  0
 12 13  1  0
 12 24  1  0
 13 14  2  0
 13 25  1  0
 14 15  1  0
 14 17  1  0
 15 16  2  0
 15 26  1  0
 16 27  1  0
 17 28  1  0
 19 29  1  0
M  END
>  <AUTO_ID>  (72) 
561

>  <CAS>  (72) 
63046-09-3

>  <KOWlogP>  (72) 
2.55

>  <NCTRlogRBA>  (72) 
-0.81999999

>  <Name>  (72) 
4',6-Dihydroxyflavone

>  <SMILES>  (72) 
O1c2c(cc(O)cc2)C(=O)C=C1c1ccc(O)cc1

>  <Structure_Category>  (72) 
Phyto

$$$$
Dimethylstilbestrol
     RDKit          3D

 34 35  0  0  0  0  0  0  0  0999 V2000
   -0.0260    1.3610    0.0040 C   0  0  0  0  0  0  0  0  0  0  0  0
   -0.0030    0.0070    0.0110 C   0  0  0  0  0  0  0  0  0  0  0  0
    1.2250    2.1420    0.0100 C   0  0  0  0  0  0  0  0  0  0  0  0
   -1.2540   -0.7750    0.0120 C   0  0  0  0  0  0  0  0  0  0  0  0
   -1.8550   -1.1440   -1.1990 C   0  0  0  0  0  0  0  0  0  0  0  0
   -1.8500   -1.1520    1.2220 C   0  0  0  0  0  0  0  0  0  0  0  0
    1.8280    2.5220   -1.1970 C   0  0  0  0  0  0  0  0  0  0  0  0
    1.8240    2.5040    1.2250 C   0  0  0  0  0  0  0  0  0  0  0  0
   -3.6170   -2.2550    0.0100 C   0  0  0  0  0  0  0  0  0  0  0  0
    3.5960    3.6110    0.0240 C   0  0  0  0  0  0  0  0  0  0  0  0
   -3.0320   -1.8930    1.2200 C   0  0  0  0  0  0  0  0  0  0  0  0
    3.0100    3.2390    1.2300 C   0  0  0  0  0  0  0  0  0  0  0  0
   -3.0390   -1.8860   -1.2010 C   0  0  0  0  0  0  0  0  0  0  0  0
    3.0160    3.2580   -1.1920 C   0  0  0  0  0  0  0  0  0  0  0  0
   -1.2620    2.2270   -0.0030 C   0  0  0  0  0  0  0  0  0  0  0  0
    1.2320   -0.8590    0.0180 C   0  0  0  0  0  0  0  0  0  0  0  0
   -4.7710   -2.9820    0.0560 O   0  0  0  0  0  0  0  0  0  0  0  0
    4.7550    4.3300    0.0770 O   0  0  0  0  0  0  0  0  0  0  0  0
   -1.4040   -0.8550   -2.1450 H   0  0  0  0  0  1  0  0  0  0  0  0
   -1.3970   -0.8710    2.1700 H   0  0  0  0  0  1  0  0  0  0  0  0
    1.3760    2.2430   -2.1460 H   0  0  0  0  0  1  0  0  0  0  0  0
    1.3710    2.2130    2.1690 H   0  0  0  0  0  1  0  0  0  0  0  0
   -3.4950   -2.1870    2.1570 H   0  0  0  0  0  1  0  0  0  0  0  0
    3.4750    3.5200    2.1700 H   0  0  0  0  0  1  0  0  0  0  0  0
   -3.4900   -2.1620   -2.1490 H   0  0  0  0  0  1  0  0  0  0  0  0
    3.4670    3.5420   -2.1370 H   0  0  0  0  0  1  0  0  0  0  0  0
   -1.2900    2.8450   -0.9070 H   0  0  0  0  0  1  0  0  0  0  0  0
   -1.2690    2.8920    0.8680 H   0  0  0  0  0  1  0  0  0  0  0  0
   -2.1940    1.6570    0.0250 H   0  0  0  0  0  1  0  0  0  0  0  0
    1.2420   -1.5200   -0.8560 H   0  0  0  0  0  1  0  0  0  0  0  0
    1.2570   -1.4820    0.9200 H   0  0  0  0  0  1  0  0  0  0  0  0
    2.1650   -0.2890   -0.0040 H   0  0  0  0  0  1  0  0  0  0  0  0
   -5.0590   -3.1660   -0.8540 H   0  0  0  0  0  1  0  0  0  0  0  0
    5.0460    4.5190   -0.8300 H   0  0  0  0  0  1  0  0  0  0  0  0
  1  2  2  0
  1  3  1  0
  1 15  1  0
  2  4  1  0
  2 16  1  0
  3  7  2  0
  3  8  1  0
  4  5  2  0
  4  6  1  0
  5 13  1  0
  5 19  1  0
  6 11  2  0
  6 20  1  0
  7 14  1  0
  7 21  1  0
  8 12  2  0
  8 22  1  0
  9 11  1  0
  9 13  2  0
  9 17  1  0
 10 12  1  0
 10 14  2  0
 10 18  1  0
 11 23  1  0
 12 24  1  0
 13 25  1  0
 14 26  1  0
 15 27  1  0
 15 28  1  0
 15 29  1  0
 16 30  1  0
 16 31  1  0
 16 32  1  0
 17 33  1  0
 18 34  1  0
M  END
>  <AUTO_ID>  (73) 
576

>  <CAS>  (73) 
552-80-7

>  <KOWlogP>  (73) 
4.6599998

>  <NCTRlogRBA>  (73) 
1.16

>  <Name>  (73) 
Dimethylstilbestrol

>  <SMILES>  (73) 
Oc1ccc(cc1)C(=C(C)c1ccc(O)cc1)C

>  <Structure_Category>  (73) 
DES

$$$$
Monomethyletherdiethylstilbestrol
     RDKit          3D

 43 44  0  0  0  0  0  0  0  0999 V2000
    0.0440    1.2680   -0.0440 C   0  0  0  0  0  0  0  0  0  0  0  0
    0.1240   -0.0170    0.3820 C   0  0  0  0  0  0  0  0  0  0  0  0
    1.2680    2.0610   -0.2870 C   0  0  0  0  0  0  0  0  0  0  0  0
   -1.1000   -0.8060    0.6320 C   0  0  0  0  0  0  0  0  0  0  0  0
    1.9210    2.0000   -1.5250 C   0  0  0  0  0  0  0  0  0  0  0  0
    1.7860    2.8810    0.7260 C   0  0  0  0  0  0  0  0  0  0  0  0
   -1.6350   -1.6170   -0.3750 C   0  0  0  0  0  0  0  0  0  0  0  0
   -1.7430   -0.7450    1.8730 C   0  0  0  0  0  0  0  0  0  0  0  0
    3.5760    3.5620   -0.7340 C   0  0  0  0  0  0  0  0  0  0  0  0
   -3.4350   -2.3040    1.0950 C   0  0  0  0  0  0  0  0  0  0  0  0
    3.0760    2.7510   -1.7470 C   0  0  0  0  0  0  0  0  0  0  0  0
    2.9410    3.6340    0.5030 C   0  0  0  0  0  0  0  0  0  0  0  0
   -2.9020   -1.4910    2.0990 C   0  0  0  0  0  0  0  0  0  0  0  0
   -2.7970   -2.3630   -0.1460 C   0  0  0  0  0  0  0  0  0  0  0  0
    1.4090   -0.7990    0.5940 C   0  0  0  0  0  0  0  0  0  0  0  0
   -1.2420    2.0500   -0.2550 C   0  0  0  0  0  0  0  0  0  0  0  0
    4.7060    4.2810   -0.9950 O   0  0  0  0  0  0  0  0  0  0  0  0
   -4.5710   -2.9800    1.4490 O   0  0  0  0  0  0  0  0  0  0  0  0
   -5.1260   -3.8570    0.4770 C   0  0  0  0  0  0  0  0  0  0  0  0
   -1.6680    2.0960   -1.7180 C   0  0  0  0  0  0  0  0  0  0  0  0
    1.8390   -0.8400    2.0550 C   0  0  0  0  0  0  0  0  0  0  0  0
    1.5350    1.3660   -2.3190 H   0  0  0  0  0  1  0  0  0  0  0  0
    1.2900    2.9350    1.6930 H   0  0  0  0  0  1  0  0  0  0  0  0
   -1.1510   -1.6720   -1.3480 H   0  0  0  0  0  1  0  0  0  0  0  0
   -1.3480   -0.1180    2.6680 H   0  0  0  0  0  1  0  0  0  0  0  0
    3.5830    2.7040   -2.7060 H   0  0  0  0  0  1  0  0  0  0  0  0
    3.3250    4.2630    1.3000 H   0  0  0  0  0  1  0  0  0  0  0  0
   -3.3950   -1.4380    3.0670 H   0  0  0  0  0  1  0  0  0  0  0  0
   -3.1750   -2.9770   -0.9560 H   0  0  0  0  0  1  0  0  0  0  0  0
    1.2900   -1.8260    0.2250 H   0  0  0  0  0  1  0  0  0  0  0  0
    2.2310   -0.3830    0.0020 H   0  0  0  0  0  1  0  0  0  0  0  0
   -2.0650    1.6300    0.3330 H   0  0  0  0  0  1  0  0  0  0  0  0
   -1.1250    3.0750    0.1180 H   0  0  0  0  0  1  0  0  0  0  0  0
    4.9350    4.8010   -0.2060 H   0  0  0  0  0  1  0  0  0  0  0  0
   -6.0060   -4.3320    0.9200 H   0  0  0  0  0  1  0  0  0  0  0  0
   -4.4190   -4.6500    0.2090 H   0  0  0  0  0  1  0  0  0  0  0  0
   -5.4560   -3.3050   -0.4100 H   0  0  0  0  0  1  0  0  0  0  0  0
   -1.7980    1.0900   -2.1280 H   0  0  0  0  0  1  0  0  0  0  0  0
   -0.9330    2.6250   -2.3330 H   0  0  0  0  0  1  0  0  0  0  0  0
   -2.6220    2.6250   -1.8130 H   0  0  0  0  0  1  0  0  0  0  0  0
    1.1080   -1.3680    2.6750 H   0  0  0  0  0  1  0  0  0  0  0  0
    1.9680    0.1680    2.4620 H   0  0  0  0  0  1  0  0  0  0  0  0
    2.7950   -1.3660    2.1500 H   0  0  0  0  0  1  0  0  0  0  0  0
  1  2  2  0
  1  3  1  0
  1 16  1  0
  2  4  1  0
  2 15  1  0
  3  5  2  0
  3  6  1  0
  4  7  2  0
  4  8  1  0
  5 11  1  0
  5 22  1  0
  6 12  2  0
  6 23  1  0
  7 14  1  0
  7 24  1  0
  8 13  2  0
  8 25  1  0
  9 11  2  0
  9 12  1  0
  9 17  1  0
 10 13  1  0
 10 14  2  0
 10 18  1  0
 11 26  1  0
 12 27  1  0
 13 28  1  0
 14 29  1  0
 15 21  1  0
 15 30  1  0
 15 31  1  0
 16 20  1  0
 16 32  1  0
 16 33  1  0
 17 34  1  0
 18 19  1  0
 19 35  1  0
 19 36  1  0
 19 37  1  0
 20 38  1  0
 20 39  1  0
 20 40  1  0
 21 41  1  0
 21 42  1  0
 21 43  1  0
M  END
>  <AUTO_ID>  (74) 
599

>  <KOWlogP>  (74) 
6.1999998

>  <NCTRlogRBA>  (74) 
1.3099999

>  <Name>  (74) 
Monomethyletherdiethylstilbestrol

>  <SMILES>  (74) 
O(C)c1ccc(cc1)C(=C(CC)c1ccc(O)cc1)CC

>  <Structure_Category>  (74) 
DES

$$$$
3-Deoxyestradiol
     RDKit          3D

 43 46  0  0  1  0  0  0  0  0999 V2000
   -0.1170    1.6200    0.0200 C   0  0  0  0  0  0  0  0  0  0  0  0
   -0.0740    0.0830   -0.0910 C   0  0  0  0  0  0  0  0  0  0  0  0
    0.4890   -0.3850   -1.4330 C   0  0  0  0  0  0  0  0  0  0  0  0
    1.9550    0.1300   -1.5650 C   0  0  0  0  0  0  0  0  0  0  0  0
    2.6070   -0.3780   -2.8500 C   0  0  0  0  0  0  0  0  0  0  0  0
    1.3230    2.1430   -0.0660 C   0  0  0  0  0  0  0  0  0  0  0  0
    2.0310    1.6650   -1.3490 C   0  0  0  0  0  0  0  0  0  0  0  0
   -1.4820   -0.3420    0.3180 C   0  0  0  0  0  0  0  0  0  0  0  0
    0.4820   -1.9080   -1.5750 C   0  0  0  0  0  0  0  0  0  0  0  0
   -0.7740    1.7510    1.4090 C   0  0  0  0  0  0  0  0  0  0  0  0
    2.1320   -1.5490   -3.4800 C   0  0  0  0  0  0  0  0  0  0  0  0
    0.9210   -2.2990   -2.9830 C   0  0  0  0  0  0  0  0  0  0  0  0
   -1.8810    0.6790    1.3990 C   0  0  0  0  0  0  0  0  0  0  0  0
   -0.9830    2.3260   -1.0540 C   0  0  0  0  0  0  0  0  0  0  0  0
   -1.3150    3.0330    1.6690 O   0  0  0  0  0  0  0  0  0  0  0  0
    3.7460    0.2500   -3.3850 C   0  0  0  0  0  0  0  0  0  0  0  0
    2.7650   -2.0240   -4.6430 C   0  0  0  0  0  0  0  0  0  0  0  0
    4.3720   -0.2380   -4.5350 C   0  0  0  0  0  0  0  0  0  0  0  0
    3.8780   -1.3720   -5.1670 C   0  0  0  0  0  0  0  0  0  0  0  0
    0.5990   -0.3070    0.6910 H   0  0  0  0  0  1  0  0  0  0  0  0
   -0.1200    0.0250   -2.2500 H   0  0  0  0  0  1  0  0  0  0  0  0
    2.5410   -0.3260   -0.7520 H   0  0  0  0  0  1  0  0  0  0  0  0
    1.9000    1.7910    0.7990 H   0  0  0  0  0  1  0  0  0  0  0  0
    1.3410    3.2390   -0.0230 H   0  0  0  0  0  1  0  0  0  0  0  0
    1.6160    2.1830   -2.2210 H   0  0  0  0  0  1  0  0  0  0  0  0
    3.0770    1.9850   -1.2740 H   0  0  0  0  0  1  0  0  0  0  0  0
   -1.5040   -1.3640    0.7090 H   0  0  0  0  0  1  0  0  0  0  0  0
   -2.1780   -0.2950   -0.5280 H   0  0  0  0  0  1  0  0  0  0  0  0
   -0.5160   -2.3200   -1.3890 H   0  0  0  0  0  1  0  0  0  0  0  0
    1.1560   -2.3580   -0.8350 H   0  0  0  0  0  1  0  0  0  0  0  0
   -0.0560    1.5190    2.2060 H   0  0  0  0  0  1  0  0  0  0  0  0
    0.0960   -2.1060   -3.6810 H   0  0  0  0  0  1  0  0  0  0  0  0
    1.1190   -3.3780   -3.0000 H   0  0  0  0  0  1  0  0  0  0  0  0
   -1.9480    0.1990    2.3820 H   0  0  0  0  0  1  0  0  0  0  0  0
   -2.8670    1.1060    1.1860 H   0  0  0  0  0  1  0  0  0  0  0  0
   -0.6310    2.1400   -2.0720 H   0  0  0  0  0  1  0  0  0  0  0  0
   -0.9670    3.4130   -0.9090 H   0  0  0  0  0  1  0  0  0  0  0  0
   -2.0310    2.0130   -1.0180 H   0  0  0  0  0  1  0  0  0  0  0  0
   -0.5890    3.6750    1.5900 H   0  0  0  0  0  1  0  0  0  0  0  0
    4.1770    1.1290   -2.9130 H   0  0  0  0  0  1  0  0  0  0  0  0
    2.3890   -2.9130   -5.1440 H   0  0  0  0  0  1  0  0  0  0  0  0
    5.2480    0.2670   -4.9330 H   0  0  0  0  0  1  0  0  0  0  0  0
    4.3600   -1.7520   -6.0630 H   0  0  0  0  0  1  0  0  0  0  0  0
  1  2  1  0
  1  6  1  0
  1 10  1  0
  1 14  1  0
  2  3  1  0
  2  8  1  0
  2 20  1  0
  3  4  1  0
  3  9  1  0
  3 21  1  0
  4  5  1  0
  4  7  1  0
  4 22  1  0
  5 11  2  0
  5 16  1  0
  6  7  1  0
  6 23  1  0
  6 24  1  0
  7 25  1  0
  7 26  1  0
  8 13  1  0
  8 27  1  0
  8 28  1  0
  9 12  1  0
  9 29  1  0
  9 30  1  0
 10 13  1  0
 10 15  1  0
 10 31  1  0
 11 12  1  0
 11 17  1  0
 12 32  1  0
 12 33  1  0
 13 34  1  0
 13 35  1  0
 14 36  1  0
 14 37  1  0
 14 38  1  0
 15 39  1  0
 16 18  2  0
 16 40  1  0
 17 19  2  0
 17 41  1  0
 18 19  1  0
 18 42  1  0
 19 43  1  0
M  END
>  <AUTO_ID>  (75) 
603

>  <CAS>  (75) 
2529-64-8

>  <KOWlogP>  (75) 
4.4200001

>  <NCTRlogRBA>  (75) 
-0.30000001

>  <Name>  (75) 
3-Deoxyestradiol

>  <SMILES>  (75) 
OC1CCC2C3C(CCC12C)c1c(CC3)cccc1

>  <Structure_Category>  (75) 
Steroid

$$$$
17-Deoxyestradiol
     RDKit          3D

 43 46  0  0  1  0  0  0  0  0999 V2000
    0.0660    1.4560    0.0180 C   0  0  0  0  0  0  0  0  0  0  0  0
    0.0020   -0.0940   -0.0800 C   0  0  0  0  0  0  0  0  0  0  0  0
    1.5240    1.8840    0.0780 C   0  0  0  0  0  0  0  0  0  0  0  0
   -1.4010   -0.6310    0.2290 C   0  0  0  0  0  0  0  0  0  0  0  0
    2.4750    1.1610   -0.6800 C   0  0  0  0  0  0  0  0  0  0  0  0
   -2.5600    0.3420   -0.0340 C   0  0  0  0  0  0  0  0  0  0  0  0
   -0.8950    1.9690    1.1060 C   0  0  0  0  0  0  0  0  0  0  0  0
    0.6350   -0.5040   -1.4100 C   0  0  0  0  0  0  0  0  0  0  0  0
    1.9450    3.0200    0.7890 C   0  0  0  0  0  0  0  0  0  0  0  0
   -2.3740    1.6030    0.8350 C   0  0  0  0  0  0  0  0  0  0  0  0
    2.1160   -0.0990   -1.4410 C   0  0  0  0  0  0  0  0  0  0  0  0
    3.8150    1.5820   -0.6950 C   0  0  0  0  0  0  0  0  0  0  0  0
    4.2060    2.7050    0.0230 C   0  0  0  0  0  0  0  0  0  0  0  0
    3.2820    3.4270    0.7670 C   0  0  0  0  0  0  0  0  0  0  0  0
   -3.7500   -0.5430    0.3910 C   0  0  0  0  0  0  0  0  0  0  0  0
   -1.8730   -1.9510   -0.3690 C   0  0  0  0  0  0  0  0  0  0  0  0
    5.5200    3.0690   -0.0280 O   0  0  0  0  0  0  0  0  0  0  0  0
   -2.7640    0.7310   -1.5160 C   0  0  0  0  0  0  0  0  0  0  0  0
   -3.3860   -1.9560   -0.1010 C   0  0  0  0  0  0  0  0  0  0  0  0
   -0.2810    1.9010   -0.9220 H   0  0  0  0  0  1  0  0  0  0  0  0
    0.6440   -0.5190    0.7080 H   0  0  0  0  0  1  0  0  0  0  0  0
   -1.3890   -0.8030    1.3210 H   0  0  0  0  0  1  0  0  0  0  0  0
   -0.8410    3.0590    1.2040 H   0  0  0  0  0  1  0  0  0  0  0  0
   -0.5930    1.5580    2.0780 H   0  0  0  0  0  1  0  0  0  0  0  0
    0.1060   -0.0270   -2.2440 H   0  0  0  0  0  1  0  0  0  0  0  0
    0.5700   -1.5850   -1.5730 H   0  0  0  0  0  1  0  0  0  0  0  0
    1.2440    3.6140    1.3670 H   0  0  0  0  0  1  0  0  0  0  0  0
   -2.8700    1.4830    1.8060 H   0  0  0  0  0  1  0  0  0  0  0  0
   -2.8720    2.4580    0.3590 H   0  0  0  0  0  1  0  0  0  0  0  0
    2.6980   -0.9190   -1.0020 H   0  0  0  0  0  1  0  0  0  0  0  0
    2.4350    0.0010   -2.4860 H   0  0  0  0  0  1  0  0  0  0  0  0
    4.5580    1.0290   -1.2640 H   0  0  0  0  0  1  0  0  0  0  0  0
    3.5750    4.3090    1.3290 H   0  0  0  0  0  1  0  0  0  0  0  0
   -4.7090   -0.2050   -0.0150 H   0  0  0  0  0  1  0  0  0  0  0  0
   -3.8500   -0.5650    1.4840 H   0  0  0  0  0  1  0  0  0  0  0  0
   -1.3790   -2.8110    0.0950 H   0  0  0  0  0  1  0  0  0  0  0  0
   -1.6920   -2.0060   -1.4480 H   0  0  0  0  0  1  0  0  0  0  0  0
    5.6430    3.8640    0.5170 H   0  0  0  0  0  1  0  0  0  0  0  0
   -1.9480    1.3290   -1.9220 H   0  0  0  0  0  1  0  0  0  0  0  0
   -3.6780    1.3280   -1.6280 H   0  0  0  0  0  1  0  0  0  0  0  0
   -2.8750   -0.1420   -2.1680 H   0  0  0  0  0  1  0  0  0  0  0  0
   -3.9320   -2.2030   -1.0180 H   0  0  0  0  0  1  0  0  0  0  0  0
   -3.6550   -2.7040    0.6520 H   0  0  0  0  0  1  0  0  0  0  0  0
  1  2  1  0
  1  3  1  0
  1  7  1  0
  1 20  1  0
  2  4  1  0
  2  8  1  0
  2 21  1  0
  3  5  2  0
  3  9  1  0
  4  6  1  0
  4 16  1  0
  4 22  1  0
  5 11  1  0
  5 12  1  0
  6 10  1  0
  6 15  1  0
  6 18  1  0
  7 10  1  0
  7 23  1  0
  7 24  1  0
  8 11  1  0
  8 25  1  0
  8 26  1  0
  9 14  2  0
  9 27  1  0
 10 28  1  0
 10 29  1  0
 11 30  1  0
 11 31  1  0
 12 13  2  0
 12 32  1  0
 13 14  1  0
 13 17  1  0
 14 33  1  0
 15 19  1  0
 15 34  1  0
 15 35  1  0
 16 19  1  0
 16 36  1  0
 16 37  1  0
 17 38  1  0
 18 39  1  0
 18 40  1  0
 18 41  1  0
 19 42  1  0
 19 43  1  0
M  END
>  <AUTO_ID>  (76) 
604

>  <CAS>  (76) 
53-63-4

>  <KOWlogP>  (76) 
5.48

>  <NCTRlogRBA>  (76) 
1.14

>  <Name>  (76) 
17-Deoxyestradiol

>  <SMILES>  (76) 
Oc1cc2CCC3C4CCCC4(CCC3c2cc1)C

>  <Structure_Category>  (76) 
Steroid

$$$$
3-Ethylphenol
     RDKit          3D

 19 19  0  0  0  0  0  0  0  0999 V2000
   -0.0300    1.3700   -0.0080 C   0  0  0  0  0  0  0  0  0  0  0  0
   -0.0030   -0.0220   -0.0260 C   0  0  0  0  0  0  0  0  0  0  0  0
    1.1680    2.0960   -0.0140 C   0  0  0  0  0  0  0  0  0  0  0  0
   -1.1990   -0.6800   -0.0220 O   0  0  0  0  0  0  0  0  0  0  0  0
    2.4020    0.0020   -0.0440 C   0  0  0  0  0  0  0  0  0  0  0  0
    1.2050   -0.7140   -0.0440 C   0  0  0  0  0  0  0  0  0  0  0  0
    2.3850    1.3990   -0.0260 C   0  0  0  0  0  0  0  0  0  0  0  0
    1.1480    3.6020    0.0220 C   0  0  0  0  0  0  0  0  0  0  0  0
    1.1540    4.1330    1.4480 C   0  0  0  0  0  0  0  0  0  0  0  0
   -0.9870    1.8830    0.0110 H   0  0  0  0  0  1  0  0  0  0  0  0
   -1.0270   -1.6360   -0.0350 H   0  0  0  0  0  1  0  0  0  0  0  0
    3.3510   -0.5270   -0.0550 H   0  0  0  0  0  1  0  0  0  0  0  0
    1.2350   -1.7980   -0.0570 H   0  0  0  0  0  1  0  0  0  0  0  0
    3.3270    1.9430   -0.0220 H   0  0  0  0  0  1  0  0  0  0  0  0
    0.2610    3.9720   -0.5070 H   0  0  0  0  0  1  0  0  0  0  0  0
    2.0130    3.9960   -0.5240 H   0  0  0  0  0  1  0  0  0  0  0  0
    0.2820    3.7790    2.0080 H   0  0  0  0  0  1  0  0  0  0  0  0
    1.1340    5.2270    1.4440 H   0  0  0  0  0  1  0  0  0  0  0  0
    2.0520    3.8120    1.9870 H   0  0  0  0  0  1  0  0  0  0  0  0
  1  2  2  0
  1  3  1  0
  1 10  1  0
  2  4  1  0
  2  6  1  0
  3  7  2  0
  3  8  1  0
  4 11  1  0
  5  6  2  0
  5  7  1  0
  5 12  1  0
  6 13  1  0
  7 14  1  0
  8  9  1  0
  8 15  1  0
  8 16  1  0
  9 17  1  0
  9 18  1  0
  9 19  1  0
M  END
>  <AUTO_ID>  (77) 
679

>  <CAS>  (77) 
620-17-7

>  <EXPlogP>  (77) 
2.4000001

>  <KOWlogP>  (77) 
2.55

>  <NCTRlogRBA>  (77) 
-3.8699999

>  <Name>  (77) 
3-Ethylphenol

>  <SMILES>  (77) 
Oc1cc(ccc1)CC

>  <Structure_Category>  (77) 
Phenol

$$$$
Monohydroxymethoxychlor
     RDKit          3D

 33 34  0  0  1  0  0  0  0  0999 V2000
    0.5590    1.5990    0.0060 C   0  0  0  0  0  0  0  0  0  0  0  0
    0.0830    0.1080   -0.1190 C   0  0  0  0  0  0  0  0  0  0  0  0
   -1.4420   -0.0650   -0.1240 C   0  0  0  0  0  0  0  0  0  0  0  0
    0.7490   -0.7890   -1.1760 C   0  0  0  0  0  0  0  0  0  0  0  0
    2.3630    1.7050    0.0290 Cl  0  0  0  0  0  0  0  0  0  0  0  0
   -0.0470    2.6960   -1.2820 Cl  0  0  0  0  0  0  0  0  0  0  0  0
    0.0080    2.3060    1.5850 Cl  0  0  0  0  0  0  0  0  0  0  0  0
    1.1110   -0.3490   -2.4580 C   0  0  0  0  0  0  0  0  0  0  0  0
    0.9830   -2.1410   -0.8520 C   0  0  0  0  0  0  0  0  0  0  0  0
   -2.1100   -0.4060    1.0640 C   0  0  0  0  0  0  0  0  0  0  0  0
   -2.2080    0.1030   -1.2860 C   0  0  0  0  0  0  0  0  0  0  0  0
    1.9410   -2.5430   -3.0220 C   0  0  0  0  0  0  0  0  0  0  0  0
   -4.2520   -0.3810   -0.0650 C   0  0  0  0  0  0  0  0  0  0  0  0
    1.5790   -3.0110   -1.7670 C   0  0  0  0  0  0  0  0  0  0  0  0
    1.7070   -1.2200   -3.3770 C   0  0  0  0  0  0  0  0  0  0  0  0
   -3.5970   -0.0520   -1.2530 C   0  0  0  0  0  0  0  0  0  0  0  0
   -3.5000   -0.5620    1.0940 C   0  0  0  0  0  0  0  0  0  0  0  0
    2.5270   -3.4200   -3.8870 O   0  0  0  0  0  0  0  0  0  0  0  0
   -5.6110   -0.4990   -0.1710 O   0  0  0  0  0  0  0  0  0  0  0  0
   -6.3230   -0.8030    1.0210 C   0  0  0  0  0  0  0  0  0  0  0  0
    0.4250   -0.3440    0.8280 H   0  0  0  0  0  1  0  0  0  0  0  0
    0.9390    0.6710   -2.7840 H   0  0  0  0  0  1  0  0  0  0  0  0
    0.7000   -2.5320    0.1240 H   0  0  0  0  0  1  0  0  0  0  0  0
   -1.5540   -0.5520    1.9890 H   0  0  0  0  0  1  0  0  0  0  0  0
   -1.7430    0.3550   -2.2360 H   0  0  0  0  0  1  0  0  0  0  0  0
    1.7590   -4.0490   -1.5000 H   0  0  0  0  0  1  0  0  0  0  0  0
    1.9770   -0.8460   -4.3600 H   0  0  0  0  0  1  0  0  0  0  0  0
   -4.1740    0.0850   -2.1650 H   0  0  0  0  0  1  0  0  0  0  0  0
   -3.9620   -0.8240    2.0410 H   0  0  0  0  0  1  0  0  0  0  0  0
    2.7320   -2.9510   -4.7120 H   0  0  0  0  0  1  0  0  0  0  0  0
   -7.3870   -0.8500    0.7720 H   0  0  0  0  0  1  0  0  0  0  0  0
   -6.1910   -0.0170    1.7720 H   0  0  0  0  0  1  0  0  0  0  0  0
   -6.0300   -1.7810    1.4170 H   0  0  0  0  0  1  0  0  0  0  0  0
  1  2  1  0
  1  5  1  0
  1  6  1  0
  1  7  1  0
  2  3  1  0
  2  4  1  0
  2 21  1  0
  3 10  2  0
  3 11  1  0
  4  8  2  0
  4  9  1  0
  8 15  1  0
  8 22  1  0
  9 14  2  0
  9 23  1  0
 10 17  1  0
 10 24  1  0
 11 16  2  0
 11 25  1  0
 12 14  1  0
 12 15  2  0
 12 18  1  0
 13 16  1  0
 13 17  2  0
 13 19  1  0
 14 26  1  0
 15 27  1  0
 16 28  1  0
 17 29  1  0
 18 30  1  0
 19 20  1  0
 20 31  1  0
 20 32  1  0
 20 33  1  0
M  END
>  <AUTO_ID>  (78) 
690

>  <CAS>  (78) 
28463-03-8

>  <KOWlogP>  (78) 
5.1100001

>  <NCTRlogRBA>  (78) 
-0.88999999

>  <Name>  (78) 
Monohydroxymethoxychlor

>  <SMILES>  (78) 
ClC(Cl)(Cl)C(c1ccc(OC)cc1)c1ccc(O)cc1

>  <Structure_Category>  (78) 
DDT

$$$$
4-Heptyloxyphenol
     RDKit          3D

 35 35  0  0  0  0  0  0  0  0999 V2000
    0.0270    1.5220    0.0300 C   0  0  0  0  0  0  0  0  0  0  0  0
    2.1270   -0.3190   -0.0060 C   0  0  0  0  0  0  0  0  0  0  0  0
   -0.2460    0.1580    0.0210 C   0  0  0  0  0  0  0  0  0  0  0  0
    1.3390    1.9820    0.0200 C   0  0  0  0  0  0  0  0  0  0  0  0
    0.8040   -0.7650    0.0040 C   0  0  0  0  0  0  0  0  0  0  0  0
    2.3860    1.0570    0.0020 C   0  0  0  0  0  0  0  0  0  0  0  0
   -1.0310    2.3820    0.0470 O   0  0  0  0  0  0  0  0  0  0  0  0
    3.2430   -1.1100   -0.0240 O   0  0  0  0  0  0  0  0  0  0  0  0
    3.0380   -2.5230   -0.0250 C   0  0  0  0  0  0  0  0  0  0  0  0
    4.4090   -3.1950   -0.0430 C   0  0  0  0  0  0  0  0  0  0  0  0
    6.9290   -7.5710   -0.1080 C   0  0  0  0  0  0  0  0  0  0  0  0
    5.5520   -6.9080   -0.0750 C   0  0  0  0  0  0  0  0  0  0  0  0
    5.6700   -5.3820   -0.0720 C   0  0  0  0  0  0  0  0  0  0  0  0
    4.2920   -4.7180   -0.0390 C   0  0  0  0  0  0  0  0  0  0  0  0
    6.8180   -9.0870   -0.1180 C   0  0  0  0  0  0  0  0  0  0  0  0
   -1.2760   -0.1880    0.0290 H   0  0  0  0  0  1  0  0  0  0  0  0
    1.5680    3.0430    0.0260 H   0  0  0  0  0  1  0  0  0  0  0  0
    0.5530   -1.8200   -0.0030 H   0  0  0  0  0  1  0  0  0  0  0  0
    3.4150    1.4090   -0.0060 H   0  0  0  0  0  1  0  0  0  0  0  0
   -0.6930    3.2920    0.0510 H   0  0  0  0  0  1  0  0  0  0  0  0
    2.4750   -2.8200   -0.9190 H   0  0  0  0  0  1  0  0  0  0  0  0
    2.4950   -2.8260    0.8790 H   0  0  0  0  0  1  0  0  0  0  0  0
    4.9900   -2.8570    0.8240 H   0  0  0  0  0  1  0  0  0  0  0  0
    4.9650   -2.8590   -0.9270 H   0  0  0  0  0  1  0  0  0  0  0  0
    7.5130   -7.2580    0.7650 H   0  0  0  0  0  1  0  0  0  0  0  0
    7.4780   -7.2450   -0.9990 H   0  0  0  0  0  1  0  0  0  0  0  0
    5.0070   -7.2360    0.8180 H   0  0  0  0  0  1  0  0  0  0  0  0
    4.9680   -7.2290   -0.9460 H   0  0  0  0  0  1  0  0  0  0  0  0
    6.2140   -5.0550   -0.9660 H   0  0  0  0  0  1  0  0  0  0  0  0
    6.2540   -5.0600    0.7980 H   0  0  0  0  0  1  0  0  0  0  0  0
    3.7070   -5.0430   -0.9080 H   0  0  0  0  0  1  0  0  0  0  0  0
    3.7490   -5.0420    0.8570 H   0  0  0  0  0  1  0  0  0  0  0  0
    6.3010   -9.4490    0.7760 H   0  0  0  0  0  1  0  0  0  0  0  0
    7.8150   -9.5390   -0.1400 H   0  0  0  0  0  1  0  0  0  0  0  0
    6.2680   -9.4350   -0.9980 H   0  0  0  0  0  1  0  0  0  0  0  0
  1  3  2  0
  1  4  1  0
  1  7  1  0
  2  5  2  0
  2  6  1  0
  2  8  1  0
  3  5  1  0
  3 16  1  0
  4  6  2  0
  4 17  1  0
  5 18  1  0
  6 19  1  0
  7 20  1  0
  8  9  1  0
  9 10  1  0
  9 21  1  0
  9 22  1  0
 10 14  1  0
 10 23  1  0
 10 24  1  0
 11 12  1  0
 11 15  1  0
 11 25  1  0
 11 26  1  0
 12 13  1  0
 12 27  1  0
 12 28  1  0
 13 14  1  0
 13 29  1  0
 13 30  1  0
 14 31  1  0
 14 32  1  0
 15 33  1  0
 15 34  1  0
 15 35  1  0
M  END
>  <AUTO_ID>  (79) 
691

>  <CAS>  (79) 
13037-86-0

>  <KOWlogP>  (79) 
4.54

>  <NCTRlogRBA>  (79) 
-2.8800001

>  <Name>  (79) 
4-Heptyloxyphenol

>  <SMILES>  (79) 
O(CCCCCCC)c1ccc(O)cc1

>  <Structure_Category>  (79) 
Phenol

$$$$
Monohydroxymethoxychlorolefin
     RDKit          3D

 31 32  0  0  0  0  0  0  0  0999 V2000
   -0.1310    1.3180    0.1160 C   0  0  0  0  0  0  0  0  0  0  0  0
   -0.1870   -0.0300    0.2300 C   0  0  0  0  0  0  0  0  0  0  0  0
    1.1810    2.0060    0.0740 C   0  0  0  0  0  0  0  0  0  0  0  0
   -1.3820    2.1100    0.0310 C   0  0  0  0  0  0  0  0  0  0  0  0
   -1.9980    2.5850    1.1980 C   0  0  0  0  0  0  0  0  0  0  0  0
    1.8180    2.2370   -1.1510 C   0  0  0  0  0  0  0  0  0  0  0  0
    1.7890    2.4440    1.2560 C   0  0  0  0  0  0  0  0  0  0  0  0
   -1.9480    2.4010   -1.2180 C   0  0  0  0  0  0  0  0  0  0  0  0
   -1.6880   -0.9110    0.2820 Cl  0  0  0  0  0  0  0  0  0  0  0  0
    1.2340   -1.0290    0.3350 Cl  0  0  0  0  0  0  0  0  0  0  0  0
   -3.7170    3.6220   -0.1300 C   0  0  0  0  0  0  0  0  0  0  0  0
    3.6550    3.3350   -0.0180 C   0  0  0  0  0  0  0  0  0  0  0  0
   -3.1170    3.1590   -1.2960 C   0  0  0  0  0  0  0  0  0  0  0  0
   -3.1680    3.3420    1.1180 C   0  0  0  0  0  0  0  0  0  0  0  0
    3.0500    2.8980   -1.1970 C   0  0  0  0  0  0  0  0  0  0  0  0
    3.0190    3.1040    1.2050 C   0  0  0  0  0  0  0  0  0  0  0  0
   -4.8580    4.3600   -0.2540 O   0  0  0  0  0  0  0  0  0  0  0  0
    4.8510    3.9930    0.0760 O   0  0  0  0  0  0  0  0  0  0  0  0
    5.5470    4.2360   -1.1400 C   0  0  0  0  0  0  0  0  0  0  0  0
   -1.5700    2.3690    2.1740 H   0  0  0  0  0  1  0  0  0  0  0  0
    1.3610    1.9050   -2.0810 H   0  0  0  0  0  1  0  0  0  0  0  0
    1.3140    2.2790    2.2190 H   0  0  0  0  0  1  0  0  0  0  0  0
   -1.4860    2.0440   -2.1340 H   0  0  0  0  0  1  0  0  0  0  0  0
   -3.5580    3.3870   -2.2620 H   0  0  0  0  0  1  0  0  0  0  0  0
   -3.6290    3.7030    2.0330 H   0  0  0  0  0  1  0  0  0  0  0  0
    3.5060    3.0560   -2.1680 H   0  0  0  0  0  1  0  0  0  0  0  0
    3.4860    3.4420    2.1270 H   0  0  0  0  0  1  0  0  0  0  0  0
   -5.1760    4.5980    0.6320 H   0  0  0  0  0  1  0  0  0  0  0  0
    6.4770    4.7580   -0.8950 H   0  0  0  0  0  1  0  0  0  0  0  0
    4.9670    4.8850   -1.8040 H   0  0  0  0  0  1  0  0  0  0  0  0
    5.8140    3.2970   -1.6370 H   0  0  0  0  0  1  0  0  0  0  0  0
  1  2  2  3
  1  3  1  0
  1  4  1  0
  2  9  1  0
  2 10  1  0
  3  6  2  0
  3  7  1  0
  4  5  2  0
  4  8  1  0
  5 14  1  0
  5 20  1  0
  6 15  1  0
  6 21  1  0
  7 16  2  0
  7 22  1  0
  8 13  2  0
  8 23  1  0
 11 13  1  0
 11 14  2  0
 11 17  1  0
 12 15  2  0
 12 16  1  0
 12 18  1  0
 13 24  1  0
 14 25  1  0
 15 26  1  0
 16 27  1  0
 17 28  1  0
 18 19  1  0
 19 29  1  0
 19 30  1  0
 19 31  1  0
M  END
>  <AUTO_ID>  (80) 
692

>  <CAS>  (80) 
75938-34-0

>  <KOWlogP>  (80) 
4.3099999

>  <NCTRlogRBA>  (80) 
-0.63

>  <Name>  (80) 
Monohydroxymethoxychlorolefin

>  <SMILES>  (80) 
ClC(Cl)=C(c1ccc(OC)cc1)c1ccc(O)cc1

>  <Structure_Category>  (80) 
DDT

$$$$
4'-hydroxyflavanone
     RDKit          3D

 30 32  0  0  1  0  0  0  0  0999 V2000
    0.0650    1.3300    0.1830 O   0  0  0  0  0  0  0  0  0  0  0  0
    2.1060   -0.0290   -1.3040 C   0  0  0  0  0  0  0  0  0  0  0  0
    1.0360   -0.7620   -0.5990 C   0  0  0  0  0  0  0  0  0  0  0  0
    0.0610   -0.0360    0.0870 C   0  0  0  0  0  0  0  0  0  0  0  0
    1.3760    1.8980    0.0370 C   0  0  0  0  0  0  0  0  0  0  0  0
    2.0110    1.4720   -1.2820 C   0  0  0  0  0  0  0  0  0  0  0  0
    1.2580    3.4080    0.1120 C   0  0  0  0  0  0  0  0  0  0  0  0
    2.9850   -0.6260   -1.9160 O   0  0  0  0  0  0  0  0  0  0  0  0
    2.1840    4.1500    0.8620 C   0  0  0  0  0  0  0  0  0  0  0  0
    0.2450    4.0930   -0.5800 C   0  0  0  0  0  0  0  0  0  0  0  0
    1.0750    6.1980    0.2400 C   0  0  0  0  0  0  0  0  0  0  0  0
    2.0900    5.5410    0.9260 C   0  0  0  0  0  0  0  0  0  0  0  0
    0.1510    5.4850   -0.5160 C   0  0  0  0  0  0  0  0  0  0  0  0
    1.0190    7.5590    0.3330 O   0  0  0  0  0  0  0  0  0  0  0  0
    0.9760   -2.1570   -0.6530 C   0  0  0  0  0  0  0  0  0  0  0  0
   -1.0000   -0.7040    0.6950 C   0  0  0  0  0  0  0  0  0  0  0  0
   -0.0770   -2.8230   -0.0250 C   0  0  0  0  0  0  0  0  0  0  0  0
   -1.0660   -2.0980    0.6430 C   0  0  0  0  0  0  0  0  0  0  0  0
    1.9820    1.5510    0.8870 H   0  0  0  0  0  1  0  0  0  0  0  0
    1.4130    1.7790   -2.1480 H   0  0  0  0  0  1  0  0  0  0  0  0
    3.0180    1.8940   -1.3780 H   0  0  0  0  0  1  0  0  0  0  0  0
    2.9850    3.6510    1.4030 H   0  0  0  0  0  1  0  0  0  0  0  0
   -0.4830    3.5410   -1.1710 H   0  0  0  0  0  1  0  0  0  0  0  0
    2.8070    6.1110    1.5110 H   0  0  0  0  0  1  0  0  0  0  0  0
   -0.6450    5.9870   -1.0570 H   0  0  0  0  0  1  0  0  0  0  0  0
    0.2700    7.8710   -0.2010 H   0  0  0  0  0  1  0  0  0  0  0  0
    1.7340   -2.7250   -1.1870 H   0  0  0  0  0  1  0  0  0  0  0  0
   -1.7700   -0.1430    1.2180 H   0  0  0  0  0  1  0  0  0  0  0  0
   -0.1330   -3.9080   -0.0640 H   0  0  0  0  0  1  0  0  0  0  0  0
   -1.8890   -2.6200    1.1250 H   0  0  0  0  0  1  0  0  0  0  0  0
  1  4  1  0
  1  5  1  0
  2  3  1  0
  2  6  1  0
  2  8  2  0
  3  4  2  0
  3 15  1  0
  4 16  1  0
  5  6  1  0
  5  7  1  0
  5 19  1  0
  6 20  1  0
  6 21  1  0
  7  9  2  0
  7 10  1  0
  9 12  1  0
  9 22  1  0
 10 13  2  0
 10 23  1  0
 11 12  2  0
 11 13  1  0
 11 14  1  0
 12 24  1  0
 13 25  1  0
 14 26  1  0
 15 17  2  0
 15 27  1  0
 16 18  2  0
 16 28  1  0
 17 18  1  0
 17 29  1  0
 18 30  1  0
M  END
>  <AUTO_ID>  (81) 
695

>  <CAS>  (81) 
6515-37-3

>  <KOWlogP>  (81) 
2.8

>  <NCTRlogRBA>  (81) 
-2.6500001

>  <Name>  (81) 
4'-hydroxyflavanone

>  <SMILES>  (81) 
O1c2c(cccc2)C(=O)CC1c1ccc(O)cc1

>  <Structure_Category>  (81) 
Phyto

$$$$
Diethylstilbestroldimethylether
     RDKit          3D

 46 47  0  0  0  0  0  0  0  0999 V2000
    0.0190    1.2130   -0.0090 C   0  0  0  0  0  0  0  0  0  0  0  0
    0.0720   -0.0630    0.4470 C   0  0  0  0  0  0  0  0  0  0  0  0
    1.2600    1.9800   -0.2490 C   0  0  0  0  0  0  0  0  0  0  0  0
   -1.1680   -0.8300    0.6910 C   0  0  0  0  0  0  0  0  0  0  0  0
    1.9290    1.8890   -1.4760 C   0  0  0  0  0  0  0  0  0  0  0  0
    1.7840    2.8010    0.7540 C   0  0  0  0  0  0  0  0  0  0  0  0
   -1.6990   -1.6490   -0.3130 C   0  0  0  0  0  0  0  0  0  0  0  0
   -1.8270   -0.7460    1.9220 C   0  0  0  0  0  0  0  0  0  0  0  0
   -3.5280   -2.2930    1.1410 C   0  0  0  0  0  0  0  0  0  0  0  0
    3.6280    3.4310   -0.6970 C   0  0  0  0  0  0  0  0  0  0  0  0
   -2.8740   -2.3770   -0.0900 C   0  0  0  0  0  0  0  0  0  0  0  0
    3.1070    2.6110   -1.7000 C   0  0  0  0  0  0  0  0  0  0  0  0
   -2.9980   -1.4740    2.1420 C   0  0  0  0  0  0  0  0  0  0  0  0
    2.9610    3.5190    0.5280 C   0  0  0  0  0  0  0  0  0  0  0  0
    1.3410   -0.8590    0.7000 C   0  0  0  0  0  0  0  0  0  0  0  0
   -1.2500    2.0090   -0.2580 C   0  0  0  0  0  0  0  0  0  0  0  0
   -4.6770   -2.9500    1.4890 O   0  0  0  0  0  0  0  0  0  0  0  0
    4.7660    4.1860   -0.7850 O   0  0  0  0  0  0  0  0  0  0  0  0
   -5.2530   -3.8040    0.5080 C   0  0  0  0  0  0  0  0  0  0  0  0
    5.4740    4.1430   -2.0170 C   0  0  0  0  0  0  0  0  0  0  0  0
    1.7600   -0.8500    2.1650 C   0  0  0  0  0  0  0  0  0  0  0  0
   -1.6580    2.0210   -1.7260 C   0  0  0  0  0  0  0  0  0  0  0  0
    1.5370    1.2520   -2.2660 H   0  0  0  0  0  1  0  0  0  0  0  0
    1.2840    2.8830    1.7150 H   0  0  0  0  0  1  0  0  0  0  0  0
   -1.2020   -1.7230   -1.2770 H   0  0  0  0  0  1  0  0  0  0  0  0
   -1.4340   -0.1130    2.7140 H   0  0  0  0  0  1  0  0  0  0  0  0
   -3.2490   -2.9980   -0.8970 H   0  0  0  0  0  1  0  0  0  0  0  0
    3.5910    2.5080   -2.6650 H   0  0  0  0  0  1  0  0  0  0  0  0
   -3.5030   -1.4020    3.1020 H   0  0  0  0  0  1  0  0  0  0  0  0
    3.3610    4.1540    1.3140 H   0  0  0  0  0  1  0  0  0  0  0  0
    1.2070   -1.8970    0.3700 H   0  0  0  0  0  1  0  0  0  0  0  0
    2.1740   -0.4800    0.0970 H   0  0  0  0  0  1  0  0  0  0  0  0
   -2.0860    1.6200    0.3320 H   0  0  0  0  0  1  0  0  0  0  0  0
   -1.1200    3.0430    0.0880 H   0  0  0  0  0  1  0  0  0  0  0  0
   -6.1520   -4.2520    0.9420 H   0  0  0  0  0  1  0  0  0  0  0  0
   -4.5700   -4.6180    0.2430 H   0  0  0  0  0  1  0  0  0  0  0  0
   -5.5570   -3.2370   -0.3780 H   0  0  0  0  0  1  0  0  0  0  0  0
    6.3430    4.8010   -1.9260 H   0  0  0  0  0  1  0  0  0  0  0  0
    4.8570    4.5180   -2.8410 H   0  0  0  0  0  1  0  0  0  0  0  0
    5.8420    3.1330   -2.2260 H   0  0  0  0  0  1  0  0  0  0  0  0
    1.0110   -1.3340    2.7990 H   0  0  0  0  0  1  0  0  0  0  0  0
    1.9110    0.1700    2.5310 H   0  0  0  0  0  1  0  0  0  0  0  0
    2.7010   -1.3950    2.2880 H   0  0  0  0  0  1  0  0  0  0  0  0
   -1.8010    1.0060   -2.1090 H   0  0  0  0  0  1  0  0  0  0  0  0
   -0.9070    2.5190   -2.3480 H   0  0  0  0  0  1  0  0  0  0  0  0
   -2.6010    2.5640   -1.8480 H   0  0  0  0  0  1  0  0  0  0  0  0
  1  2  2  0
  1  3  1  0
  1 16  1  0
  2  4  1  0
  2 15  1  0
  3  5  2  0
  3  6  1  0
  4  7  2  0
  4  8  1  0
  5 12  1  0
  5 23  1  0
  6 14  2  0
  6 24  1  0
  7 11  1  0
  7 25  1  0
  8 13  2  0
  8 26  1  0
  9 11  2  0
  9 13  1  0
  9 17  1  0
 10 12  2  0
 10 14  1  0
 10 18  1  0
 11 27  1  0
 12 28  1  0
 13 29  1  0
 14 30  1  0
 15 21  1  0
 15 31  1  0
 15 32  1  0
 16 22  1  0
 16 33  1  0
 16 34  1  0
 17 19  1  0
 18 20  1  0
 19 35  1  0
 19 36  1  0
 19 37  1  0
 20 38  1  0
 20 39  1  0
 20 40  1  0
 21 41  1  0
 21 42  1  0
 21 43  1  0
 22 44  1  0
 22 45  1  0
 22 46  1  0
M  END
>  <AUTO_ID>  (82) 
704

>  <CAS>  (82) 
7773-34-4

>  <KOWlogP>  (82) 
6.7600002

>  <NCTRlogRBA>  (82) 
-1.25

>  <Name>  (82) 
Diethylstilbestroldimethylether

>  <SMILES>  (82) 
O(C)c1ccc(cc1)C(=C(CC)c1ccc(OC)cc1)CC

>  <Structure_Category>  (82) 
DES

$$$$
3-OH-Estra-1,3,5(10)-trien-16-one
     RDKit          3D

 42 45  0  0  1  0  0  0  0  0999 V2000
    0.0220    1.5900    0.1070 C   0  0  0  0  0  0  0  0  0  0  0  0
   -0.0730    0.0500    0.1760 C   0  0  0  0  0  0  0  0  0  0  0  0
   -1.5090   -0.4240    0.4130 C   0  0  0  0  0  0  0  0  0  0  0  0
   -2.3940    0.0410   -0.7830 C   0  0  0  0  0  0  0  0  0  0  0  0
   -3.8260   -0.4730   -0.6460 C   0  0  0  0  0  0  0  0  0  0  0  0
   -4.1030   -1.6230    0.1270 C   0  0  0  0  0  0  0  0  0  0  0  0
   -2.2640    1.5690   -1.0190 C   0  0  0  0  0  0  0  0  0  0  0  0
   -1.6120   -1.9450    0.5450 C   0  0  0  0  0  0  0  0  0  0  0  0
    2.0770    0.6740    0.8330 C   0  0  0  0  0  0  0  0  0  0  0  0
    1.5410    1.7950   -0.0400 C   0  0  0  0  0  0  0  0  0  0  0  0
   -4.8860    0.1270   -1.3510 C   0  0  0  0  0  0  0  0  0  0  0  0
    1.0120   -0.3520    1.1710 C   0  0  0  0  0  0  0  0  0  0  0  0
   -0.8050    2.0600   -1.0960 C   0  0  0  0  0  0  0  0  0  0  0  0
   -3.0370   -2.3390    0.9210 C   0  0  0  0  0  0  0  0  0  0  0  0
   -5.4210   -2.1070    0.2140 C   0  0  0  0  0  0  0  0  0  0  0  0
    3.2370    0.6040    1.2180 O   0  0  0  0  0  0  0  0  0  0  0  0
   -6.4480   -1.4790   -0.4780 C   0  0  0  0  0  0  0  0  0  0  0  0
   -6.1910   -0.3660   -1.2650 C   0  0  0  0  0  0  0  0  0  0  0  0
   -0.4510    2.3280    1.3840 C   0  0  0  0  0  0  0  0  0  0  0  0
   -7.7050   -1.9960   -0.3610 O   0  0  0  0  0  0  0  0  0  0  0  0
    0.2420   -0.3580   -0.8000 H   0  0  0  0  0  1  0  0  0  0  0  0
   -1.8890    0.0140    1.3450 H   0  0  0  0  0  1  0  0  0  0  0  0
   -2.0050   -0.4450   -1.6920 H   0  0  0  0  0  1  0  0  0  0  0  0
   -2.7990    2.1130   -0.2310 H   0  0  0  0  0  1  0  0  0  0  0  0
   -2.7450    1.8490   -1.9630 H   0  0  0  0  0  1  0  0  0  0  0  0
   -0.9270   -2.3250    1.3110 H   0  0  0  0  0  1  0  0  0  0  0  0
   -1.3290   -2.4240   -0.4010 H   0  0  0  0  0  1  0  0  0  0  0  0
    1.8800    2.7690    0.3230 H   0  0  0  0  0  1  0  0  0  0  0  0
    1.8840    1.6310   -1.0660 H   0  0  0  0  0  1  0  0  0  0  0  0
   -4.7150    0.9880   -1.9900 H   0  0  0  0  0  1  0  0  0  0  0  0
    1.3820   -1.3630    0.9850 H   0  0  0  0  0  1  0  0  0  0  0  0
    0.6990   -0.2380    2.2120 H   0  0  0  0  0  1  0  0  0  0  0  0
   -0.3610    1.6790   -2.0260 H   0  0  0  0  0  1  0  0  0  0  0  0
   -0.7890    3.1530   -1.1730 H   0  0  0  0  0  1  0  0  0  0  0  0
   -3.1460   -3.4230    0.7950 H   0  0  0  0  0  1  0  0  0  0  0  0
   -3.2020   -2.1130    1.9820 H   0  0  0  0  0  1  0  0  0  0  0  0
   -5.6470   -2.9790    0.8220 H   0  0  0  0  0  1  0  0  0  0  0  0
   -6.9830    0.1280   -1.8200 H   0  0  0  0  0  1  0  0  0  0  0  0
    0.1180    2.0310    2.2710 H   0  0  0  0  0  1  0  0  0  0  0  0
   -1.5070    2.1560    1.6080 H   0  0  0  0  0  1  0  0  0  0  0  0
   -0.3200    3.4100    1.2670 H   0  0  0  0  0  1  0  0  0  0  0  0
   -8.3120   -1.4630   -0.9010 H   0  0  0  0  0  1  0  0  0  0  0  0
  1  2  1  0
  1 10  1  0
  1 13  1  0
  1 19  1  0
  2  3  1  0
  2 12  1  0
  2 21  1  0
  3  4  1  0
  3  8  1  0
  3 22  1  0
  4  5  1  0
  4  7  1  0
  4 23  1  0
  5  6  2  0
  5 11  1  0
  6 14  1  0
  6 15  1  0
  7 13  1  0
  7 24  1  0
  7 25  1  0
  8 14  1  0
  8 26  1  0
  8 27  1  0
  9 10  1  0
  9 12  1  0
  9 16  2  0
 10 28  1  0
 10 29  1  0
 11 18  2  0
 11 30  1  0
 12 31  1  0
 12 32  1  0
 13 33  1  0
 13 34  1  0
 14 35  1  0
 14 36  1  0
 15 17  2  0
 15 37  1  0
 17 18  1  0
 17 20  1  0
 18 38  1  0
 19 39  1  0
 19 40  1  0
 19 41  1  0
 20 42  1  0
M  END
>  <AUTO_ID>  (83) 
705

>  <CAS>  (83) 
3601-97-6

>  <KOWlogP>  (83) 
3.4300001

>  <NCTRlogRBA>  (83) 
-0.28999999

>  <Name>  (83) 
3-OH-Estra-1,3,5(10)-trien-16-one

>  <SMILES>  (83) 
Oc1cc2CCC3C4CC(=O)CC4(CCC3c2cc1)C

>  <Structure_Category>  (83) 
Steroid

$$$$
Doisynoestrol
     RDKit          3D

 43 45  0  0  1  0  0  0  0  0999 V2000
   -0.0730    1.5720   -0.4110 C   0  0  0  0  0  0  0  0  0  0  0  0
   -1.3280    2.2210   -0.2730 C   0  0  0  0  0  0  0  0  0  0  0  0
   -1.2620   -0.7090   -0.3800 C   0  0  0  0  0  0  0  0  0  0  0  0
    0.0830    0.0540   -0.1900 C   0  0  0  0  0  0  0  0  0  0  0  0
   -1.4470    3.6380   -0.4780 C   0  0  0  0  0  0  0  0  0  0  0  0
   -1.2110   -2.1440    0.2380 C   0  0  0  0  0  0  0  0  0  0  0  0
   -0.2880    4.3920   -0.7700 C   0  0  0  0  0  0  0  0  0  0  0  0
   -2.5770    1.4180    0.0390 C   0  0  0  0  0  0  0  0  0  0  0  0
   -2.3270   -0.0170    0.4840 C   0  0  0  0  0  0  0  0  0  0  0  0
    1.0490    2.3670   -0.6860 C   0  0  0  0  0  0  0  0  0  0  0  0
   -2.6680    4.3520   -0.4140 C   0  0  0  0  0  0  0  0  0  0  0  0
   -0.4340   -2.2880    1.2250 O   0  0  0  0  0  0  0  0  0  0  0  0
    0.9460    3.7460   -0.8620 C   0  0  0  0  0  0  0  0  0  0  0  0
   -0.3700    5.7820   -0.9700 C   0  0  0  0  0  0  0  0  0  0  0  0
   -1.9650   -3.0050   -0.3010 O   0  0  0  0  0  0  0  0  0  0  0  0
   -2.7410    5.7380   -0.6190 C   0  0  0  0  0  0  0  0  0  0  0  0
   -1.5880    6.4590   -0.8970 C   0  0  0  0  0  0  0  0  0  0  0  0
   -1.7000   -0.7890   -1.8550 C   0  0  0  0  0  0  0  0  0  0  0  0
   -1.5130    7.8070   -1.1200 O   0  0  0  0  0  0  0  0  0  0  0  0
    1.2130   -0.6130   -1.0280 C   0  0  0  0  0  0  0  0  0  0  0  0
   -2.7350    8.5340   -1.0770 C   0  0  0  0  0  0  0  0  0  0  0  0
    2.5170   -0.7720   -0.2490 C   0  0  0  0  0  0  0  0  0  0  0  0
    0.3690   -0.0220    0.8700 H   0  0  0  0  0  1  0  0  0  0  0  0
   -3.2120    1.4120   -0.8550 H   0  0  0  0  0  1  0  0  0  0  0  0
   -3.1390    1.9090    0.8430 H   0  0  0  0  0  1  0  0  0  0  0  0
   -2.0070   -0.0080    1.5360 H   0  0  0  0  0  1  0  0  0  0  0  0
   -3.2770   -0.5670    0.4660 H   0  0  0  0  0  1  0  0  0  0  0  0
    2.0380    1.9310   -0.7740 H   0  0  0  0  0  1  0  0  0  0  0  0
   -3.6010    3.8330   -0.2060 H   0  0  0  0  0  1  0  0  0  0  0  0
    1.8500    4.3100   -1.0800 H   0  0  0  0  0  1  0  0  0  0  0  0
    0.5290    6.3550   -1.1900 H   0  0  0  0  0  1  0  0  0  0  0  0
   -3.7150    6.2100   -0.5520 H   0  0  0  0  0  1  0  0  0  0  0  0
   -1.0910   -1.5030   -2.4190 H   0  0  0  0  0  1  0  0  0  0  0  0
   -1.6220    0.1770   -2.3640 H   0  0  0  0  0  1  0  0  0  0  0  0
   -2.7420   -1.1180   -1.9440 H   0  0  0  0  0  1  0  0  0  0  0  0
    1.3970   -0.0610   -1.9580 H   0  0  0  0  0  1  0  0  0  0  0  0
    0.9260   -1.6260   -1.3330 H   0  0  0  0  0  1  0  0  0  0  0  0
   -2.5060    9.5840   -1.2850 H   0  0  0  0  0  1  0  0  0  0  0  0
   -3.1900    8.4830   -0.0830 H   0  0  0  0  0  1  0  0  0  0  0  0
   -3.4300    8.1860   -1.8490 H   0  0  0  0  0  1  0  0  0  0  0  0
    2.8950    0.1760    0.1390 H   0  0  0  0  0  1  0  0  0  0  0  0
    3.2890   -1.2030   -0.8960 H   0  0  0  0  0  1  0  0  0  0  0  0
    2.3780   -1.4490    0.5990 H   0  0  0  0  0  1  0  0  0  0  0  0
  1  2  2  0
  1  4  1  0
  1 10  1  0
  2  5  1  0
  2  8  1  0
  3  4  1  0
  3  6  1  0
  3  9  1  0
  3 18  1  0
  4 20  1  0
  4 23  1  0
  5  7  2  0
  5 11  1  0
  6 12  2  0
  6 15  1  0
  7 13  1  0
  7 14  1  0
  8  9  1  0
  8 24  1  0
  8 25  1  0
  9 26  1  0
  9 27  1  0
 10 13  2  0
 10 28  1  0
 11 16  2  0
 11 29  1  0
 13 30  1  0
 14 17  2  0
 14 31  1  0
 16 17  1  0
 16 32  1  0
 17 19  1  0
 18 33  1  0
 18 34  1  0
 18 35  1  0
 19 21  1  0
 20 22  1  0
 20 36  1  0
 20 37  1  0
 21 38  1  0
 21 39  1  0
 21 40  1  0
 22 41  1  0
 22 42  1  0
 22 43  1  0
M  CHG  1  15  -1
M  END
>  <AUTO_ID>  (84) 
706

>  <CAS>  (84) 
15372-34-6

>  <KOWlogP>  (84) 
5.7600002

>  <NCTRlogRBA>  (84) 
-2.74

>  <Name>  (84) 
Doisynoestrol

>  <SMILES>  (84) 
O(C)c1cc2c(c3c(cc2)C(CC)C(CC3)(C(O)=O)C)cc1

>  <Structure_Category>  (84) 
Other

$$$$
Monomethyletherhexestrol
     RDKit          3D

 45 46  0  0  1  0  0  0  0  0999 V2000
    0.3590    1.5090    0.1550 C   0  0  0  0  0  0  0  0  0  0  0  0
   -0.0420    0.0200   -0.1550 C   0  0  0  0  0  0  0  0  0  0  0  0
    1.8700    1.7180    0.0730 C   0  0  0  0  0  0  0  0  0  0  0  0
   -1.5490   -0.1970   -0.0510 C   0  0  0  0  0  0  0  0  0  0  0  0
    2.4000    2.5970   -0.8860 C   0  0  0  0  0  0  0  0  0  0  0  0
    2.7550    1.0540    0.9400 C   0  0  0  0  0  0  0  0  0  0  0  0
   -2.0610   -1.0830    0.9100 C   0  0  0  0  0  0  0  0  0  0  0  0
   -2.4520    0.4690   -0.8910 C   0  0  0  0  0  0  0  0  0  0  0  0
    4.6330    2.1370   -0.1080 C   0  0  0  0  0  0  0  0  0  0  0  0
   -4.3290   -0.6260    0.1930 C   0  0  0  0  0  0  0  0  0  0  0  0
    3.7780    2.8050   -0.9750 C   0  0  0  0  0  0  0  0  0  0  0  0
    4.1340    1.2620    0.8510 C   0  0  0  0  0  0  0  0  0  0  0  0
   -3.8260    0.2550   -0.7670 C   0  0  0  0  0  0  0  0  0  0  0  0
   -3.4390   -1.2960    1.0310 C   0  0  0  0  0  0  0  0  0  0  0  0
    5.9730    2.3710   -0.2290 O   0  0  0  0  0  0  0  0  0  0  0  0
   -5.6920   -0.7430    0.2070 O   0  0  0  0  0  0  0  0  0  0  0  0
    0.4760   -0.4460   -1.5430 C   0  0  0  0  0  0  0  0  0  0  0  0
   -0.1770    1.9880    1.5320 C   0  0  0  0  0  0  0  0  0  0  0  0
   -6.2510   -1.6300    1.1670 C   0  0  0  0  0  0  0  0  0  0  0  0
    0.0800    3.4670    1.8040 C   0  0  0  0  0  0  0  0  0  0  0  0
    0.2250   -1.9250   -1.8210 C   0  0  0  0  0  0  0  0  0  0  0  0
   -0.1120    2.1460   -0.6080 H   0  0  0  0  0  1  0  0  0  0  0  0
    0.4440   -0.6190    0.5960 H   0  0  0  0  0  1  0  0  0  0  0  0
    1.7430    3.1270   -1.5710 H   0  0  0  0  0  1  0  0  0  0  0  0
    2.3780    0.3690    1.6960 H   0  0  0  0  0  1  0  0  0  0  0  0
   -1.3880   -1.6180    1.5760 H   0  0  0  0  0  1  0  0  0  0  0  0
   -2.0970    1.1620   -1.6500 H   0  0  0  0  0  1  0  0  0  0  0  0
    4.1800    3.4860   -1.7190 H   0  0  0  0  0  1  0  0  0  0  0  0
    4.7940    0.7360    1.5340 H   0  0  0  0  0  1  0  0  0  0  0  0
   -4.5130    0.7820   -1.4250 H   0  0  0  0  0  1  0  0  0  0  0  0
   -3.7800   -1.9910    1.7910 H   0  0  0  0  0  1  0  0  0  0  0  0
    6.4410    1.8420    0.4370 H   0  0  0  0  0  1  0  0  0  0  0  0
    1.5580   -0.2900   -1.6100 H   0  0  0  0  0  1  0  0  0  0  0  0
    0.0270    0.1510   -2.3460 H   0  0  0  0  0  1  0  0  0  0  0  0
    0.2540    1.3920    2.3450 H   0  0  0  0  0  1  0  0  0  0  0  0
   -1.2620    1.8410    1.5820 H   0  0  0  0  0  1  0  0  0  0  0  0
   -7.3380   -1.6100    1.0480 H   0  0  0  0  0  1  0  0  0  0  0  0
   -6.0210   -1.3040    2.1870 H   0  0  0  0  0  1  0  0  0  0  0  0
   -5.9160   -2.6590    0.9950 H   0  0  0  0  0  1  0  0  0  0  0  0
    1.1480    3.6820    1.9050 H   0  0  0  0  0  1  0  0  0  0  0  0
   -0.4050    3.7650    2.7390 H   0  0  0  0  0  1  0  0  0  0  0  0
   -0.3260    4.0900    1.0000 H   0  0  0  0  0  1  0  0  0  0  0  0
    0.6500   -2.5500   -1.0290 H   0  0  0  0  0  1  0  0  0  0  0  0
    0.6960   -2.2130   -2.7670 H   0  0  0  0  0  1  0  0  0  0  0  0
   -0.8430   -2.1480   -1.9050 H   0  0  0  0  0  1  0  0  0  0  0  0
  1  2  1  0
  1  3  1  0
  1 18  1  0
  1 22  1  0
  2  4  1  0
  2 17  1  0
  2 23  1  0
  3  5  2  0
  3  6  1  0
  4  7  2  0
  4  8  1  0
  5 11  1  0
  5 24  1  0
  6 12  2  0
  6 25  1  0
  7 14  1  0
  7 26  1  0
  8 13  2  0
  8 27  1  0
  9 11  2  0
  9 12  1  0
  9 15  1  0
 10 13  1  0
 10 14  2  0
 10 16  1  0
 11 28  1  0
 12 29  1  0
 13 30  1  0
 14 31  1  0
 15 32  1  0
 16 19  1  0
 17 21  1  0
 17 33  1  0
 17 34  1  0
 18 20  1  0
 18 35  1  0
 18 36  1  0
 19 37  1  0
 19 38  1  0
 19 39  1  0
 20 40  1  0
 20 41  1  0
 20 42  1  0
 21 43  1  0
 21 44  1  0
 21 45  1  0
M  END
>  <AUTO_ID>  (85) 
707

>  <CAS>  (85) 
13026-26-1

>  <KOWlogP>  (85) 
6.1599998

>  <NCTRlogRBA>  (85) 
0.97000003

>  <Name>  (85) 
Monomethyletherhexestrol

>  <SMILES>  (85) 
O(C)c1ccc(cc1)C(C(CC)c1ccc(O)cc1)CC

>  <Structure_Category>  (85) 
DES

$$$$
3-Deoxy-estrone
     RDKit          3D

 41 44  0  0  1  0  0  0  0  0999 V2000
    0.0110    1.6080    0.0740 C   0  0  0  0  0  0  0  0  0  0  0  0
   -0.0550    0.0660    0.1020 C   0  0  0  0  0  0  0  0  0  0  0  0
   -1.4700   -0.4250    0.4060 C   0  0  0  0  0  0  0  0  0  0  0  0
   -2.4120    0.0510   -0.7440 C   0  0  0  0  0  0  0  0  0  0  0  0
   -3.8330   -0.4710   -0.5450 C   0  0  0  0  0  0  0  0  0  0  0  0
    1.5170    1.7580   -0.0680 C   0  0  0  0  0  0  0  0  0  0  0  0
   -0.8430    2.0890   -1.0940 C   0  0  0  0  0  0  0  0  0  0  0  0
   -2.2950    1.5830   -0.9720 C   0  0  0  0  0  0  0  0  0  0  0  0
    1.1050   -0.3400    1.0040 C   0  0  0  0  0  0  0  0  0  0  0  0
   -1.5580   -1.9480    0.5210 C   0  0  0  0  0  0  0  0  0  0  0  0
   -4.0690   -1.6330    0.2220 C   0  0  0  0  0  0  0  0  0  0  0  0
    2.2480    0.5590    0.5100 C   0  0  0  0  0  0  0  0  0  0  0  0
   -2.9630   -2.3560    0.9530 C   0  0  0  0  0  0  0  0  0  0  0  0
    2.0790    2.7280   -0.5590 O   0  0  0  0  0  0  0  0  0  0  0  0
   -0.3790    2.3260    1.3790 C   0  0  0  0  0  0  0  0  0  0  0  0
   -4.9280    0.1320   -1.1900 C   0  0  0  0  0  0  0  0  0  0  0  0
   -5.3790   -2.1230    0.3680 C   0  0  0  0  0  0  0  0  0  0  0  0
   -6.2240   -0.3700   -1.0430 C   0  0  0  0  0  0  0  0  0  0  0  0
   -6.4500   -1.4950   -0.2610 C   0  0  0  0  0  0  0  0  0  0  0  0
    0.2050   -0.3160   -0.9000 H   0  0  0  0  0  1  0  0  0  0  0  0
   -1.8090   -0.0010    1.3610 H   0  0  0  0  0  1  0  0  0  0  0  0
   -2.0640   -0.4240   -1.6740 H   0  0  0  0  0  1  0  0  0  0  0  0
   -0.4180    1.7370   -2.0420 H   0  0  0  0  0  1  0  0  0  0  0  0
   -0.8390    3.1840   -1.1520 H   0  0  0  0  0  1  0  0  0  0  0  0
   -2.8040    2.1150   -0.1590 H   0  0  0  0  0  1  0  0  0  0  0  0
   -2.8140    1.8680   -1.8950 H   0  0  0  0  0  1  0  0  0  0  0  0
    1.3670   -1.3980    0.9030 H   0  0  0  0  0  1  0  0  0  0  0  0
    0.8820   -0.1520    2.0600 H   0  0  0  0  0  1  0  0  0  0  0  0
   -0.8380   -2.3330    1.2520 H   0  0  0  0  0  1  0  0  0  0  0  0
   -1.3130   -2.4120   -0.4430 H   0  0  0  0  0  1  0  0  0  0  0  0
    2.9070    0.8580    1.3280 H   0  0  0  0  0  1  0  0  0  0  0  0
    2.8140    0.0720   -0.2890 H   0  0  0  0  0  1  0  0  0  0  0  0
   -3.0800   -2.1510    2.0250 H   0  0  0  0  0  1  0  0  0  0  0  0
   -3.0710   -3.4380    0.8130 H   0  0  0  0  0  1  0  0  0  0  0  0
    0.2550    2.0340    2.2230 H   0  0  0  0  0  1  0  0  0  0  0  0
   -1.4170    2.1460    1.6700 H   0  0  0  0  0  1  0  0  0  0  0  0
   -0.2580    3.4110    1.2650 H   0  0  0  0  0  1  0  0  0  0  0  0
   -4.7940    1.0030   -1.8250 H   0  0  0  0  0  1  0  0  0  0  0  0
   -5.5680   -3.0060    0.9760 H   0  0  0  0  0  1  0  0  0  0  0  0
   -7.0540    0.1180   -1.5460 H   0  0  0  0  0  1  0  0  0  0  0  0
   -7.4570   -1.8860   -0.1440 H   0  0  0  0  0  1  0  0  0  0  0  0
  1  2  1  0
  1  6  1  0
  1  7  1  0
  1 15  1  0
  2  3  1  0
  2  9  1  0
  2 20  1  0
  3  4  1  0
  3 10  1  0
  3 21  1  0
  4  5  1  0
  4  8  1  0
  4 22  1  0
  5 11  2  0
  5 16  1  0
  6 12  1  0
  6 14  2  0
  7  8  1  0
  7 23  1  0
  7 24  1  0
  8 25  1  0
  8 26  1  0
  9 12  1  0
  9 27  1  0
  9 28  1  0
 10 13  1  0
 10 29  1  0
 10 30  1  0
 11 13  1  0
 11 17  1  0
 12 31  1  0
 12 32  1  0
 13 33  1  0
 13 34  1  0
 15 35  1  0
 15 36  1  0
 15 37  1  0
 16 18  2  0
 16 38  1  0
 17 19  2  0
 17 39  1  0
 18 19  1  0
 18 40  1  0
 19 41  1  0
M  END
>  <AUTO_ID>  (86) 
708

>  <CAS>  (86) 
53-45-2

>  <KOWlogP>  (86) 
3.9100001

>  <NCTRlogRBA>  (86) 
-2.2

>  <Name>  (86) 
3-Deoxy-estrone

>  <SMILES>  (86) 
O=C1CCC2C3C(CCC12C)c1c(CC3)cccc1

>  <Structure_Category>  (86) 
Steroid

$$$$
3-Methyl-estriol
     RDKit          3D

 48 51  0  0  1  0  0  0  0  0999 V2000
    8.9340   -5.1620   -0.3710 C   0  0  0  0  0  0  0  0  0  0  0  0
    8.8190   -6.6490    0.0270 C   0  0  0  0  0  0  0  0  0  0  0  0
    7.4090   -7.0140    0.4920 C   0  0  0  0  0  0  0  0  0  0  0  0
    6.4180   -6.7770   -0.6880 C   0  0  0  0  0  0  0  0  0  0  0  0
    5.0000   -7.2080   -0.3180 C   0  0  0  0  0  0  0  0  0  0  0  0
   10.4380   -5.1070   -0.7170 C   0  0  0  0  0  0  0  0  0  0  0  0
    9.9980   -6.8560    0.9760 C   0  0  0  0  0  0  0  0  0  0  0  0
    4.7830   -8.1610    0.6980 C   0  0  0  0  0  0  0  0  0  0  0  0
   11.1130   -5.9870    0.3660 C   0  0  0  0  0  0  0  0  0  0  0  0
    7.9950   -4.9170   -1.5600 C   0  0  0  0  0  0  0  0  0  0  0  0
    6.5440   -5.3330   -1.2460 C   0  0  0  0  0  0  0  0  0  0  0  0
    7.2980   -8.4700    0.9490 C   0  0  0  0  0  0  0  0  0  0  0  0
    3.8850   -6.7420   -1.0350 C   0  0  0  0  0  0  0  0  0  0  0  0
    5.9090   -8.7280    1.5280 C   0  0  0  0  0  0  0  0  0  0  0  0
    3.4720   -8.5750    1.0000 C   0  0  0  0  0  0  0  0  0  0  0  0
    2.3730   -8.0850    0.2940 C   0  0  0  0  0  0  0  0  0  0  0  0
   10.9800   -3.7960   -0.6980 O   0  0  0  0  0  0  0  0  0  0  0  0
    2.5860   -7.1690   -0.7300 C   0  0  0  0  0  0  0  0  0  0  0  0
    8.5920   -4.1590    0.7600 C   0  0  0  0  0  0  0  0  0  0  0  0
    1.1630   -8.5800    0.6960 O   0  0  0  0  0  0  0  0  0  0  0  0
    0.0130   -8.1010    0.0100 C   0  0  0  0  0  0  0  0  0  0  0  0
   11.6940   -5.1290    1.3520 O   0  0  0  0  0  0  0  0  0  0  0  0
    9.0320   -7.2670   -0.8610 H   0  0  0  0  0  1  0  0  0  0  0  0
    7.1270   -6.3800    1.3430 H   0  0  0  0  0  1  0  0  0  0  0  0
    6.7120   -7.4500   -1.5080 H   0  0  0  0  0  1  0  0  0  0  0  0
   10.6170   -5.5440   -1.7070 H   0  0  0  0  0  1  0  0  0  0  0  0
    9.7570   -6.5520    2.0010 H   0  0  0  0  0  1  0  0  0  0  0  0
   10.3000   -7.9080    1.0060 H   0  0  0  0  0  1  0  0  0  0  0  0
   11.9130   -6.5930   -0.0720 H   0  0  0  0  0  1  0  0  0  0  0  0
    8.0180   -3.8630   -1.8610 H   0  0  0  0  0  1  0  0  0  0  0  0
    8.3360   -5.4920   -2.4300 H   0  0  0  0  0  1  0  0  0  0  0  0
    5.9750   -5.2370   -2.1770 H   0  0  0  0  0  1  0  0  0  0  0  0
    6.0950   -4.6230   -0.5410 H   0  0  0  0  0  1  0  0  0  0  0  0
    7.4820   -9.1450    0.1030 H   0  0  0  0  0  1  0  0  0  0  0  0
    8.0470   -8.7050    1.7130 H   0  0  0  0  0  1  0  0  0  0  0  0
    4.0010   -6.0390   -1.8550 H   0  0  0  0  0  1  0  0  0  0  0  0
    5.8490   -8.2780    2.5270 H   0  0  0  0  0  1  0  0  0  0  0  0
    5.7750   -9.8100    1.6460 H   0  0  0  0  0  1  0  0  0  0  0  0
    3.3030   -9.2940    1.7990 H   0  0  0  0  0  1  0  0  0  0  0  0
   11.4160   -3.7390    0.1830 H   0  0  0  0  0  1  0  0  0  0  0  0
    1.7670   -6.7660   -1.3180 H   0  0  0  0  0  1  0  0  0  0  0  0
    8.7220   -3.1280    0.4130 H   0  0  0  0  0  1  0  0  0  0  0  0
    9.2260   -4.2860    1.6420 H   0  0  0  0  0  1  0  0  0  0  0  0
    7.5580   -4.2460    1.1040 H   0  0  0  0  0  1  0  0  0  0  0  0
    0.0440   -8.3730   -1.0500 H   0  0  0  0  0  1  0  0  0  0  0  0
   -0.1010   -7.0190    0.1380 H   0  0  0  0  0  1  0  0  0  0  0  0
   -0.8650   -8.5820    0.4520 H   0  0  0  0  0  1  0  0  0  0  0  0
   12.0520   -5.7030    2.0530 H   0  0  0  0  0  1  0  0  0  0  0  0
  1  2  1  0
  1  6  1  0
  1 10  1  0
  1 19  1  0
  2  3  1  0
  2  7  1  0
  2 23  1  0
  3  4  1  0
  3 12  1  0
  3 24  1  0
  4  5  1  0
  4 11  1  0
  4 25  1  0
  5  8  2  0
  5 13  1  0
  6  9  1  0
  6 17  1  0
  6 26  1  0
  7  9  1  0
  7 27  1  0
  7 28  1  0
  8 14  1  0
  8 15  1  0
  9 22  1  0
  9 29  1  0
 10 11  1  0
 10 30  1  0
 10 31  1  0
 11 32  1  0
 11 33  1  0
 12 14  1  0
 12 34  1  0
 12 35  1  0
 13 18  2  0
 13 36  1  0
 14 37  1  0
 14 38  1  0
 15 16  2  0
 15 39  1  0
 16 18  1  0
 16 20  1  0
 17 40  1  0
 18 41  1  0
 19 42  1  0
 19 43  1  0
 19 44  1  0
 20 21  1  0
 21 45  1  0
 21 46  1  0
 21 47  1  0
 22 48  1  0
M  END
M  END
>  <AUTO_ID> (709)
709

>  <Name> (709)
3-Methyl-estriol

>  <CAS> (709)
3434-79-5

>  <NCTRlogRBA> (709)
-1.650000000000000e+000

>  <Structure_Category> (709)
Steroid

>  <KOWlogP> (709)
3.370000000000000e+000

>  <SMILES> (709)
COc1ccc2C3CCC4(C)C(O)C(O)CC4C3CCc2c1

$$$$
16b-OH-16-Methyl-3-methyl-estradiol
     RDKit          3D

 51 54  0  0  1  0  0  0  0  0999 V2000
    0.0880    1.6050    0.0950 C   0  0  0  0  0  0  0  0  0  0  0  0
   -0.0570    0.0700    0.1180 C   0  0  0  0  0  0  0  0  0  0  0  0
   -1.4980   -0.3700    0.3810 C   0  0  0  0  0  0  0  0  0  0  0  0
   -2.3980    0.1570   -0.7780 C   0  0  0  0  0  0  0  0  0  0  0  0
    2.2120    0.5930    0.7800 C   0  0  0  0  0  0  0  0  0  0  0  0
    1.6140    1.7100   -0.1260 C   0  0  0  0  0  0  0  0  0  0  0  0
   -3.8390   -0.3260   -0.6280 C   0  0  0  0  0  0  0  0  0  0  0  0
    1.0490   -0.3860    1.0710 C   0  0  0  0  0  0  0  0  0  0  0  0
   -4.1310   -1.4890    0.1140 C   0  0  0  0  0  0  0  0  0  0  0  0
   -0.7610    2.1420   -1.0660 C   0  0  0  0  0  0  0  0  0  0  0  0
   -2.2310    1.6890   -0.9660 C   0  0  0  0  0  0  0  0  0  0  0  0
   -1.6430   -1.8900    0.4710 C   0  0  0  0  0  0  0  0  0  0  0  0
   -4.8970    0.3140   -1.2950 C   0  0  0  0  0  0  0  0  0  0  0  0
   -3.0710   -2.2530    0.8690 C   0  0  0  0  0  0  0  0  0  0  0  0
   -5.4600   -1.9420    0.2090 C   0  0  0  0  0  0  0  0  0  0  0  0
    2.6530    1.2120    1.9980 O   0  0  0  0  0  0  0  0  0  0  0  0
   -6.5030   -1.2830   -0.4440 C   0  0  0  0  0  0  0  0  0  0  0  0
    2.1510    2.9740    0.2370 O   0  0  0  0  0  0  0  0  0  0  0  0
   -6.2150   -0.1530   -1.2010 C   0  0  0  0  0  0  0  0  0  0  0  0
   -0.3370    2.3180    1.4030 C   0  0  0  0  0  0  0  0  0  0  0  0
    3.4130   -0.0840    0.1300 C   0  0  0  0  0  0  0  0  0  0  0  0
   -7.7380   -1.8430   -0.2650 O   0  0  0  0  0  0  0  0  0  0  0  0
   -8.8310   -1.2080   -0.9170 C   0  0  0  0  0  0  0  0  0  0  0  0
    0.2190   -0.3230   -0.8750 H   0  0  0  0  0  1  0  0  0  0  0  0
   -1.8420    0.0510    1.3340 H   0  0  0  0  0  1  0  0  0  0  0  0
   -2.0420   -0.3070   -1.7110 H   0  0  0  0  0  1  0  0  0  0  0  0
    1.8540    1.5240   -1.1800 H   0  0  0  0  0  1  0  0  0  0  0  0
    1.3280   -1.4270    0.8730 H   0  0  0  0  0  1  0  0  0  0  0  0
    0.7230   -0.3260    2.1160 H   0  0  0  0  0  1  0  0  0  0  0  0
   -0.3560    1.7840   -2.0220 H   0  0  0  0  0  1  0  0  0  0  0  0
   -0.7150    3.2370   -1.1050 H   0  0  0  0  0  1  0  0  0  0  0  0
   -2.7330    2.2200   -0.1480 H   0  0  0  0  0  1  0  0  0  0  0  0
   -2.7290    2.0130   -1.8880 H   0  0  0  0  0  1  0  0  0  0  0  0
   -0.9540   -2.3120    1.2110 H   0  0  0  0  0  1  0  0  0  0  0  0
   -1.3960   -2.3500   -0.4950 H   0  0  0  0  0  1  0  0  0  0  0  0
   -4.7200    1.1900   -1.9130 H   0  0  0  0  0  1  0  0  0  0  0  0
   -3.2120   -3.3310    0.7190 H   0  0  0  0  0  1  0  0  0  0  0  0
   -3.2070   -2.0490    1.9380 H   0  0  0  0  0  1  0  0  0  0  0  0
   -5.6880   -2.8270    0.8000 H   0  0  0  0  0  1  0  0  0  0  0  0
    2.9550    0.5010    2.5930 H   0  0  0  0  0  1  0  0  0  0  0  0
    2.4870    2.8250    1.1500 H   0  0  0  0  0  1  0  0  0  0  0  0
   -6.9860    0.3890   -1.7370 H   0  0  0  0  0  1  0  0  0  0  0  0
    0.2180    1.9670    2.2770 H   0  0  0  0  0  1  0  0  0  0  0  0
   -1.3970    2.1810    1.6330 H   0  0  0  0  0  1  0  0  0  0  0  0
   -0.1700    3.3990    1.3260 H   0  0  0  0  0  1  0  0  0  0  0  0
    3.1420   -0.5680   -0.8130 H   0  0  0  0  0  1  0  0  0  0  0  0
    3.8400   -0.8410    0.7980 H   0  0  0  0  0  1  0  0  0  0  0  0
    4.2090    0.6430   -0.0670 H   0  0  0  0  0  1  0  0  0  0  0  0
   -9.7380   -1.7710   -0.6740 H   0  0  0  0  0  1  0  0  0  0  0  0
   -8.7080   -1.2290   -2.0050 H   0  0  0  0  0  1  0  0  0  0  0  0
   -8.9670   -0.1840   -0.5530 H   0  0  0  0  0  1  0  0  0  0  0  0
  1  2  1  0
  1  6  1  0
  1 10  1  0
  1 20  1  0
  2  3  1  0
  2  8  1  0
  2 24  1  0
  3  4  1  0
  3 12  1  0
  3 25  1  0
  4  7  1  0
  4 11  1  0
  4 26  1  0
  5  6  1  0
  5  8  1  0
  5 16  1  0
  5 21  1  0
  6 18  1  0
  6 27  1  0
  7  9  2  0
  7 13  1  0
  8 28  1  0
  8 29  1  0
  9 14  1  0
  9 15  1  0
 10 11  1  0
 10 30  1  0
 10 31  1  0
 11 32  1  0
 11 33  1  0
 12 14  1  0
 12 34  1  0
 12 35  1  0
 13 19  2  0
 13 36  1  0
 14 37  1  0
 14 38  1  0
 15 17  2  0
 15 39  1  0
 16 40  1  0
 17 19  1  0
 17 22  1  0
 18 41  1  0
 19 42  1  0
 20 43  1  0
 20 44  1  0
 20 45  1  0
 21 46  1  0
 21 47  1  0
 21 48  1  0
 22 23  1  0
 23 49  1  0
 23 50  1  0
 23 51  1  0
M  END
>  <AUTO_ID>  (88) 
710

>  <CAS>  (88) 
5108-94-1

>  <KOWlogP>  (88) 
3.8299999

>  <NCTRlogRBA>  (88) 
-1.48

>  <Name>  (88) 
16b-OH-16-Methyl-3-methyl-estradiol

>  <SMILES>  (88) 
O(C)c1cc2CCC3C4CC(O)(C)C(O)C4(CCC3c2cc1)C

>  <Structure_Category>  (88) 
Steroid

$$$$
3-(p-Phenol)-4-(p-tolyl)-hexane
     RDKit          3D

 44 45  0  0  1  0  0  0  0  0999 V2000
    0.3240    1.4890    0.1700 C   0  0  0  0  0  0  0  0  0  0  0  0
   -0.0920    0.0020   -0.1290 C   0  0  0  0  0  0  0  0  0  0  0  0
    1.8390    1.6780    0.1030 C   0  0  0  0  0  0  0  0  0  0  0  0
   -1.6060   -0.1850   -0.0660 C   0  0  0  0  0  0  0  0  0  0  0  0
    2.3910    2.5440   -0.8550 C   0  0  0  0  0  0  0  0  0  0  0  0
    2.7040    1.0000    0.9780 C   0  0  0  0  0  0  0  0  0  0  0  0
   -2.1620   -1.0410    0.8970 C   0  0  0  0  0  0  0  0  0  0  0  0
   -2.4700    0.4810   -0.9480 C   0  0  0  0  0  0  0  0  0  0  0  0
    4.6090    2.0420   -0.0660 C   0  0  0  0  0  0  0  0  0  0  0  0
    4.0850    1.1820    0.8920 C   0  0  0  0  0  0  0  0  0  0  0  0
    3.7740    2.7270   -0.9410 C   0  0  0  0  0  0  0  0  0  0  0  0
   -3.8530    0.3020   -0.8630 C   0  0  0  0  0  0  0  0  0  0  0  0
   -3.5440   -1.2210    0.9790 C   0  0  0  0  0  0  0  0  0  0  0  0
   -4.4020   -0.5490    0.1010 C   0  0  0  0  0  0  0  0  0  0  0  0
    5.9650    2.1860   -0.1160 O   0  0  0  0  0  0  0  0  0  0  0  0
   -0.2210    1.9860    1.5370 C   0  0  0  0  0  0  0  0  0  0  0  0
    0.4590   -0.5000   -1.4910 C   0  0  0  0  0  0  0  0  0  0  0  0
   -5.8840   -0.7490    0.2040 C   0  0  0  0  0  0  0  0  0  0  0  0
    0.1930   -1.9820   -1.7410 C   0  0  0  0  0  0  0  0  0  0  0  0
    0.0510    3.4640    1.8000 C   0  0  0  0  0  0  0  0  0  0  0  0
   -0.1290    2.1240   -0.6040 H   0  0  0  0  0  1  0  0  0  0  0  0
    0.3580   -0.6310    0.6480 H   0  0  0  0  0  1  0  0  0  0  0  0
    1.7460    3.0840   -1.5450 H   0  0  0  0  0  1  0  0  0  0  0  0
    2.3110    0.3250    1.7330 H   0  0  0  0  0  1  0  0  0  0  0  0
   -1.5210   -1.5760    1.5940 H   0  0  0  0  0  1  0  0  0  0  0  0
   -2.0760    1.1480   -1.7110 H   0  0  0  0  0  1  0  0  0  0  0  0
    4.7490    0.6540    1.5700 H   0  0  0  0  0  1  0  0  0  0  0  0
    4.1730    3.4020   -1.6910 H   0  0  0  0  0  1  0  0  0  0  0  0
   -4.4990    0.8330   -1.5590 H   0  0  0  0  0  1  0  0  0  0  0  0
   -3.9500   -1.8890    1.7350 H   0  0  0  0  0  1  0  0  0  0  0  0
    6.1850    2.7950   -0.8400 H   0  0  0  0  0  1  0  0  0  0  0  0
    0.1940    1.3930    2.3600 H   0  0  0  0  0  1  0  0  0  0  0  0
   -1.3080    1.8530    1.5760 H   0  0  0  0  0  1  0  0  0  0  0  0
    1.5450   -0.3630   -1.5300 H   0  0  0  0  0  1  0  0  0  0  0  0
    0.0420    0.0850   -2.3200 H   0  0  0  0  0  1  0  0  0  0  0  0
   -6.4220   -0.1640   -0.5500 H   0  0  0  0  0  1  0  0  0  0  0  0
   -6.2390   -0.4330    1.1900 H   0  0  0  0  0  1  0  0  0  0  0  0
   -6.1340   -1.8030    0.0510 H   0  0  0  0  0  1  0  0  0  0  0  0
    0.5840   -2.5940   -0.9220 H   0  0  0  0  0  1  0  0  0  0  0  0
    0.6860   -2.3000   -2.6650 H   0  0  0  0  0  1  0  0  0  0  0  0
   -0.8750   -2.1900   -1.8510 H   0  0  0  0  0  1  0  0  0  0  0  0
    1.1210    3.6670    1.9090 H   0  0  0  0  0  1  0  0  0  0  0  0
   -0.4390    3.7740    2.7290 H   0  0  0  0  0  1  0  0  0  0  0  0
   -0.3400    4.0860    0.9890 H   0  0  0  0  0  1  0  0  0  0  0  0
  1  2  1  0
  1  3  1  0
  1 16  1  0
  1 21  1  0
  2  4  1  0
  2 17  1  0
  2 22  1  0
  3  5  2  0
  3  6  1  0
  4  7  2  0
  4  8  1  0
  5 11  1  0
  5 23  1  0
  6 10  2  0
  6 24  1  0
  7 13  1  0
  7 25  1  0
  8 12  2  0
  8 26  1  0
  9 10  1  0
  9 11  2  0
  9 15  1  0
 10 27  1  0
 11 28  1  0
 12 14  1  0
 12 29  1  0
 13 14  2  0
 13 30  1  0
 14 18  1  0
 15 31  1  0
 16 20  1  0
 16 32  1  0
 16 33  1  0
 17 19  1  0
 17 34  1  0
 17 35  1  0
 18 36  1  0
 18 37  1  0
 18 38  1  0
 19 39  1  0
 19 40  1  0
 19 41  1  0
 20 42  1  0
 20 43  1  0
 20 44  1  0
M  END
>  <AUTO_ID>  (89) 
711

>  <KOWlogP>  (89) 
6.6199999

>  <NCTRlogRBA>  (89) 
0.60000002

>  <Name>  (89) 
3-(p-Phenol)-4-(p-tolyl)-hexane

>  <SMILES>  (89) 
Oc1ccc(cc1)C(C(CC)c1ccc(cc1)C)CC

>  <Structure_Category>  (89) 
DES

$$$$
2,2',4,4'-Tetrahydroxybenzil
     RDKit          3D

 30 31  0  0  0  0  0  0  0  0999 V2000
   -0.0140    1.4740   -0.1460 C   0  0  0  0  0  0  0  0  0  0  0  0
   -0.0700   -0.0260   -0.0890 C   0  0  0  0  0  0  0  0  0  0  0  0
    1.2700    2.1970   -0.0340 C   0  0  0  0  0  0  0  0  0  0  0  0
   -0.6710   -0.7250    1.0660 C   0  0  0  0  0  0  0  0  0  0  0  0
    1.2540    3.6010   -0.0600 C   0  0  0  0  0  0  0  0  0  0  0  0
   -0.6760   -2.1290    1.0740 C   0  0  0  0  0  0  0  0  0  0  0  0
    2.4900    1.5260    0.1110 C   0  0  0  0  0  0  0  0  0  0  0  0
   -1.2200   -0.0290    2.1490 C   0  0  0  0  0  0  0  0  0  0  0  0
   -1.2170   -2.8320    2.1450 C   0  0  0  0  0  0  0  0  0  0  0  0
    2.4340    4.3280    0.0560 C   0  0  0  0  0  0  0  0  0  0  0  0
    0.4120   -0.6730   -1.0160 O   0  0  0  0  0  0  0  0  0  0  0  0
   -1.0630    2.1010   -0.2680 O   0  0  0  0  0  0  0  0  0  0  0  0
   -1.7580   -2.1290    3.2150 C   0  0  0  0  0  0  0  0  0  0  0  0
    3.6390    3.6500    0.1990 C   0  0  0  0  0  0  0  0  0  0  0  0
    0.0900    4.3160   -0.1960 O   0  0  0  0  0  0  0  0  0  0  0  0
   -0.1510   -2.8680    0.0430 O   0  0  0  0  0  0  0  0  0  0  0  0
   -1.7650   -0.7350    3.2270 C   0  0  0  0  0  0  0  0  0  0  0  0
    3.6770    2.2570    0.2270 C   0  0  0  0  0  0  0  0  0  0  0  0
    4.7780    4.3930    0.3120 O   0  0  0  0  0  0  0  0  0  0  0  0
   -2.2810   -2.8480    4.2510 O   0  0  0  0  0  0  0  0  0  0  0  0
    2.5500    0.4410    0.1290 H   0  0  0  0  0  1  0  0  0  0  0  0
   -1.2430    1.0570    2.1820 H   0  0  0  0  0  1  0  0  0  0  0  0
   -1.2180   -3.9170    2.1450 H   0  0  0  0  0  1  0  0  0  0  0  0
    2.4130    5.4130    0.0350 H   0  0  0  0  0  1  0  0  0  0  0  0
   -0.6530    3.6700   -0.2810 H   0  0  0  0  0  1  0  0  0  0  0  0
    0.1820   -2.2370   -0.6410 H   0  0  0  0  0  1  0  0  0  0  0  0
   -2.1880   -0.1820    4.0610 H   0  0  0  0  0  1  0  0  0  0  0  0
    4.6170    1.7230    0.3370 H   0  0  0  0  0  1  0  0  0  0  0  0
    5.5350    3.7900    0.4020 H   0  0  0  0  0  1  0  0  0  0  0  0
   -2.6250   -2.2300    4.9170 H   0  0  0  0  0  1  0  0  0  0  0  0
  1  2  1  0
  1  3  1  0
  1 12  2  0
  2  4  1  0
  2 11  2  0
  3  5  2  0
  3  7  1  0
  4  6  2  0
  4  8  1  0
  5 10  1  0
  5 15  1  0
  6  9  1  0
  6 16  1  0
  7 18  2  0
  7 21  1  0
  8 17  2  0
  8 22  1  0
  9 13  2  0
  9 23  1  0
 10 14  2  0
 10 24  1  0
 13 17  1  0
 13 20  1  0
 14 18  1  0
 14 19  1  0
 15 25  1  0
 16 26  1  0
 17 27  1  0
 18 28  1  0
 19 29  1  0
 20 30  1  0
M  END
>  <AUTO_ID>  (90) 
712

>  <CAS>  (90) 
5394-98-9

>  <KOWlogP>  (90) 
3.1900001

>  <NCTRlogRBA>  (90) 
-0.68000001

>  <Name>  (90) 
2,2',4,4'-Tetrahydroxybenzil

>  <SMILES>  (90) 
Oc1cc(O)ccc1C(=O)C(=O)c1ccc(O)cc1O

>  <Structure_Category>  (90) 
Other

$$$$
3,3'-Dihydroxyhexestrol
     RDKit          3D

 44 45  0  0  1  0  0  0  0  0999 V2000
   -0.2620    1.8000    0.2910 C   0  0  0  0  0  0  0  0  0  0  0  0
   -0.5220   -2.0210    1.1280 C   0  0  0  0  0  0  0  0  0  0  0  0
   -0.5810   -0.5120    1.3550 C   0  0  0  0  0  0  0  0  0  0  0  0
   -0.1930    0.2920    0.0610 C   0  0  0  0  0  0  0  0  0  0  0  0
    0.9070    2.5730    0.1830 C   0  0  0  0  0  0  0  0  0  0  0  0
   -1.6900   -2.7900    1.2670 C   0  0  0  0  0  0  0  0  0  0  0  0
   -1.6430   -4.1650    1.0720 C   0  0  0  0  0  0  0  0  0  0  0  0
    0.8520    3.9470    0.3880 C   0  0  0  0  0  0  0  0  0  0  0  0
   -0.3450    4.5640    0.7310 C   0  0  0  0  0  0  0  0  0  0  0  0
   -0.4560   -4.7880    0.7040 C   0  0  0  0  0  0  0  0  0  0  0  0
    0.6800   -2.6700    0.7890 C   0  0  0  0  0  0  0  0  0  0  0  0
   -1.4730    2.4440    0.6060 C   0  0  0  0  0  0  0  0  0  0  0  0
    0.7130   -4.0510    0.5770 C   0  0  0  0  0  0  0  0  0  0  0  0
   -1.5150    3.8240    0.8250 C   0  0  0  0  0  0  0  0  0  0  0  0
   -2.7800   -4.8940    1.2740 O   0  0  0  0  0  0  0  0  0  0  0  0
    1.9920    4.6790    0.2170 O   0  0  0  0  0  0  0  0  0  0  0  0
   -0.4220   -6.1250    0.4330 O   0  0  0  0  0  0  0  0  0  0  0  0
   -0.3900    5.9000    1.0090 O   0  0  0  0  0  0  0  0  0  0  0  0
    0.2980   -0.1170    2.5740 C   0  0  0  0  0  0  0  0  0  0  0  0
   -1.0660   -0.1090   -1.1610 C   0  0  0  0  0  0  0  0  0  0  0  0
   -0.1390   -0.7770    3.8780 C   0  0  0  0  0  0  0  0  0  0  0  0
   -0.6250    0.5520   -2.4640 C   0  0  0  0  0  0  0  0  0  0  0  0
   -1.6170   -0.2500    1.6120 H   0  0  0  0  0  1  0  0  0  0  0  0
    0.8450    0.0360   -0.1930 H   0  0  0  0  0  1  0  0  0  0  0  0
    1.8570    2.1130   -0.0750 H   0  0  0  0  0  1  0  0  0  0  0  0
   -2.6330   -2.3250    1.5440 H   0  0  0  0  0  1  0  0  0  0  0  0
    1.6020   -2.1040    0.6810 H   0  0  0  0  0  1  0  0  0  0  0  0
   -2.3960    1.8750    0.6910 H   0  0  0  0  0  1  0  0  0  0  0  0
    1.6410   -4.5390    0.2990 H   0  0  0  0  0  1  0  0  0  0  0  0
   -2.4510    4.3080    1.0850 H   0  0  0  0  0  1  0  0  0  0  0  0
   -2.5090   -5.7000    1.7510 H   0  0  0  0  0  1  0  0  0  0  0  0
    1.7250    5.5030   -0.2290 H   0  0  0  0  0  1  0  0  0  0  0  0
   -1.2830   -6.3470    0.0340 H   0  0  0  0  0  1  0  0  0  0  0  0
    0.4450    6.1160    1.4620 H   0  0  0  0  0  1  0  0  0  0  0  0
    0.2490    0.9650    2.7350 H   0  0  0  0  0  1  0  0  0  0  0  0
    1.3520   -0.3560    2.3870 H   0  0  0  0  0  1  0  0  0  0  0  0
   -2.1220    0.1250   -0.9780 H   0  0  0  0  0  1  0  0  0  0  0  0
   -1.0120   -1.1910   -1.3210 H   0  0  0  0  0  1  0  0  0  0  0  0
   -1.1930   -0.5700    4.0890 H   0  0  0  0  0  1  0  0  0  0  0  0
    0.4540   -0.3870    4.7110 H   0  0  0  0  0  1  0  0  0  0  0  0
    0.0040   -1.8620    3.8530 H   0  0  0  0  0  1  0  0  0  0  0  0
   -0.7690    1.6360   -2.4390 H   0  0  0  0  0  1  0  0  0  0  0  0
   -1.2160    0.1600   -3.2990 H   0  0  0  0  0  1  0  0  0  0  0  0
    0.4300    0.3460   -2.6700 H   0  0  0  0  0  1  0  0  0  0  0  0
  1  4  1  0
  1  5  2  0
  1 12  1  0
  2  3  1  0
  2  6  2  0
  2 11  1  0
  3  4  1  0
  3 19  1  0
  3 23  1  0
  4 20  1  0
  4 24  1  0
  5  8  1  0
  5 25  1  0
  6  7  1  0
  6 26  1  0
  7 10  2  0
  7 15  1  0
  8  9  2  0
  8 16  1  0
  9 14  1  0
  9 18  1  0
 10 13  1  0
 10 17  1  0
 11 13  2  0
 11 27  1  0
 12 14  2  0
 12 28  1  0
 13 29  1  0
 14 30  1  0
 15 31  1  0
 16 32  1  0
 17 33  1  0
 18 34  1  0
 19 21  1  0
 19 35  1  0
 19 36  1  0
 20 22  1  0
 20 37  1  0
 20 38  1  0
 21 39  1  0
 21 40  1  0
 21 41  1  0
 22 42  1  0
 22 43  1  0
 22 44  1  0
M  END
>  <AUTO_ID>  (91) 
713

>  <CAS>  (91) 
79199-51-2

>  <KOWlogP>  (91) 
4.6399999

>  <NCTRlogRBA>  (91) 
1.1900001

>  <Name>  (91) 
3,3'-Dihydroxyhexestrol

>  <SMILES>  (91) 
Oc1cc(ccc1O)C(C(CC)c1cc(O)c(O)cc1)CC

>  <Structure_Category>  (91) 
DES

$$$$
2,6-Dimethylhexestrol
     RDKit          3D

 48 49  0  0  1  0  0  0  0  0999 V2000
   -0.2860    1.4650   -0.0040 C   0  0  0  0  0  0  0  0  0  0  0  0
   -0.0020   -0.0360    0.0260 C   0  0  0  0  0  0  0  0  0  0  0  0
    0.5470    3.7580    0.0800 C   0  0  0  0  0  0  0  0  0  0  0  0
   -1.8480    3.3450   -0.1750 C   0  0  0  0  0  0  0  0  0  0  0  0
   -0.7660    4.2290   -0.0570 C   0  0  0  0  0  0  0  0  0  0  0  0
    0.7750    2.3760    0.1100 C   0  0  0  0  0  0  0  0  0  0  0  0
   -1.5910    1.9650   -0.1450 C   0  0  0  0  0  0  0  0  0  0  0  0
   -0.4190   -0.7380   -1.3190 C   0  0  0  0  0  0  0  0  0  0  0  0
   -0.1350   -2.2380   -1.2890 C   0  0  0  0  0  0  0  0  0  0  0  0
   -1.1980   -3.1500   -1.3920 C   0  0  0  0  0  0  0  0  0  0  0  0
    1.1720   -2.7390   -1.1600 C   0  0  0  0  0  0  0  0  0  0  0  0
   -0.9400    5.5890   -0.0700 O   0  0  0  0  0  0  0  0  0  0  0  0
    0.3390   -4.9980   -1.2370 C   0  0  0  0  0  0  0  0  0  0  0  0
   -0.9610   -4.5250   -1.3660 C   0  0  0  0  0  0  0  0  0  0  0  0
    1.4100   -4.1160   -1.1340 C   0  0  0  0  0  0  0  0  0  0  0  0
    0.5270   -6.3490   -1.2170 O   0  0  0  0  0  0  0  0  0  0  0  0
    1.6990    4.7140    0.2150 C   0  0  0  0  0  0  0  0  0  0  0  0
   -3.2640    3.8200   -0.3280 C   0  0  0  0  0  0  0  0  0  0  0  0
   -0.6820   -0.6890    1.2610 C   0  0  0  0  0  0  0  0  0  0  0  0
    0.2600   -0.0840   -2.5530 C   0  0  0  0  0  0  0  0  0  0  0  0
   -0.1950   -0.1240    2.5920 C   0  0  0  0  0  0  0  0  0  0  0  0
   -0.2270   -0.6480   -3.8850 C   0  0  0  0  0  0  0  0  0  0  0  0
    1.0810   -0.1730    0.1510 H   0  0  0  0  0  1  0  0  0  0  0  0
    1.7920    2.0050    0.2230 H   0  0  0  0  0  1  0  0  0  0  0  0
   -2.4230    1.2690   -0.2310 H   0  0  0  0  0  1  0  0  0  0  0  0
   -1.5020   -0.6030   -1.4430 H   0  0  0  0  0  1  0  0  0  0  0  0
   -2.2210   -2.7950   -1.4950 H   0  0  0  0  0  1  0  0  0  0  0  0
    2.0180   -2.0610   -1.0800 H   0  0  0  0  0  1  0  0  0  0  0  0
   -1.8820    5.7960   -0.1590 H   0  0  0  0  0  1  0  0  0  0  0  0
   -1.7880   -5.2240   -1.4460 H   0  0  0  0  0  1  0  0  0  0  0  0
    2.4290   -4.4740   -1.0330 H   0  0  0  0  0  1  0  0  0  0  0  0
    1.4770   -6.5290   -1.1240 H   0  0  0  0  0  1  0  0  0  0  0  0
    1.7130    5.4170   -0.6250 H   0  0  0  0  0  1  0  0  0  0  0  0
    2.6590    4.1880    0.2170 H   0  0  0  0  0  1  0  0  0  0  0  0
    1.6180    5.2710    1.1540 H   0  0  0  0  0  1  0  0  0  0  0  0
   -3.3620    4.4370   -1.2270 H   0  0  0  0  0  1  0  0  0  0  0  0
   -3.5650    4.4010    0.5500 H   0  0  0  0  0  1  0  0  0  0  0  0
   -3.9640    2.9830   -0.4260 H   0  0  0  0  0  1  0  0  0  0  0  0
   -0.4730   -1.7640    1.2780 H   0  0  0  0  0  1  0  0  0  0  0  0
   -1.7720   -0.5860    1.2050 H   0  0  0  0  0  1  0  0  0  0  0  0
    1.3500   -0.1860   -2.4970 H   0  0  0  0  0  1  0  0  0  0  0  0
    0.0500    0.9910   -2.5700 H   0  0  0  0  0  1  0  0  0  0  0  0
    0.8940   -0.1990    2.6750 H   0  0  0  0  0  1  0  0  0  0  0  0
   -0.6360   -0.6890    3.4210 H   0  0  0  0  0  1  0  0  0  0  0  0
   -0.4820    0.9240    2.7190 H   0  0  0  0  0  1  0  0  0  0  0  0
    0.0610   -1.6960   -4.0120 H   0  0  0  0  0  1  0  0  0  0  0  0
    0.2140   -0.0830   -4.7130 H   0  0  0  0  0  1  0  0  0  0  0  0
   -1.3160   -0.5740   -3.9670 H   0  0  0  0  0  1  0  0  0  0  0  0
  1  2  1  0
  1  6  2  0
  1  7  1  0
  2  8  1  0
  2 19  1  0
  2 23  1  0
  3  5  2  0
  3  6  1  0
  3 17  1  0
  4  5  1  0
  4  7  2  0
  4 18  1  0
  5 12  1  0
  6 24  1  0
  7 25  1  0
  8  9  1  0
  8 20  1  0
  8 26  1  0
  9 10  2  0
  9 11  1  0
 10 14  1  0
 10 27  1  0
 11 15  2  0
 11 28  1  0
 12 29  1  0
 13 14  2  0
 13 15  1  0
 13 16  1  0
 14 30  1  0
 15 31  1  0
 16 32  1  0
 17 33  1  0
 17 34  1  0
 17 35  1  0
 18 36  1  0
 18 37  1  0
 18 38  1  0
 19 21  1  0
 19 39  1  0
 19 40  1  0
 20 22  1  0
 20 41  1  0
 20 42  1  0
 21 43  1  0
 21 44  1  0
 21 45  1  0
 22 46  1  0
 22 47  1  0
 22 48  1  0
M  END
>  <AUTO_ID>  (92) 
714

>  <KOWlogP>  (92) 
6.6900001

>  <NCTRlogRBA>  (92) 
1.11

>  <Name>  (92) 
2,6-Dimethylhexestrol

>  <SMILES>  (92) 
Oc1c(cc(cc1C)C(C(CC)c1ccc(O)cc1)CC)C

>  <Structure_Category>  (92) 
DES

$$$$
4-Ethyl-7-OH-3-(p-methoxyphenyl)coumarin
     RDKit          3D

 38 40  0  0  0  0  0  0  0  0999 V2000
    0.3980    1.5090    0.3250 C   0  0  0  0  0  0  0  0  0  0  0  0
    1.1390   -0.6590   -0.6560 C   0  0  0  0  0  0  0  0  0  0  0  0
    0.2900    0.0330    0.1420 C   0  0  0  0  0  0  0  0  0  0  0  0
    1.4070    2.1590   -0.3620 O   0  0  0  0  0  0  0  0  0  0  0  0
    2.3050    1.4620   -1.1850 C   0  0  0  0  0  0  0  0  0  0  0  0
    2.2140    0.0820   -1.3570 C   0  0  0  0  0  0  0  0  0  0  0  0
    3.2860    2.2370   -1.8080 C   0  0  0  0  0  0  0  0  0  0  0  0
   -0.7990   -0.6500    0.8720 C   0  0  0  0  0  0  0  0  0  0  0  0
    3.1670   -0.5160   -2.1970 C   0  0  0  0  0  0  0  0  0  0  0  0
   -0.3680    2.1350    1.0500 O   0  0  0  0  0  0  0  0  0  0  0  0
   -0.5990   -1.0910    2.1860 C   0  0  0  0  0  0  0  0  0  0  0  0
   -2.0380   -0.8660    0.2590 C   0  0  0  0  0  0  0  0  0  0  0  0
    4.2110    1.6160   -2.6310 C   0  0  0  0  0  0  0  0  0  0  0  0
    1.0650   -2.1680   -0.8430 C   0  0  0  0  0  0  0  0  0  0  0  0
    4.1610    0.2420   -2.8320 C   0  0  0  0  0  0  0  0  0  0  0  0
   -2.8520   -1.9800    2.2580 C   0  0  0  0  0  0  0  0  0  0  0  0
   -1.6200   -1.7550    2.8750 C   0  0  0  0  0  0  0  0  0  0  0  0
   -3.0540   -1.5290    0.9500 C   0  0  0  0  0  0  0  0  0  0  0  0
    5.1610    2.3910   -3.2270 O   0  0  0  0  0  0  0  0  0  0  0  0
   -3.9250   -2.6180    2.8170 O   0  0  0  0  0  0  0  0  0  0  0  0
   -3.7630   -3.1070    4.1430 C   0  0  0  0  0  0  0  0  0  0  0  0
    0.3620   -2.5700   -2.1350 C   0  0  0  0  0  0  0  0  0  0  0  0
    3.3260    3.3100   -1.6500 H   0  0  0  0  0  1  0  0  0  0  0  0
    3.1650   -1.5860   -2.3850 H   0  0  0  0  0  1  0  0  0  0  0  0
    0.3540   -0.9250    2.6840 H   0  0  0  0  0  1  0  0  0  0  0  0
   -2.2220   -0.5240   -0.7560 H   0  0  0  0  0  1  0  0  0  0  0  0
    0.5400   -2.6490   -0.0100 H   0  0  0  0  0  1  0  0  0  0  0  0
    2.0670   -2.6100   -0.8040 H   0  0  0  0  0  1  0  0  0  0  0  0
    4.8780   -0.2600   -3.4740 H   0  0  0  0  0  1  0  0  0  0  0  0
   -1.4190   -2.0810    3.8900 H   0  0  0  0  0  1  0  0  0  0  0  0
   -4.0130   -1.6960    0.4660 H   0  0  0  0  0  1  0  0  0  0  0  0
    5.7390    1.8250   -3.7650 H   0  0  0  0  0  1  0  0  0  0  0  0
   -4.6990   -3.5930    4.4360 H   0  0  0  0  0  1  0  0  0  0  0  0
   -3.5790   -2.2880    4.8450 H   0  0  0  0  0  1  0  0  0  0  0  0
   -2.9690   -3.8590    4.1920 H   0  0  0  0  0  1  0  0  0  0  0  0
   -0.6700   -2.2060   -2.1570 H   0  0  0  0  0  1  0  0  0  0  0  0
    0.3340   -3.6610   -2.2210 H   0  0  0  0  0  1  0  0  0  0  0  0
    0.8750   -2.1790   -3.0190 H   0  0  0  0  0  1  0  0  0  0  0  0
  1  3  1  0
  1  4  1  0
  1 10  2  0
  2  3  2  0
  2  6  1  0
  2 14  1  0
  3  8  1  0
  4  5  1  0
  5  6  2  0
  5  7  1  0
  6  9  1  0
  7 13  2  0
  7 23  1  0
  8 11  2  0
  8 12  1  0
  9 15  2  0
  9 24  1  0
 11 17  1  0
 11 25  1  0
 12 18  2  0
 12 26  1  0
 13 15  1  0
 13 19  1  0
 14 22  1  0
 14 27  1  0
 14 28  1  0
 15 29  1  0
 16 17  2  0
 16 18  1  0
 16 20  1  0
 17 30  1  0
 18 31  1  0
 19 32  1  0
 20 21  1  0
 21 33  1  0
 21 34  1  0
 21 35  1  0
 22 36  1  0
 22 37  1  0
 22 38  1  0
M  END
>  <AUTO_ID>  (93) 
715

>  <CAS>  (93) 
5219-17-0

>  <KOWlogP>  (93) 
3.9200001

>  <NCTRlogRBA>  (93) 
-0.050000001

>  <Name>  (93) 
4-Ethyl-7-OH-3-(p-methoxyphenyl)coumarin

>  <SMILES>  (93) 
O1c2c(ccc(O)c2)C(CC)=C(c2ccc(OC)cc2)C1=O

>  <Structure_Category>  (93) 
Phyto

$$$$
a,a-Dimethyl-b-ethylallenolicacid
     RDKit          3D

 39 40  0  0  1  0  0  0  0  0999 V2000
   -0.1350    1.6000    0.1310 C   0  0  0  0  0  0  0  0  0  0  0  0
   -0.5620    2.4120    1.3950 C   0  0  0  0  0  0  0  0  0  0  0  0
    1.8250    3.2150   -0.3380 C   0  0  0  0  0  0  0  0  0  0  0  0
    1.4100    1.7600   -0.0970 C   0  0  0  0  0  0  0  0  0  0  0  0
    2.2610    3.9900    0.7510 C   0  0  0  0  0  0  0  0  0  0  0  0
    2.6440    5.3330    0.5970 C   0  0  0  0  0  0  0  0  0  0  0  0
    2.5950    5.9230   -0.6850 C   0  0  0  0  0  0  0  0  0  0  0  0
    1.7770    3.8190   -1.6010 C   0  0  0  0  0  0  0  0  0  0  0  0
    0.0980    2.1660    2.4490 O   0  0  0  0  0  0  0  0  0  0  0  0
    2.9740    7.2660   -0.8390 C   0  0  0  0  0  0  0  0  0  0  0  0
    2.1610    5.1530   -1.7740 C   0  0  0  0  0  0  0  0  0  0  0  0
    3.0660    6.1030    1.6940 C   0  0  0  0  0  0  0  0  0  0  0  0
    3.3860    8.0090    0.2630 C   0  0  0  0  0  0  0  0  0  0  0  0
   -1.5230    3.2180    1.2440 O   0  0  0  0  0  0  0  0  0  0  0  0
    3.4370    7.4390    1.5300 C   0  0  0  0  0  0  0  0  0  0  0  0
   -0.4980    0.1530    0.5310 C   0  0  0  0  0  0  0  0  0  0  0  0
   -0.9790    1.9760   -1.0960 C   0  0  0  0  0  0  0  0  0  0  0  0
    3.7330    9.3130    0.0590 O   0  0  0  0  0  0  0  0  0  0  0  0
    1.9780    0.7960   -1.1760 C   0  0  0  0  0  0  0  0  0  0  0  0
    3.5040    0.7840   -1.2300 C   0  0  0  0  0  0  0  0  0  0  0  0
    1.9080    1.4500    0.8340 H   0  0  0  0  0  1  0  0  0  0  0  0
    2.2820    3.5380    1.7440 H   0  0  0  0  0  1  0  0  0  0  0  0
    1.4300    3.2640   -2.4680 H   0  0  0  0  0  1  0  0  0  0  0  0
    2.9420    7.7430   -1.8150 H   0  0  0  0  0  1  0  0  0  0  0  0
    2.1060    5.5880   -2.7690 H   0  0  0  0  0  1  0  0  0  0  0  0
    3.1000    5.6630    2.6890 H   0  0  0  0  0  1  0  0  0  0  0  0
    3.7560    8.0090    2.3970 H   0  0  0  0  0  1  0  0  0  0  0  0
    0.1760   -0.2390    1.3010 H   0  0  0  0  0  1  0  0  0  0  0  0
   -0.4500   -0.5250   -0.3280 H   0  0  0  0  0  1  0  0  0  0  0  0
   -1.5190    0.0900    0.9280 H   0  0  0  0  0  1  0  0  0  0  0  0
   -0.9060    3.0410   -1.3370 H   0  0  0  0  0  1  0  0  0  0  0  0
   -2.0420    1.7670   -0.9230 H   0  0  0  0  0  1  0  0  0  0  0  0
   -0.6830    1.4050   -1.9820 H   0  0  0  0  0  1  0  0  0  0  0  0
    3.9330    9.7120    0.9220 H   0  0  0  0  0  1  0  0  0  0  0  0
    1.5900    1.0320   -2.1720 H   0  0  0  0  0  1  0  0  0  0  0  0
    1.6630   -0.2300   -0.9570 H   0  0  0  0  0  1  0  0  0  0  0  0
    3.9090    1.7480   -1.5510 H   0  0  0  0  0  1  0  0  0  0  0  0
    3.8470    0.0270   -1.9430 H   0  0  0  0  0  1  0  0  0  0  0  0
    3.9290    0.5390   -0.2510 H   0  0  0  0  0  1  0  0  0  0  0  0
  1  2  1  0
  1  4  1  0
  1 16  1  0
  1 17  1  0
  2  9  2  0
  2 14  1  0
  3  4  1  0
  3  5  2  0
  3  8  1  0
  4 19  1  0
  4 21  1  0
  5  6  1  0
  5 22  1  0
  6  7  2  0
  6 12  1  0
  7 10  1  0
  7 11  1  0
  8 11  2  0
  8 23  1  0
 10 13  2  0
 10 24  1  0
 11 25  1  0
 12 15  2  0
 12 26  1  0
 13 15  1  0
 13 18  1  0
 15 27  1  0
 16 28  1  0
 16 29  1  0
 16 30  1  0
 17 31  1  0
 17 32  1  0
 17 33  1  0
 18 34  1  0
 19 20  1  0
 19 35  1  0
 19 36  1  0
 20 37  1  0
 20 38  1  0
 20 39  1  0
M  CHG  1  14  -1
M  END
>  <AUTO_ID>  (94) 
716

>  <CAS>  (94) 
65118-81-2

>  <KOWlogP>  (94) 
4.7600002

>  <NCTRlogRBA>  (94) 
-0.02

>  <Name>  (94) 
a,a-Dimethyl-b-ethylallenolicacid

>  <SMILES>  (94) 
Oc1cc2c(cc(cc2)C(C(C(O)=O)(C)C)CC)cc1

>  <Structure_Category>  (94) 
Phenol

$$$$
4-(Benzyloxyl)phenol
     RDKit          3D

 27 28  0  0  0  0  0  0  0  0999 V2000
    0.3860    1.2480    0.0580 O   0  0  0  0  0  0  0  0  0  0  0  0
    0.3590   -0.1190    0.0210 C   0  0  0  0  0  0  0  0  0  0  0  0
    0.0120   -2.8870   -0.0410 C   0  0  0  0  0  0  0  0  0  0  0  0
    1.6670    1.8760    0.0040 C   0  0  0  0  0  0  0  0  0  0  0  0
   -0.9240   -0.6760    0.0560 C   0  0  0  0  0  0  0  0  0  0  0  0
    1.4700   -0.9620   -0.0450 C   0  0  0  0  0  0  0  0  0  0  0  0
    1.2940   -2.3490   -0.0760 C   0  0  0  0  0  0  0  0  0  0  0  0
   -1.1040   -2.0610    0.0240 C   0  0  0  0  0  0  0  0  0  0  0  0
    1.4680    3.3710    0.0230 C   0  0  0  0  0  0  0  0  0  0  0  0
   -0.1090   -4.2460   -0.0740 O   0  0  0  0  0  0  0  0  0  0  0  0
    2.0100    4.1530    1.0520 C   0  0  0  0  0  0  0  0  0  0  0  0
    0.7450    4.0020   -1.0010 C   0  0  0  0  0  0  0  0  0  0  0  0
    0.5660    5.3860   -0.9940 C   0  0  0  0  0  0  0  0  0  0  0  0
    1.8290    5.5380    1.0570 C   0  0  0  0  0  0  0  0  0  0  0  0
    1.1080    6.1530    0.0350 C   0  0  0  0  0  0  0  0  0  0  0  0
    2.1930    1.6080   -0.9210 H   0  0  0  0  0  1  0  0  0  0  0  0
    2.2690    1.5680    0.8670 H   0  0  0  0  0  1  0  0  0  0  0  0
   -1.7920   -0.0220    0.1080 H   0  0  0  0  0  1  0  0  0  0  0  0
    2.4850   -0.5800   -0.0720 H   0  0  0  0  0  1  0  0  0  0  0  0
    2.1560   -3.0070   -0.1260 H   0  0  0  0  0  1  0  0  0  0  0  0
   -2.1100   -2.4660    0.0530 H   0  0  0  0  0  1  0  0  0  0  0  0
   -1.0520   -4.4740   -0.0490 H   0  0  0  0  0  1  0  0  0  0  0  0
    2.5740    3.6920    1.8580 H   0  0  0  0  0  1  0  0  0  0  0  0
    0.3140    3.4120   -1.8080 H   0  0  0  0  0  1  0  0  0  0  0  0
    0.0030    5.8650   -1.7900 H   0  0  0  0  0  1  0  0  0  0  0  0
    2.2500    6.1360    1.8610 H   0  0  0  0  0  1  0  0  0  0  0  0
    0.9670    7.2310    0.0420 H   0  0  0  0  0  1  0  0  0  0  0  0
  1  2  1  0
  1  4  1  0
  2  5  1  0
  2  6  2  0
  3  7  2  0
  3  8  1  0
  3 10  1  0
  4  9  1  0
  4 16  1  0
  4 17  1  0
  5  8  2  0
  5 18  1  0
  6  7  1  0
  6 19  1  0
  7 20  1  0
  8 21  1  0
  9 11  2  0
  9 12  1  0
 10 22  1  0
 11 14  1  0
 11 23  1  0
 12 13  2  0
 12 24  1  0
 13 15  1  0
 13 25  1  0
 14 15  2  0
 14 26  1  0
 15 27  1  0
M  END
>  <AUTO_ID>  (95) 
717

>  <CAS>  (95) 
103-16-2

>  <KOWlogP>  (95) 
3.3

>  <NCTRlogRBA>  (95) 
-3.4400001

>  <Name>  (95) 
4-(Benzyloxyl)phenol

>  <SMILES>  (95) 
O(Cc1ccccc1)c1ccc(O)cc1

>  <Structure_Category>  (95) 
Phenol

$$$$
4-Chloro-2-methylphenol
     RDKit          3D

 16 16  0  0  0  0  0  0  0  0999 V2000
   -0.0420    1.3880    0.0070 C   0  0  0  0  0  0  0  0  0  0  0  0
    0.0000   -0.0110   -0.0020 C   0  0  0  0  0  0  0  0  0  0  0  0
    1.1710    2.0960    0.0000 C   0  0  0  0  0  0  0  0  0  0  0  0
    1.2170   -0.6960   -0.0160 C   0  0  0  0  0  0  0  0  0  0  0  0
    2.3870    1.4120   -0.0140 C   0  0  0  0  0  0  0  0  0  0  0  0
    2.4150    0.0190   -0.0220 C   0  0  0  0  0  0  0  0  0  0  0  0
    3.8640    2.2960   -0.0220 Cl  0  0  0  0  0  0  0  0  0  0  0  0
   -1.1750   -0.7100    0.0040 O   0  0  0  0  0  0  0  0  0  0  0  0
   -1.3310    2.1580    0.0230 C   0  0  0  0  0  0  0  0  0  0  0  0
    1.1610    3.1840    0.0060 H   0  0  0  0  0  1  0  0  0  0  0  0
    1.2520   -1.7820   -0.0220 H   0  0  0  0  0  1  0  0  0  0  0  0
    3.3620   -0.5140   -0.0320 H   0  0  0  0  0  1  0  0  0  0  0  0
   -0.9800   -1.6610   -0.0040 H   0  0  0  0  0  1  0  0  0  0  0  0
   -2.2100    1.5070    0.0360 H   0  0  0  0  0  1  0  0  0  0  0  0
   -1.4000    2.7900   -0.8690 H   0  0  0  0  0  1  0  0  0  0  0  0
   -1.3760    2.7920    0.9150 H   0  0  0  0  0  1  0  0  0  0  0  0
  1  2  2  0
  1  3  1  0
  1  9  1  0
  2  4  1  0
  2  8  1  0
  3  5  2  0
  3 10  1  0
  4  6  2  0
  4 11  1  0
  5  6  1  0
  5  7  1  0
  6 12  1  0
  8 13  1  0
  9 14  1  0
  9 15  1  0
  9 16  1  0
M  END
>  <AUTO_ID>  (96) 
720

>  <CAS>  (96) 
1570-64-5

>  <EXPlogP>  (96) 
2.6300001

>  <KOWlogP>  (96) 
2.7

>  <NCTRlogRBA>  (96) 
-3.6700001

>  <Name>  (96) 
4-Chloro-2-methylphenol

>  <SMILES>  (96) 
Clc1cc(C)c(O)cc1

>  <Structure_Category>  (96) 
Phenol

$$$$
2,4'-Dichlorobiphenyl
     RDKit          3D

 22 23  0  0  0  0  0  0  0  0999 V2000
    0.0150    1.4580   -0.0230 C   0  0  0  0  0  0  0  0  0  0  0  0
    0.0100   -0.0120   -0.0180 C   0  0  0  0  0  0  0  0  0  0  0  0
    1.1610    2.2220   -0.3160 C   0  0  0  0  0  0  0  0  0  0  0  0
   -0.5690   -0.7300   -1.0760 C   0  0  0  0  0  0  0  0  0  0  0  0
    0.5710   -0.7280    1.0530 C   0  0  0  0  0  0  0  0  0  0  0  0
   -0.0220   -2.8180    0.0040 C   0  0  0  0  0  0  0  0  0  0  0  0
    2.6710    1.4790   -0.7230 Cl  0  0  0  0  0  0  0  0  0  0  0  0
   -0.5850   -2.1270   -1.0670 C   0  0  0  0  0  0  0  0  0  0  0  0
    0.5570   -2.1250    1.0640 C   0  0  0  0  0  0  0  0  0  0  0  0
   -0.0420   -4.5390    0.0170 Cl  0  0  0  0  0  0  0  0  0  0  0  0
   -1.1760    2.1450    0.2800 C   0  0  0  0  0  0  0  0  0  0  0  0
    1.1140    3.6210   -0.3000 C   0  0  0  0  0  0  0  0  0  0  0  0
   -1.2200    3.5420    0.2950 C   0  0  0  0  0  0  0  0  0  0  0  0
   -0.0750    4.2790    0.0060 C   0  0  0  0  0  0  0  0  0  0  0  0
   -1.0100   -0.2010   -1.9190 H   0  0  0  0  0  1  0  0  0  0  0  0
    1.0240   -0.1960    1.8880 H   0  0  0  0  0  1  0  0  0  0  0  0
   -1.0370   -2.6650   -1.8960 H   0  0  0  0  0  1  0  0  0  0  0  0
    0.9970   -2.6600    1.9010 H   0  0  0  0  0  1  0  0  0  0  0  0
   -2.0820    1.5890    0.5140 H   0  0  0  0  0  1  0  0  0  0  0  0
    2.0030    4.2040   -0.5280 H   0  0  0  0  0  1  0  0  0  0  0  0
   -2.1490    4.0520    0.5340 H   0  0  0  0  0  1  0  0  0  0  0  0
   -0.1090    5.3660    0.0170 H   0  0  0  0  0  1  0  0  0  0  0  0
  1  2  1  0
  1  3  2  0
  1 11  1  0
  2  4  2  0
  2  5  1  0
  3  7  1  0
  3 12  1  0
  4  8  1  0
  4 15  1  0
  5  9  2  0
  5 16  1  0
  6  8  2  0
  6  9  1  0
  6 10  1  0
  8 17  1  0
  9 18  1  0
 11 13  2  0
 11 19  1  0
 12 14  2  0
 12 20  1  0
 13 14  1  0
 13 21  1  0
 14 22  1  0
M  END
>  <AUTO_ID>  (97) 
721

>  <CAS>  (97) 
34883-43-7

>  <EXPlogP>  (97) 
5.0900002

>  <KOWlogP>  (97) 
5.0500002

>  <NCTRlogRBA>  (97) 
-3.6099999

>  <Name>  (97) 
2,4'-Dichlorobiphenyl

>  <SMILES>  (97) 
Clc1ccccc1-c1ccc(Cl)cc1

>  <Structure_Category>  (97) 
PCB

$$$$
2-Cholor-4-methylphenol
     RDKit          3D

 16 16  0  0  0  0  0  0  0  0999 V2000
   -0.0420    1.3890    0.0070 C   0  0  0  0  0  0  0  0  0  0  0  0
   -0.0240   -0.0080    0.0010 C   0  0  0  0  0  0  0  0  0  0  0  0
    1.1580    2.1050    0.0000 C   0  0  0  0  0  0  0  0  0  0  0  0
    1.1910   -0.6910   -0.0120 C   0  0  0  0  0  0  0  0  0  0  0  0
   -1.5280    2.2690    0.0240 Cl  0  0  0  0  0  0  0  0  0  0  0  0
    2.3840    1.4270   -0.0130 C   0  0  0  0  0  0  0  0  0  0  0  0
    2.3900    0.0260   -0.0190 C   0  0  0  0  0  0  0  0  0  0  0  0
   -1.2000   -0.7070    0.0080 O   0  0  0  0  0  0  0  0  0  0  0  0
    3.6810    2.1810   -0.0210 C   0  0  0  0  0  0  0  0  0  0  0  0
    1.1380    3.1920    0.0050 H   0  0  0  0  0  1  0  0  0  0  0  0
    1.2280   -1.7770   -0.0160 H   0  0  0  0  0  1  0  0  0  0  0  0
    3.3340   -0.5150   -0.0290 H   0  0  0  0  0  1  0  0  0  0  0  0
   -1.0070   -1.6590    0.0040 H   0  0  0  0  0  1  0  0  0  0  0  0
    3.5170    3.2640   -0.0150 H   0  0  0  0  0  1  0  0  0  0  0  0
    4.2560    1.9330   -0.9190 H   0  0  0  0  0  1  0  0  0  0  0  0
    4.2710    1.9260    0.8660 H   0  0  0  0  0  1  0  0  0  0  0  0
  1  2  2  0
  1  3  1  0
  1  5  1  0
  2  4  1  0
  2  8  1  0
  3  6  2  0
  3 10  1  0
  4  7  2  0
  4 11  1  0
  6  7  1  0
  6  9  1  0
  7 12  1  0
  8 13  1  0
  9 14  1  0
  9 15  1  0
  9 16  1  0
M  END
>  <AUTO_ID>  (98) 
722

>  <CAS>  (98) 
6640-27-3

>  <KOWlogP>  (98) 
2.7

>  <NCTRlogRBA>  (98) 
-3.6600001

>  <Name>  (98) 
2-Cholor-4-methylphenol

>  <SMILES>  (98) 
Clc1cc(ccc1O)C

>  <Structure_Category>  (98) 
Phenol

$$$$
6a-OH-Estradiol
     RDKit          3D

 45 48  0  0  1  0  0  0  0  0999 V2000
   -0.0430    1.6100    0.0300 C   0  0  0  0  0  0  0  0  0  0  0  0
    0.5340   -0.4490    1.4190 C   0  0  0  0  0  0  0  0  0  0  0  0
   -0.0940    0.0850    0.1160 C   0  0  0  0  0  0  0  0  0  0  0  0
    1.4480    2.0640    0.0450 C   0  0  0  0  0  0  0  0  0  0  0  0
    1.5680    3.5780   -0.1220 C   0  0  0  0  0  0  0  0  0  0  0  0
    0.5400    4.3180   -0.7540 C   0  0  0  0  0  0  0  0  0  0  0  0
   -0.7070    2.1480   -1.2370 C   0  0  0  0  0  0  0  0  0  0  0  0
   -0.7590    3.6750   -1.1930 C   0  0  0  0  0  0  0  0  0  0  0  0
    2.0150   -0.0510    1.4300 C   0  0  0  0  0  0  0  0  0  0  0  0
    2.2020    1.4710    1.2670 C   0  0  0  0  0  0  0  0  0  0  0  0
   -1.4460   -0.6210    0.0600 C   0  0  0  0  0  0  0  0  0  0  0  0
    2.7390    4.2590    0.2650 C   0  0  0  0  0  0  0  0  0  0  0  0
    0.2670   -1.9550    1.2270 C   0  0  0  0  0  0  0  0  0  0  0  0
    0.6910    5.7080   -0.9250 C   0  0  0  0  0  0  0  0  0  0  0  0
   -1.1680   -2.0090    0.6650 C   0  0  0  0  0  0  0  0  0  0  0  0
    1.8480    6.3530   -0.5110 C   0  0  0  0  0  0  0  0  0  0  0  0
    2.8780    5.6380    0.0800 C   0  0  0  0  0  0  0  0  0  0  0  0
   -1.1320    4.1510   -2.4860 O   0  0  0  0  0  0  0  0  0  0  0  0
   -0.1410    0.0560    2.7200 C   0  0  0  0  0  0  0  0  0  0  0  0
    0.3880   -2.7010    2.4240 O   0  0  0  0  0  0  0  0  0  0  0  0
    1.9350    7.7000   -0.7070 O   0  0  0  0  0  0  0  0  0  0  0  0
   -0.5700    2.0440    0.8900 H   0  0  0  0  0  1  0  0  0  0  0  0
    0.4870   -0.3030   -0.7380 H   0  0  0  0  0  1  0  0  0  0  0  0
    1.9320    1.6410   -0.8490 H   0  0  0  0  0  1  0  0  0  0  0  0
   -1.7290    1.7640   -1.3460 H   0  0  0  0  0  1  0  0  0  0  0  0
   -0.1660    1.8090   -2.1310 H   0  0  0  0  0  1  0  0  0  0  0  0
   -1.5370    3.9890   -0.4850 H   0  0  0  0  0  1  0  0  0  0  0  0
    2.5430   -0.5530    0.6090 H   0  0  0  0  0  1  0  0  0  0  0  0
    2.5000   -0.3840    2.3560 H   0  0  0  0  0  1  0  0  0  0  0  0
    1.8880    1.9870    2.1820 H   0  0  0  0  0  1  0  0  0  0  0  0
    3.2790    1.6510    1.1700 H   0  0  0  0  0  1  0  0  0  0  0  0
   -1.8240   -0.7030   -0.9650 H   0  0  0  0  0  1  0  0  0  0  0  0
   -2.2010   -0.0900    0.6500 H   0  0  0  0  0  1  0  0  0  0  0  0
    3.5730    3.7270    0.7150 H   0  0  0  0  0  1  0  0  0  0  0  0
    0.9640   -2.3790    0.4930 H   0  0  0  0  0  1  0  0  0  0  0  0
   -0.1020    6.2880   -1.3940 H   0  0  0  0  0  1  0  0  0  0  0  0
   -1.2410   -2.7900   -0.1010 H   0  0  0  0  0  1  0  0  0  0  0  0
   -1.9060   -2.2520    1.4380 H   0  0  0  0  0  1  0  0  0  0  0  0
    3.7940    6.1250    0.3990 H   0  0  0  0  0  1  0  0  0  0  0  0
   -1.9800    3.7350   -2.7130 H   0  0  0  0  0  1  0  0  0  0  0  0
   -0.0980    1.1430    2.8240 H   0  0  0  0  0  1  0  0  0  0  0  0
    0.3570   -0.3650    3.6010 H   0  0  0  0  0  1  0  0  0  0  0  0
   -1.1960   -0.2290    2.7820 H   0  0  0  0  0  1  0  0  0  0  0  0
    0.1210   -3.6140    2.2240 H   0  0  0  0  0  1  0  0  0  0  0  0
    2.7960    8.0070   -0.3780 H   0  0  0  0  0  1  0  0  0  0  0  0
  1  3  1  0
  1  4  1  0
  1  7  1  0
  1 22  1  0
  2  3  1  0
  2  9  1  0
  2 13  1  0
  2 19  1  0
  3 11  1  0
  3 23  1  0
  4  5  1  0
  4 10  1  0
  4 24  1  0
  5  6  2  0
  5 12  1  0
  6  8  1  0
  6 14  1  0
  7  8  1  0
  7 25  1  0
  7 26  1  0
  8 18  1  0
  8 27  1  0
  9 10  1  0
  9 28  1  0
  9 29  1  0
 10 30  1  0
 10 31  1  0
 11 15  1  0
 11 32  1  0
 11 33  1  0
 12 17  2  0
 12 34  1  0
 13 15  1  0
 13 20  1  0
 13 35  1  0
 14 16  2  0
 14 36  1  0
 15 37  1  0
 15 38  1  0
 16 17  1  0
 16 21  1  0
 17 39  1  0
 18 40  1  0
 19 41  1  0
 19 42  1  0
 19 43  1  0
 20 44  1  0
 21 45  1  0
M  END
>  <AUTO_ID>  (99) 
726

>  <CAS>  (99) 
1229-24-9

>  <KOWlogP>  (99) 
2.8099999

>  <NCTRlogRBA>  (99) 
-0.15000001

>  <Name>  (99) 
6a-OH-Estradiol

>  <SMILES>  (99) 
OC1CCC2C3CC(O)c4cc(O)ccc4C3CCC12C

>  <Structure_Category>  (99) 
Steroid

$$$$
Norethynodrel
     RDKit          3D

 48 51  0  0  1  0  0  0  0  0999 V2000
   -0.0260    1.5190    0.0100 C   0  0  0  0  0  0  0  0  0  0  0  0
    0.0910   -2.6130   -1.6300 C   0  0  0  0  0  0  0  0  0  0  0  0
    1.1860   -2.0980   -0.6660 C   0  0  0  0  0  0  0  0  0  0  0  0
   -0.0820    0.0010   -0.1590 C   0  0  0  0  0  0  0  0  0  0  0  0
    1.1500    2.1810    0.0950 C   0  0  0  0  0  0  0  0  0  0  0  0
    1.2790   -0.5720   -0.6560 C   0  0  0  0  0  0  0  0  0  0  0  0
    0.3070   -4.1510   -1.4980 C   0  0  0  0  0  0  0  0  0  0  0  0
   -0.2620   -4.7310   -0.2620 C   0  0  0  0  0  0  0  0  0  0  0  0
   -1.2670   -2.0460   -1.1750 C   0  0  0  0  0  0  0  0  0  0  0  0
   -1.2420   -0.5080   -1.0530 C   0  0  0  0  0  0  0  0  0  0  0  0
   -1.3510    2.2420    0.1210 C   0  0  0  0  0  0  0  0  0  0  0  0
    2.4050   -0.0410    0.2280 C   0  0  0  0  0  0  0  0  0  0  0  0
    2.4160   -2.9140   -1.0540 C   0  0  0  0  0  0  0  0  0  0  0  0
   -0.7200   -5.2120    0.7390 C   0  0  0  0  0  0  0  0  0  0  0  0
    1.2510    3.6830    0.1940 C   0  0  0  0  0  0  0  0  0  0  0  0
    2.4900    1.4790    0.0970 C   0  0  0  0  0  0  0  0  0  0  0  0
    1.8540   -4.2840   -1.4890 C   0  0  0  0  0  0  0  0  0  0  0  0
   -0.0970    4.3670    0.1200 C   0  0  0  0  0  0  0  0  0  0  0  0
   -0.2210    5.5090   -0.3220 O   0  0  0  0  0  0  0  0  0  0  0  0
   -1.2550    3.6300    0.7340 C   0  0  0  0  0  0  0  0  0  0  0  0
   -0.2400   -4.8490   -2.6060 O   0  0  0  0  0  0  0  0  0  0  0  0
    0.3140   -2.1890   -3.1140 C   0  0  0  0  0  0  0  0  0  0  0  0
    0.9290   -2.4000    0.3620 H   0  0  0  0  0  1  0  0  0  0  0  0
   -0.2720   -0.3970    0.8500 H   0  0  0  0  0  1  0  0  0  0  0  0
    1.4750   -0.2140   -1.6740 H   0  0  0  0  0  1  0  0  0  0  0  0
   -1.5460   -2.4450   -0.1930 H   0  0  0  0  0  1  0  0  0  0  0  0
   -2.0630   -2.3470   -1.8670 H   0  0  0  0  0  1  0  0  0  0  0  0
   -1.1800   -0.0480   -2.0460 H   0  0  0  0  0  1  0  0  0  0  0  0
   -2.2070   -0.1990   -0.6350 H   0  0  0  0  0  1  0  0  0  0  0  0
   -2.0420    1.6570    0.7400 H   0  0  0  0  0  1  0  0  0  0  0  0
   -1.7900    2.3170   -0.8820 H   0  0  0  0  0  1  0  0  0  0  0  0
    3.3700   -0.4770   -0.0560 H   0  0  0  0  0  1  0  0  0  0  0  0
    2.2270   -0.3160    1.2750 H   0  0  0  0  0  1  0  0  0  0  0  0
    3.1120   -3.0200   -0.2150 H   0  0  0  0  0  1  0  0  0  0  0  0
    2.9640   -2.4480   -1.8800 H   0  0  0  0  0  1  0  0  0  0  0  0
   -1.1280   -5.6370    1.6260 H   0  0  0  0  0  1  0  0  0  0  0  0
    1.8650    4.0620   -0.6310 H   0  0  0  0  0  1  0  0  0  0  0  0
    1.7170    3.9660    1.1440 H   0  0  0  0  0  1  0  0  0  0  0  0
    3.1080    1.8620    0.9180 H   0  0  0  0  0  1  0  0  0  0  0  0
    3.0090    1.7290   -0.8370 H   0  0  0  0  0  1  0  0  0  0  0  0
    2.2390   -4.5430   -2.4830 H   0  0  0  0  0  1  0  0  0  0  0  0
    2.1980   -5.0710   -0.8080 H   0  0  0  0  0  1  0  0  0  0  0  0
   -1.0910    3.5770    1.8160 H   0  0  0  0  0  1  0  0  0  0  0  0
   -2.1810    4.1860    0.5590 H   0  0  0  0  0  1  0  0  0  0  0  0
   -0.0700   -5.7950   -2.4600 H   0  0  0  0  0  1  0  0  0  0  0  0
    1.2520   -2.5730   -3.5250 H   0  0  0  0  0  1  0  0  0  0  0  0
    0.3310   -1.1060   -3.2520 H   0  0  0  0  0  1  0  0  0  0  0  0
   -0.4950   -2.5710   -3.7480 H   0  0  0  0  0  1  0  0  0  0  0  0
  1  4  1  0
  1  5  2  0
  1 11  1  0
  2  3  1  0
  2  7  1  0
  2  9  1  0
  2 22  1  0
  3  6  1  0
  3 13  1  0
  3 23  1  0
  4  6  1  0
  4 10  1  0
  4 24  1  0
  5 15  1  0
  5 16  1  0
  6 12  1  0
  6 25  1  0
  7  8  1  0
  7 17  1  0
  7 21  1  0
  8 14  3  0
  9 10  1  0
  9 26  1  0
  9 27  1  0
 10 28  1  0
 10 29  1  0
 11 20  1  0
 11 30  1  0
 11 31  1  0
 12 16  1  0
 12 32  1  0
 12 33  1  0
 13 17  1  0
 13 34  1  0
 13 35  1  0
 14 36  1  0
 15 18  1  0
 15 37  1  0
 15 38  1  0
 16 39  1  0
 16 40  1  0
 17 41  1  0
 17 42  1  0
 18 19  2  0
 18 20  1  0
 20 43  1  0
 20 44  1  0
 21 45  1  0
 22 46  1  0
 22 47  1  0
 22 48  1  0
M  END
>  <AUTO_ID>  (100) 
727

>  <CAS>  (100) 
68-23-5

>  <KOWlogP>  (100) 
3.51

>  <NCTRlogRBA>  (100) 
-0.67000002

>  <Name>  (100) 
Norethynodrel

>  <SMILES>  (100) 
OC1(CCC2C3C(C4=C(CC(=O)CC4)CC3)CCC12C)C#C

>  <Structure_Category>  (100) 
Steroid

$$$$
Heptylp-hydroxybenzoate
     RDKit          3D

 37 37  0  0  0  0  0  0  0  0999 V2000
    0.1170    1.5470    0.0070 C   0  0  0  0  0  0  0  0  0  0  0  0
    0.0160    0.0640   -0.0030 C   0  0  0  0  0  0  0  0  0  0  0  0
    1.1800    2.1490    0.0080 O   0  0  0  0  0  0  0  0  0  0  0  0
    1.2040   -0.6810   -0.0160 C   0  0  0  0  0  0  0  0  0  0  0  0
   -1.2170   -0.6050    0.0000 C   0  0  0  0  0  0  0  0  0  0  0  0
   -1.1180    2.1080    0.0150 O   0  0  0  0  0  0  0  0  0  0  0  0
   -0.0720   -2.7250   -0.0230 C   0  0  0  0  0  0  0  0  0  0  0  0
    1.1580   -2.0760   -0.0260 C   0  0  0  0  0  0  0  0  0  0  0  0
   -1.2610   -2.0020   -0.0100 C   0  0  0  0  0  0  0  0  0  0  0  0
   -0.0690   -4.0890   -0.0330 O   0  0  0  0  0  0  0  0  0  0  0  0
   -1.1240    3.5430    0.0240 C   0  0  0  0  0  0  0  0  0  0  0  0
   -2.5760    4.0100    0.0340 C   0  0  0  0  0  0  0  0  0  0  0  0
   -5.6940    7.9820    0.0750 C   0  0  0  0  0  0  0  0  0  0  0  0
   -4.2370    7.5200    0.0630 C   0  0  0  0  0  0  0  0  0  0  0  0
   -2.6780    5.5330    0.0450 C   0  0  0  0  0  0  0  0  0  0  0  0
   -4.1370    5.9940    0.0540 C   0  0  0  0  0  0  0  0  0  0  0  0
   -5.7970    9.4990    0.0830 C   0  0  0  0  0  0  0  0  0  0  0  0
    2.1710   -0.1800   -0.0180 H   0  0  0  0  0  1  0  0  0  0  0  0
   -2.1540   -0.0520    0.0100 H   0  0  0  0  0  1  0  0  0  0  0  0
    2.0780   -2.6540   -0.0360 H   0  0  0  0  0  1  0  0  0  0  0  0
   -2.2250   -2.5020   -0.0080 H   0  0  0  0  0  1  0  0  0  0  0  0
   -0.9880   -4.4050   -0.0300 H   0  0  0  0  0  1  0  0  0  0  0  0
   -0.6140    3.9150   -0.8720 H   0  0  0  0  0  1  0  0  0  0  0  0
   -0.6040    3.9040    0.9190 H   0  0  0  0  0  1  0  0  0  0  0  0
   -3.0860    3.5880    0.9090 H   0  0  0  0  0  1  0  0  0  0  0  0
   -3.0940    3.6000   -0.8410 H   0  0  0  0  0  1  0  0  0  0  0  0
   -6.2040    7.5830    0.9590 H   0  0  0  0  0  1  0  0  0  0  0  0
   -6.2160    7.5910   -0.8050 H   0  0  0  0  0  1  0  0  0  0  0  0
   -3.7190    7.9170    0.9450 H   0  0  0  0  0  1  0  0  0  0  0  0
   -3.7300    7.9270   -0.8200 H   0  0  0  0  0  1  0  0  0  0  0  0
   -2.1700    5.9410   -0.8370 H   0  0  0  0  0  1  0  0  0  0  0  0
   -2.1620    5.9300    0.9280 H   0  0  0  0  0  1  0  0  0  0  0  0
   -4.6530    5.5970   -0.8280 H   0  0  0  0  0  1  0  0  0  0  0  0
   -4.6450    5.5870    0.9370 H   0  0  0  0  0  1  0  0  0  0  0  0
   -5.3130    9.9210    0.9690 H   0  0  0  0  0  1  0  0  0  0  0  0
   -6.8480    9.8080    0.0900 H   0  0  0  0  0  1  0  0  0  0  0  0
   -5.3240    9.9290   -0.8060 H   0  0  0  0  0  1  0  0  0  0  0  0
  1  2  1  0
  1  3  2  0
  1  6  1  0
  2  4  2  0
  2  5  1  0
  4  8  1  0
  4 18  1  0
  5  9  2  0
  5 19  1  0
  6 11  1  0
  7  8  2  0
  7  9  1  0
  7 10  1  0
  8 20  1  0
  9 21  1  0
 10 22  1  0
 11 12  1  0
 11 23  1  0
 11 24  1  0
 12 15  1  0
 12 25  1  0
 12 26  1  0
 13 14  1  0
 13 17  1  0
 13 27  1  0
 13 28  1  0
 14 16  1  0
 14 29  1  0
 14 30  1  0
 15 16  1  0
 15 31  1  0
 15 32  1  0
 16 33  1  0
 16 34  1  0
 17 35  1  0
 17 36  1  0
 17 37  1  0
M  END
>  <AUTO_ID>  (101) 
735

>  <CAS>  (101) 
1085-12-7

>  <EXPlogP>  (101) 
4.8299999

>  <KOWlogP>  (101) 
4.9400001

>  <NCTRlogRBA>  (101) 
-2.0899999

>  <Name>  (101) 
Heptylp-hydroxybenzoate

>  <SMILES>  (101) 
Oc1ccc(cc1)C(OCCCCCCC)=O

>  <Structure_Category>  (101) 
Phenol

$$$$
2-Ethylhexyl-4-hydroxybenzoate
     RDKit          3D

 40 40  0  0  1  0  0  0  0  0999 V2000
    0.6580    0.8430    0.3570 C   0  0  0  0  0  0  0  0  0  0  0  0
    1.2030   -0.5400    0.3740 C   0  0  0  0  0  0  0  0  0  0  0  0
    1.6640    1.7480    0.2630 O   0  0  0  0  0  0  0  0  0  0  0  0
   -0.5340    1.0990    0.4210 O   0  0  0  0  0  0  0  0  0  0  0  0
    0.2970   -1.6040    0.4890 C   0  0  0  0  0  0  0  0  0  0  0  0
    2.5760   -0.8090    0.2780 C   0  0  0  0  0  0  0  0  0  0  0  0
    2.1250   -3.1730    0.4130 C   0  0  0  0  0  0  0  0  0  0  0  0
    1.2420    3.1210    0.2330 C   0  0  0  0  0  0  0  0  0  0  0  0
    0.7610   -2.9200    0.5090 C   0  0  0  0  0  0  0  0  0  0  0  0
    3.0380   -2.1280    0.2980 C   0  0  0  0  0  0  0  0  0  0  0  0
    2.5320   -4.4750    0.4360 O   0  0  0  0  0  0  0  0  0  0  0  0
    2.4760    4.0310    0.0810 C   0  0  0  0  0  0  0  0  0  0  0  0
    3.2390    3.6710   -1.2170 C   0  0  0  0  0  0  0  0  0  0  0  0
    2.0920    5.5260    0.1120 C   0  0  0  0  0  0  0  0  0  0  0  0
    1.1880    7.4790    1.4380 C   0  0  0  0  0  0  0  0  0  0  0  0
    1.3810    5.9620    1.3980 C   0  0  0  0  0  0  0  0  0  0  0  0
    4.5610    4.4070   -1.3850 C   0  0  0  0  0  0  0  0  0  0  0  0
    0.4670    7.9160    2.7030 C   0  0  0  0  0  0  0  0  0  0  0  0
   -0.7720   -1.4150    0.5640 H   0  0  0  0  0  1  0  0  0  0  0  0
    3.3000   -0.0030    0.1870 H   0  0  0  0  0  1  0  0  0  0  0  0
    0.7210    3.3300    1.1730 H   0  0  0  0  0  1  0  0  0  0  0  0
    0.5520    3.2740   -0.6070 H   0  0  0  0  0  1  0  0  0  0  0  0
    0.0600   -3.7460    0.5990 H   0  0  0  0  0  1  0  0  0  0  0  0
    4.1050   -2.3170    0.2220 H   0  0  0  0  0  1  0  0  0  0  0  0
    3.5000   -4.5020    0.3610 H   0  0  0  0  0  1  0  0  0  0  0  0
    3.1510    3.8230    0.9230 H   0  0  0  0  0  1  0  0  0  0  0  0
    2.6050    3.8680   -2.0900 H   0  0  0  0  0  1  0  0  0  0  0  0
    3.4610    2.5970   -1.2270 H   0  0  0  0  0  1  0  0  0  0  0  0
    1.4560    5.7610   -0.7510 H   0  0  0  0  0  1  0  0  0  0  0  0
    2.9990    6.1330    0.0090 H   0  0  0  0  0  1  0  0  0  0  0  0
    0.6110    7.8040    0.5640 H   0  0  0  0  0  1  0  0  0  0  0  0
    2.1620    7.9810    1.3890 H   0  0  0  0  0  1  0  0  0  0  0  0
    1.9670    5.6440    2.2690 H   0  0  0  0  0  1  0  0  0  0  0  0
    0.3990    5.4820    1.4680 H   0  0  0  0  0  1  0  0  0  0  0  0
    4.4100    5.4750   -1.5690 H   0  0  0  0  0  1  0  0  0  0  0  0
    5.1070    4.0030   -2.2440 H   0  0  0  0  0  1  0  0  0  0  0  0
    5.1930    4.2910   -0.4990 H   0  0  0  0  0  1  0  0  0  0  0  0
   -0.5260    7.4580    2.7670 H   0  0  0  0  0  1  0  0  0  0  0  0
    0.3400    9.0030    2.7110 H   0  0  0  0  0  1  0  0  0  0  0  0
    1.0340    7.6330    3.5960 H   0  0  0  0  0  1  0  0  0  0  0  0
  1  2  1  0
  1  3  1  0
  1  4  2  0
  2  5  2  0
  2  6  1  0
  3  8  1  0
  5  9  1  0
  5 19  1  0
  6 10  2  0
  6 20  1  0
  7  9  2  0
  7 10  1  0
  7 11  1  0
  8 12  1  0
  8 21  1  0
  8 22  1  0
  9 23  1  0
 10 24  1  0
 11 25  1  0
 12 13  1  0
 12 14  1  0
 12 26  1  0
 13 17  1  0
 13 27  1  0
 13 28  1  0
 14 16  1  0
 14 29  1  0
 14 30  1  0
 15 16  1  0
 15 18  1  0
 15 31  1  0
 15 32  1  0
 16 33  1  0
 16 34  1  0
 17 35  1  0
 17 36  1  0
 17 37  1  0
 18 38  1  0
 18 39  1  0
 18 40  1  0
M  END
>  <AUTO_ID>  (102) 
737

>  <CAS>  (102) 
5153-25-3

>  <KOWlogP>  (102) 
5.3600001

>  <NCTRlogRBA>  (102) 
-1.74

>  <Name>  (102) 
2-Ethylhexyl-4-hydroxybenzoate

>  <SMILES>  (102) 
Oc1ccc(cc1)C(OCC(CCCC)CC)=O

>  <Structure_Category>  (102) 
Phenol

$$$$
Benzyl4-hydroxybenzoate
     RDKit          3D

 29 30  0  0  0  0  0  0  0  0999 V2000
   -0.1270    1.3940   -0.0170 C   0  0  0  0  0  0  0  0  0  0  0  0
    0.0270    0.0480    0.0050 O   0  0  0  0  0  0  0  0  0  0  0  0
    1.1980    2.0680   -0.0110 C   0  0  0  0  0  0  0  0  0  0  0  0
   -1.1900    1.9930   -0.0400 O   0  0  0  0  0  0  0  0  0  0  0  0
    1.2260    3.4690   -0.0230 C   0  0  0  0  0  0  0  0  0  0  0  0
    2.4040    1.3520    0.0050 C   0  0  0  0  0  0  0  0  0  0  0  0
    3.6350    3.4250   -0.0040 C   0  0  0  0  0  0  0  0  0  0  0  0
    2.4460    4.1470   -0.0190 C   0  0  0  0  0  0  0  0  0  0  0  0
    3.6260    2.0330    0.0090 C   0  0  0  0  0  0  0  0  0  0  0  0
    4.8040    4.1280   -0.0010 O   0  0  0  0  0  0  0  0  0  0  0  0
   -1.2030   -0.6860   -0.0040 C   0  0  0  0  0  0  0  0  0  0  0  0
   -0.8790   -2.1570   -0.0020 C   0  0  0  0  0  0  0  0  0  0  0  0
   -1.2860   -2.9800    1.0570 C   0  0  0  0  0  0  0  0  0  0  0  0
   -0.9860   -4.3430    1.0490 C   0  0  0  0  0  0  0  0  0  0  0  0
   -0.2780   -4.8970   -0.0160 C   0  0  0  0  0  0  0  0  0  0  0  0
    0.1320   -4.0890   -1.0750 C   0  0  0  0  0  0  0  0  0  0  0  0
   -0.1670   -2.7260   -1.0690 C   0  0  0  0  0  0  0  0  0  0  0  0
    0.3000    4.0410   -0.0350 H   0  0  0  0  0  1  0  0  0  0  0  0
    2.4120    0.2650    0.0160 H   0  0  0  0  0  1  0  0  0  0  0  0
    2.4690    5.2330   -0.0280 H   0  0  0  0  0  1  0  0  0  0  0  0
    4.5500    1.4640    0.0210 H   0  0  0  0  0  1  0  0  0  0  0  0
    5.5440    3.4990    0.0100 H   0  0  0  0  0  1  0  0  0  0  0  0
   -1.7820   -0.4460   -0.9040 H   0  0  0  0  0  1  0  0  0  0  0  0
   -1.7930   -0.4190    0.8810 H   0  0  0  0  0  1  0  0  0  0  0  0
   -1.8380   -2.5660    1.8980 H   0  0  0  0  0  1  0  0  0  0  0  0
   -1.3050   -4.9740    1.8750 H   0  0  0  0  0  1  0  0  0  0  0  0
   -0.0450   -5.9580   -0.0210 H   0  0  0  0  0  1  0  0  0  0  0  0
    0.6840   -4.5200   -1.9060 H   0  0  0  0  0  1  0  0  0  0  0  0
    0.1600   -2.1040   -1.8990 H   0  0  0  0  0  1  0  0  0  0  0  0
  1  2  1  0
  1  3  1  0
  1  4  2  0
  2 11  1  0
  3  5  2  0
  3  6  1  0
  5  8  1  0
  5 18  1  0
  6  9  2  0
  6 19  1  0
  7  8  2  0
  7  9  1  0
  7 10  1  0
  8 20  1  0
  9 21  1  0
 10 22  1  0
 11 12  1  0
 11 23  1  0
 11 24  1  0
 12 13  2  0
 12 17  1  0
 13 14  1  0
 13 25  1  0
 14 15  2  0
 14 26  1  0
 15 16  1  0
 15 27  1  0
 16 17  2  0
 16 28  1  0
 17 29  1  0
M  END
>  <AUTO_ID>  (103) 
741

>  <CAS>  (103) 
94-18-8

>  <EXPlogP>  (103) 
3.5599999

>  <KOWlogP>  (103) 
3.7

>  <NCTRlogRBA>  (103) 
-2.54

>  <Name>  (103) 
Benzyl4-hydroxybenzoate

>  <SMILES>  (103) 
Oc1ccc(cc1)C(OCc1ccccc1)=O

>  <Structure_Category>  (103) 
Phenol

$$$$
Ethyl4-hydroxybenzoate
     RDKit          3D

 22 22  0  0  0  0  0  0  0  0999 V2000
    0.0510    1.5290    0.0040 C   0  0  0  0  0  0  0  0  0  0  0  0
   -0.0040    0.0440   -0.0020 C   0  0  0  0  0  0  0  0  0  0  0  0
    1.0940    2.1640   -0.0040 O   0  0  0  0  0  0  0  0  0  0  0  0
    1.2080   -0.6620   -0.0160 C   0  0  0  0  0  0  0  0  0  0  0  0
   -1.2150   -0.6640    0.0080 C   0  0  0  0  0  0  0  0  0  0  0  0
   -1.2010    2.0510    0.0190 O   0  0  0  0  0  0  0  0  0  0  0  0
   -0.0010   -2.7460   -0.0110 C   0  0  0  0  0  0  0  0  0  0  0  0
    1.2070   -2.0580   -0.0210 C   0  0  0  0  0  0  0  0  0  0  0  0
   -1.2130   -2.0620    0.0030 C   0  0  0  0  0  0  0  0  0  0  0  0
    0.0460   -4.1100   -0.0160 O   0  0  0  0  0  0  0  0  0  0  0  0
   -1.2500    3.4840    0.0270 C   0  0  0  0  0  0  0  0  0  0  0  0
   -2.7060    3.9070    0.0370 C   0  0  0  0  0  0  0  0  0  0  0  0
    2.1580   -0.1300   -0.0230 H   0  0  0  0  0  1  0  0  0  0  0  0
   -2.1690   -0.1420    0.0190 H   0  0  0  0  0  1  0  0  0  0  0  0
    2.1450   -2.6050   -0.0320 H   0  0  0  0  0  1  0  0  0  0  0  0
   -2.1610   -2.5930    0.0110 H   0  0  0  0  0  1  0  0  0  0  0  0
   -0.8620   -4.4550   -0.0080 H   0  0  0  0  0  1  0  0  0  0  0  0
   -0.7560    3.8760   -0.8690 H   0  0  0  0  0  1  0  0  0  0  0  0
   -0.7470    3.8650    0.9230 H   0  0  0  0  0  1  0  0  0  0  0  0
   -3.2270    3.5150   -0.8430 H   0  0  0  0  0  1  0  0  0  0  0  0
   -2.7960    4.9960    0.0450 H   0  0  0  0  0  1  0  0  0  0  0  0
   -3.2190    3.5020    0.9160 H   0  0  0  0  0  1  0  0  0  0  0  0
  1  2  1  0
  1  3  2  0
  1  6  1  0
  2  4  2  0
  2  5  1  0
  4  8  1  0
  4 13  1  0
  5  9  2  0
  5 14  1  0
  6 11  1  0
  7  8  2  0
  7  9  1  0
  7 10  1  0
  8 15  1  0
  9 16  1  0
 10 17  1  0
 11 12  1  0
 11 18  1  0
 11 19  1  0
 12 20  1  0
 12 21  1  0
 12 22  1  0
M  END
>  <AUTO_ID>  (104) 
743

>  <CAS>  (104) 
120-47-8

>  <EXPlogP>  (104) 
2.47

>  <KOWlogP>  (104) 
2.49

>  <NCTRlogRBA>  (104) 
-3.22

>  <Name>  (104) 
Ethyl4-hydroxybenzoate

>  <SMILES>  (104) 
Oc1ccc(cc1)C(OCC)=O

>  <Structure_Category>  (104) 
Phenol

$$$$
Methyl4-hydroxybenzoate
     RDKit          3D

 19 19  0  0  0  0  0  0  0  0999 V2000
    0.0350    1.5140    0.0100 C   0  0  0  0  0  0  0  0  0  0  0  0
   -0.0100    0.0280    0.0050 C   0  0  0  0  0  0  0  0  0  0  0  0
    1.0740    2.1550    0.0040 O   0  0  0  0  0  0  0  0  0  0  0  0
    1.2060   -0.6700   -0.0110 C   0  0  0  0  0  0  0  0  0  0  0  0
   -1.2160   -0.6880    0.0140 C   0  0  0  0  0  0  0  0  0  0  0  0
   -1.2200    2.0290    0.0220 O   0  0  0  0  0  0  0  0  0  0  0  0
    0.0110   -2.7630   -0.0070 C   0  0  0  0  0  0  0  0  0  0  0  0
    1.2150   -2.0660   -0.0170 C   0  0  0  0  0  0  0  0  0  0  0  0
   -1.2050   -2.0860    0.0080 C   0  0  0  0  0  0  0  0  0  0  0  0
    0.0670   -4.1260   -0.0140 O   0  0  0  0  0  0  0  0  0  0  0  0
   -1.2710    3.4570    0.0260 C   0  0  0  0  0  0  0  0  0  0  0  0
    2.1520   -0.1320   -0.0190 H   0  0  0  0  0  1  0  0  0  0  0  0
   -2.1740   -0.1730    0.0270 H   0  0  0  0  0  1  0  0  0  0  0  0
    2.1570   -2.6070   -0.0290 H   0  0  0  0  0  1  0  0  0  0  0  0
   -2.1490   -2.6240    0.0160 H   0  0  0  0  0  1  0  0  0  0  0  0
   -0.8380   -4.4770   -0.0060 H   0  0  0  0  0  1  0  0  0  0  0  0
   -2.3220    3.7580    0.0310 H   0  0  0  0  0  1  0  0  0  0  0  0
   -0.7990    3.8600   -0.8750 H   0  0  0  0  0  1  0  0  0  0  0  0
   -0.7910    3.8540    0.9260 H   0  0  0  0  0  1  0  0  0  0  0  0
  1  2  1  0
  1  3  2  0
  1  6  1  0
  2  4  2  0
  2  5  1  0
  4  8  1  0
  4 12  1  0
  5  9  2  0
  5 13  1  0
  6 11  1  0
  7  8  2  0
  7  9  1  0
  7 10  1  0
  8 14  1  0
  9 15  1  0
 10 16  1  0
 11 17  1  0
 11 18  1  0
 11 19  1  0
M  END
>  <AUTO_ID>  (105) 
744

>  <CAS>  (105) 
99-76-3

>  <EXPlogP>  (105) 
1.96

>  <KOWlogP>  (105) 
2

>  <NCTRlogRBA>  (105) 
-3.4400001

>  <Name>  (105) 
Methyl4-hydroxybenzoate

>  <SMILES>  (105) 
Oc1ccc(cc1)C(OC)=O

>  <Structure_Category>  (105) 
Phenol

$$$$
Prunetin
     RDKit          3D

 33 35  0  0  0  0  0  0  0  0999 V2000
    0.0030    1.4770   -0.4020 C   0  0  0  0  0  0  0  0  0  0  0  0
    0.0080    0.0150   -0.2740 C   0  0  0  0  0  0  0  0  0  0  0  0
    1.3180    2.1680   -0.3510 C   0  0  0  0  0  0  0  0  0  0  0  0
    1.2170   -0.6450   -0.1080 C   0  0  0  0  0  0  0  0  0  0  0  0
    2.3970    1.3870   -0.1780 C   0  0  0  0  0  0  0  0  0  0  0  0
   -1.1850   -0.7110   -0.3190 C   0  0  0  0  0  0  0  0  0  0  0  0
    2.4160    0.0170   -0.0560 O   0  0  0  0  0  0  0  0  0  0  0  0
    1.2360   -2.0340    0.0130 C   0  0  0  0  0  0  0  0  0  0  0  0
   -1.1730   -2.1000   -0.1990 C   0  0  0  0  0  0  0  0  0  0  0  0
    1.4450    3.6330   -0.4560 C   0  0  0  0  0  0  0  0  0  0  0  0
   -1.0750    2.0490   -0.5470 O   0  0  0  0  0  0  0  0  0  0  0  0
    0.0430   -2.7690   -0.0330 C   0  0  0  0  0  0  0  0  0  0  0  0
    2.3610    4.2170   -1.3460 C   0  0  0  0  0  0  0  0  0  0  0  0
    0.6410    4.4730    0.3300 C   0  0  0  0  0  0  0  0  0  0  0  0
   -2.3990   -0.0960   -0.4810 O   0  0  0  0  0  0  0  0  0  0  0  0
    1.6700    6.4180   -0.6490 C   0  0  0  0  0  0  0  0  0  0  0  0
    2.4740    5.6060   -1.4400 C   0  0  0  0  0  0  0  0  0  0  0  0
    0.7520    5.8640    0.2360 C   0  0  0  0  0  0  0  0  0  0  0  0
    0.2040   -4.1220    0.0960 O   0  0  0  0  0  0  0  0  0  0  0  0
    1.8110    7.7700   -0.7750 O   0  0  0  0  0  0  0  0  0  0  0  0
   -0.9740   -4.9180    0.0410 C   0  0  0  0  0  0  0  0  0  0  0  0
    3.4110    1.7630   -0.1030 H   0  0  0  0  0  1  0  0  0  0  0  0
    2.1820   -2.5540    0.1430 H   0  0  0  0  0  1  0  0  0  0  0  0
   -2.1200   -2.6250   -0.2390 H   0  0  0  0  0  1  0  0  0  0  0  0
    2.9890    3.5980   -1.9830 H   0  0  0  0  0  1  0  0  0  0  0  0
   -0.0830    4.0520    1.0250 H   0  0  0  0  0  1  0  0  0  0  0  0
   -2.2260    0.8760   -0.5540 H   0  0  0  0  0  1  0  0  0  0  0  0
    3.1830    6.0510   -2.1320 H   0  0  0  0  0  1  0  0  0  0  0  0
    0.1170    6.4880    0.8570 H   0  0  0  0  0  1  0  0  0  0  0  0
    1.1640    8.2020   -0.1930 H   0  0  0  0  0  1  0  0  0  0  0  0
   -0.6760   -5.9650    0.1540 H   0  0  0  0  0  1  0  0  0  0  0  0
   -1.4750   -4.8160   -0.9270 H   0  0  0  0  0  1  0  0  0  0  0  0
   -1.6530   -4.6750    0.8660 H   0  0  0  0  0  1  0  0  0  0  0  0
  1  2  1  0
  1  3  1  0
  1 11  2  0
  2  4  2  0
  2  6  1  0
  3  5  2  0
  3 10  1  0
  4  7  1  0
  4  8  1  0
  5  7  1  0
  5 22  1  0
  6  9  2  0
  6 15  1  0
  8 12  2  0
  8 23  1  0
  9 12  1  0
  9 24  1  0
 10 13  2  0
 10 14  1  0
 12 19  1  0
 13 17  1  0
 13 25  1  0
 14 18  2  0
 14 26  1  0
 15 27  1  0
 16 17  2  0
 16 18  1  0
 16 20  1  0
 17 28  1  0
 18 29  1  0
 19 21  1  0
 20 30  1  0
 21 31  1  0
 21 32  1  0
 21 33  1  0
M  END
>  <AUTO_ID>  (106) 
745

>  <CAS>  (106) 
552-59-0

>  <KOWlogP>  (106) 
3.4100001

>  <NCTRlogRBA>  (106) 
-2.74

>  <Name>  (106) 
Prunetin

>  <SMILES>  (106) 
O1C=C(C(=O)c2c1cc(OC)cc2O)c1ccc(O)cc1

>  <Structure_Category>  (106) 
Phyto

$$$$
Chalcone
     RDKit          3D

 28 29  0  0  0  0  0  0  0  0999 V2000
   -0.0620    1.4800    0.0230 C   0  0  0  0  0  0  0  0  0  0  0  0
   -0.0080    0.0150   -0.2410 C   0  0  0  0  0  0  0  0  0  0  0  0
    0.9830    2.2480   -0.3210 C   0  0  0  0  0  0  0  0  0  0  0  0
    1.0270   -0.5480   -0.5820 O   0  0  0  0  0  0  0  0  0  0  0  0
   -1.2520   -0.7740   -0.0430 C   0  0  0  0  0  0  0  0  0  0  0  0
    1.0560    3.6980   -0.0870 C   0  0  0  0  0  0  0  0  0  0  0  0
   -1.1260   -2.1170    0.3360 C   0  0  0  0  0  0  0  0  0  0  0  0
   -2.5250   -0.2310   -0.2570 C   0  0  0  0  0  0  0  0  0  0  0  0
    2.3050    4.2750    0.1810 C   0  0  0  0  0  0  0  0  0  0  0  0
   -0.0660    4.5340   -0.1760 C   0  0  0  0  0  0  0  0  0  0  0  0
   -2.2650   -2.9020    0.5250 C   0  0  0  0  0  0  0  0  0  0  0  0
   -3.6610   -1.0220   -0.0670 C   0  0  0  0  0  0  0  0  0  0  0  0
    0.0560    5.9120    0.0250 C   0  0  0  0  0  0  0  0  0  0  0  0
    2.4270    5.6530    0.3820 C   0  0  0  0  0  0  0  0  0  0  0  0
    1.3010    6.4700    0.3060 C   0  0  0  0  0  0  0  0  0  0  0  0
   -3.5310   -2.3540    0.3270 C   0  0  0  0  0  0  0  0  0  0  0  0
   -0.9330    1.8850    0.5210 H   0  0  0  0  0  1  0  0  0  0  0  0
    1.8590    1.8010   -0.7860 H   0  0  0  0  0  1  0  0  0  0  0  0
   -0.1430   -2.5560    0.4880 H   0  0  0  0  0  1  0  0  0  0  0  0
   -2.6590    0.7930   -0.5930 H   0  0  0  0  0  1  0  0  0  0  0  0
    3.1970    3.6550    0.2430 H   0  0  0  0  0  1  0  0  0  0  0  0
   -1.0460    4.1300   -0.4150 H   0  0  0  0  0  1  0  0  0  0  0  0
   -2.1630   -3.9420    0.8240 H   0  0  0  0  0  1  0  0  0  0  0  0
   -4.6490   -0.6010   -0.2340 H   0  0  0  0  0  1  0  0  0  0  0  0
   -0.8220    6.5490   -0.0440 H   0  0  0  0  0  1  0  0  0  0  0  0
    3.4000    6.0860    0.5950 H   0  0  0  0  0  1  0  0  0  0  0  0
    1.3950    7.5410    0.4610 H   0  0  0  0  0  1  0  0  0  0  0  0
   -4.4170   -2.9660    0.4720 H   0  0  0  0  0  1  0  0  0  0  0  0
  1  2  1  0
  1  3  2  0
  1 17  1  0
  2  4  2  0
  2  5  1  0
  3  6  1  0
  3 18  1  0
  5  7  2  0
  5  8  1  0
  6  9  2  0
  6 10  1  0
  7 11  1  0
  7 19  1  0
  8 12  2  0
  8 20  1  0
  9 14  1  0
  9 21  1  0
 10 13  2  0
 10 22  1  0
 11 16  2  0
 11 23  1  0
 12 16  1  0
 12 24  1  0
 13 15  1  0
 13 25  1  0
 14 15  2  0
 14 26  1  0
 15 27  1  0
 16 28  1  0
M  END
>  <AUTO_ID>  (107) 
747

>  <CAS>  (107) 
94-41-7

>  <EXPlogP>  (107) 
3.0799999

>  <KOWlogP>  (107) 
3.6600001

>  <NCTRlogRBA>  (107) 
-2.8199999

>  <Name>  (107) 
Chalcone

>  <SMILES>  (107) 
O=C(C=Cc1ccccc1)c1ccccc1

>  <Structure_Category>  (107) 
Phyto

$$$$
b-Zearalanol
     RDKit          3D

 49 50  0  0  1  0  0  0  0  0999 V2000
   -0.0560    1.3300   -0.3330 C   0  0  0  0  0  0  0  0  0  0  0  0
    1.1190    2.0300   -0.0730 C   0  0  0  0  0  0  0  0  0  0  0  0
    2.2520    1.3290    0.3200 C   0  0  0  0  0  0  0  0  0  0  0  0
    2.2280   -0.0580    0.4580 C   0  0  0  0  0  0  0  0  0  0  0  0
    1.0440   -0.7830    0.2200 C   0  0  0  0  0  0  0  0  0  0  0  0
   -0.1070   -0.0660   -0.1760 C   0  0  0  0  0  0  0  0  0  0  0  0
   -1.3620   -0.7660   -0.5110 C   0  0  0  0  0  0  0  0  0  0  0  0
   -2.3280   -0.3830    0.3610 O   0  0  0  0  0  0  0  0  0  0  0  0
   -3.6900   -0.8360    0.1670 C   0  0  0  0  0  0  0  0  0  0  0  0
   -3.8510   -2.3260    0.5030 C   0  0  0  0  0  0  0  0  0  0  0  0
   -3.8810   -2.5670    2.0190 C   0  0  0  0  0  0  0  0  0  0  0  0
   -3.8250   -4.0610    2.3640 C   0  0  0  0  0  0  0  0  0  0  0  0
   -2.4950   -4.5150    2.9850 C   0  0  0  0  0  0  0  0  0  0  0  0
   -1.2730   -4.2230    2.1040 C   0  0  0  0  0  0  0  0  0  0  0  0
    0.0380   -4.6240    2.7880 C   0  0  0  0  0  0  0  0  0  0  0  0
    1.2920   -4.2620    1.9810 C   0  0  0  0  0  0  0  0  0  0  0  0
    1.4880   -2.7530    1.7740 C   0  0  0  0  0  0  0  0  0  0  0  0
    1.0720   -2.2920    0.3690 C   0  0  0  0  0  0  0  0  0  0  0  0
   -1.4510   -1.5710   -1.4230 O   0  0  0  0  0  0  0  0  0  0  0  0
   -2.5780   -5.9170    3.2450 O   0  0  0  0  0  0  0  0  0  0  0  0
    3.3880    2.0470    0.5510 O   0  0  0  0  0  0  0  0  0  0  0  0
   -1.1590    2.0090   -0.7780 O   0  0  0  0  0  0  0  0  0  0  0  0
   -4.2220   -0.4800   -1.2210 C   0  0  0  0  0  0  0  0  0  0  0  0
    1.1780    3.1080   -0.1860 H   0  0  0  0  0  1  0  0  0  0  0  0
    3.1330   -0.5880    0.7450 H   0  0  0  0  0  1  0  0  0  0  0  0
   -4.2850   -0.2530    0.8810 H   0  0  0  0  0  1  0  0  0  0  0  0
   -3.0380   -2.9090    0.0580 H   0  0  0  0  0  1  0  0  0  0  0  0
   -4.7910   -2.7030    0.0810 H   0  0  0  0  0  1  0  0  0  0  0  0
   -4.8230   -2.1570    2.4060 H   0  0  0  0  0  1  0  0  0  0  0  0
   -3.0800   -2.0140    2.5230 H   0  0  0  0  0  1  0  0  0  0  0  0
   -4.0600   -4.6790    1.4880 H   0  0  0  0  0  1  0  0  0  0  0  0
   -4.6200   -4.2860    3.0870 H   0  0  0  0  0  1  0  0  0  0  0  0
   -2.3710   -4.0170    3.9540 H   0  0  0  0  0  1  0  0  0  0  0  0
   -1.2440   -3.1560    1.8760 H   0  0  0  0  0  1  0  0  0  0  0  0
   -1.3580   -4.7680    1.1560 H   0  0  0  0  0  1  0  0  0  0  0  0
    0.0430   -5.7060    2.9630 H   0  0  0  0  0  1  0  0  0  0  0  0
    0.0990   -4.1470    3.7740 H   0  0  0  0  0  1  0  0  0  0  0  0
    1.2890   -4.7930    1.0220 H   0  0  0  0  0  1  0  0  0  0  0  0
    2.1550   -4.6420    2.5420 H   0  0  0  0  0  1  0  0  0  0  0  0
    2.5520   -2.5290    1.9160 H   0  0  0  0  0  1  0  0  0  0  0  0
    0.9500   -2.1860    2.5440 H   0  0  0  0  0  1  0  0  0  0  0  0
    1.7740   -2.6950   -0.3730 H   0  0  0  0  0  1  0  0  0  0  0  0
    0.1020   -2.7280    0.1220 H   0  0  0  0  0  1  0  0  0  0  0  0
   -2.6620   -6.3680    2.3870 H   0  0  0  0  0  1  0  0  0  0  0  0
    4.1070    1.4400    0.7940 H   0  0  0  0  0  1  0  0  0  0  0  0
   -0.9490    2.9560   -0.8420 H   0  0  0  0  0  1  0  0  0  0  0  0
   -3.7880   -1.1090   -2.0030 H   0  0  0  0  0  1  0  0  0  0  0  0
   -3.9850    0.5600   -1.4690 H   0  0  0  0  0  1  0  0  0  0  0  0
   -5.3080   -0.6100   -1.2620 H   0  0  0  0  0  1  0  0  0  0  0  0
  1  2  2  0
  1  6  1  0
  1 22  1  0
  2  3  1  0
  2 24  1  0
  3  4  2  0
  3 21  1  0
  4  5  1  0
  4 25  1  0
  5  6  2  0
  5 18  1  0
  6  7  1  0
  7  8  1  0
  7 19  2  0
  8  9  1  0
  9 10  1  0
  9 23  1  0
  9 26  1  0
 10 11  1  0
 10 27  1  0
 10 28  1  0
 11 12  1  0
 11 29  1  0
 11 30  1  0
 12 13  1  0
 12 31  1  0
 12 32  1  0
 13 14  1  0
 13 20  1  0
 13 33  1  0
 14 15  1  0
 14 34  1  0
 14 35  1  0
 15 16  1  0
 15 36  1  0
 15 37  1  0
 16 17  1  0
 16 38  1  0
 16 39  1  0
 17 18  1  0
 17 40  1  0
 17 41  1  0
 18 42  1  0
 18 43  1  0
 20 44  1  0
 21 45  1  0
 22 46  1  0
 23 47  1  0
 23 48  1  0
 23 49  1  0
M  END
>  <AUTO_ID>  (108) 
749

>  <CAS>  (108) 
42422-68-4

>  <KOWlogP>  (108) 
5.3699999

>  <NCTRlogRBA>  (108) 
-0.19

>  <Name>  (108) 
b-Zearalanol

>  <SMILES>  (108) 
O1C(CCCC(O)CCCCCc2c(C1=O)c(O)cc(O)c2)C

>  <Structure_Category>  (108) 
Phyto

$$$$
b-Zearalenol
     RDKit          3D

 47 48  0  0  1  0  0  0  0  0999 V2000
   -0.0610    1.1700   -0.2320 C   0  0  0  0  0  0  0  0  0  0  0  0
   -0.1510   -0.1320    0.2590 C   0  0  0  0  0  0  0  0  0  0  0  0
    0.9670   -0.7010    0.8600 C   0  0  0  0  0  0  0  0  0  0  0  0
    2.1640    0.0060    0.9710 C   0  0  0  0  0  0  0  0  0  0  0  0
    2.2730    1.3130    0.4720 C   0  0  0  0  0  0  0  0  0  0  0  0
    1.1370    1.8920   -0.1240 C   0  0  0  0  0  0  0  0  0  0  0  0
    1.1720    3.2680   -0.6350 C   0  0  0  0  0  0  0  0  0  0  0  0
    0.7070    4.0840    0.3470 O   0  0  0  0  0  0  0  0  0  0  0  0
    0.8780    5.5040    0.1290 C   0  0  0  0  0  0  0  0  0  0  0  0
    2.3390    5.8330    0.4500 C   0  0  0  0  0  0  0  0  0  0  0  0
    2.7670    7.2830    0.2560 C   0  0  0  0  0  0  0  0  0  0  0  0
    4.2600    7.5270    0.5560 C   0  0  0  0  0  0  0  0  0  0  0  0
    5.2270    6.6810   -0.2930 C   0  0  0  0  0  0  0  0  0  0  0  0
    5.5490    5.3150    0.3370 C   0  0  0  0  0  0  0  0  0  0  0  0
    5.9520    4.2820   -0.7270 C   0  0  0  0  0  0  0  0  0  0  0  0
    5.7800    2.8400   -0.2340 C   0  0  0  0  0  0  0  0  0  0  0  0
    4.3680    2.3280   -0.3840 C   0  0  0  0  0  0  0  0  0  0  0  0
    3.5820    1.9670    0.6420 C   0  0  0  0  0  0  0  0  0  0  0  0
    1.6040    3.5810   -1.7300 O   0  0  0  0  0  0  0  0  0  0  0  0
    6.4670    7.3820   -0.4270 O   0  0  0  0  0  0  0  0  0  0  0  0
    0.9370   -1.9690    1.3640 O   0  0  0  0  0  0  0  0  0  0  0  0
   -1.1500    1.7500   -0.8240 O   0  0  0  0  0  0  0  0  0  0  0  0
   -0.1030    6.2180    1.0490 C   0  0  0  0  0  0  0  0  0  0  0  0
   -1.0760   -0.6920    0.1770 H   0  0  0  0  0  1  0  0  0  0  0  0
    3.0170   -0.4770    1.4430 H   0  0  0  0  0  1  0  0  0  0  0  0
    0.6360    5.7530   -0.9120 H   0  0  0  0  0  1  0  0  0  0  0  0
    2.5620    5.5140    1.4760 H   0  0  0  0  0  1  0  0  0  0  0  0
    2.9480    5.2050   -0.2060 H   0  0  0  0  0  1  0  0  0  0  0  0
    2.5530    7.5900   -0.7750 H   0  0  0  0  0  1  0  0  0  0  0  0
    2.1790    7.9360    0.9100 H   0  0  0  0  0  1  0  0  0  0  0  0
    4.4560    7.3590    1.6220 H   0  0  0  0  0  1  0  0  0  0  0  0
    4.4610    8.5920    0.3850 H   0  0  0  0  0  1  0  0  0  0  0  0
    4.8150    6.5640   -1.3020 H   0  0  0  0  0  1  0  0  0  0  0  0
    6.3760    5.4160    1.0510 H   0  0  0  0  0  1  0  0  0  0  0  0
    4.7070    4.9300    0.9130 H   0  0  0  0  0  1  0  0  0  0  0  0
    5.3720    4.4220   -1.6470 H   0  0  0  0  0  1  0  0  0  0  0  0
    7.0040    4.4490   -0.9890 H   0  0  0  0  0  1  0  0  0  0  0  0
    6.1300    2.7480    0.8020 H   0  0  0  0  0  1  0  0  0  0  0  0
    6.4240    2.1880   -0.8370 H   0  0  0  0  0  1  0  0  0  0  0  0
    4.0170    2.1980   -1.4070 H   0  0  0  0  0  1  0  0  0  0  0  0
    3.9370    2.0570    1.6670 H   0  0  0  0  0  1  0  0  0  0  0  0
    6.2830    8.2130   -0.8980 H   0  0  0  0  0  1  0  0  0  0  0  0
    0.0560   -2.3520    1.2180 H   0  0  0  0  0  1  0  0  0  0  0  0
   -1.8940    1.1240   -0.8310 H   0  0  0  0  0  1  0  0  0  0  0  0
    0.1130    5.9990    2.1000 H   0  0  0  0  0  1  0  0  0  0  0  0
   -1.1240    5.8670    0.8600 H   0  0  0  0  0  1  0  0  0  0  0  0
   -0.0810    7.3010    0.9030 H   0  0  0  0  0  1  0  0  0  0  0  0
  1  2  2  0
  1  6  1  0
  1 22  1  0
  2  3  1  0
  2 24  1  0
  3  4  2  0
  3 21  1  0
  4  5  1  0
  4 25  1  0
  5  6  2  0
  5 18  1  0
  6  7  1  0
  7  8  1  0
  7 19  2  0
  8  9  1  0
  9 10  1  0
  9 23  1  0
  9 26  1  0
 10 11  1  0
 10 27  1  0
 10 28  1  0
 11 12  1  0
 11 29  1  0
 11 30  1  0
 12 13  1  0
 12 31  1  0
 12 32  1  0
 13 14  1  0
 13 20  1  0
 13 33  1  0
 14 15  1  0
 14 34  1  0
 14 35  1  0
 15 16  1  0
 15 36  1  0
 15 37  1  0
 16 17  1  0
 16 38  1  0
 16 39  1  0
 17 18  2  0
 17 40  1  0
 18 41  1  0
 20 42  1  0
 21 43  1  0
 22 44  1  0
 23 45  1  0
 23 46  1  0
 23 47  1  0
M  END
>  <AUTO_ID>  (109) 
750

>  <CAS>  (109) 
71030-11-0

>  <KOWlogP>  (109) 
4.0900002

>  <NCTRlogRBA>  (109) 
-0.69

>  <Name>  (109) 
b-Zearalenol

>  <SMILES>  (109) 
O1C(CCCC(O)CCCC=Cc2c(C1=O)c(O)cc(O)c2)C

>  <Structure_Category>  (109) 
Phyto

$$$$
p-Cumylphenol
     RDKit          3D

 32 33  0  0  0  0  0  0  0  0999 V2000
   -0.0430    1.5220    0.0290 C   0  0  0  0  0  0  0  0  0  0  0  0
   -0.0320   -0.0250    0.0500 C   0  0  0  0  0  0  0  0  0  0  0  0
    1.3890    2.0720   -0.1730 C   0  0  0  0  0  0  0  0  0  0  0  0
   -0.5690   -0.7790    1.1080 C   0  0  0  0  0  0  0  0  0  0  0  0
    0.5400   -0.7290   -1.0310 C   0  0  0  0  0  0  0  0  0  0  0  0
    0.0560   -2.8370    0.0200 C   0  0  0  0  0  0  0  0  0  0  0  0
    0.5850   -2.1240   -1.0450 C   0  0  0  0  0  0  0  0  0  0  0  0
   -0.5260   -2.1770    1.0960 C   0  0  0  0  0  0  0  0  0  0  0  0
    0.1280   -4.1980   -0.0270 O   0  0  0  0  0  0  0  0  0  0  0  0
   -1.0380    1.9410   -1.0850 C   0  0  0  0  0  0  0  0  0  0  0  0
   -0.5790    2.1620    1.3370 C   0  0  0  0  0  0  0  0  0  0  0  0
    1.7270    2.9550   -1.2120 C   0  0  0  0  0  0  0  0  0  0  0  0
    2.4160    1.6810    0.7120 C   0  0  0  0  0  0  0  0  0  0  0  0
    3.7240    2.1440    0.5580 C   0  0  0  0  0  0  0  0  0  0  0  0
    3.0380    3.4180   -1.3650 C   0  0  0  0  0  0  0  0  0  0  0  0
    4.0350    3.0120   -0.4830 C   0  0  0  0  0  0  0  0  0  0  0  0
   -1.0310   -0.2990    1.9670 H   0  0  0  0  0  1  0  0  0  0  0  0
    0.9700   -0.1900   -1.8740 H   0  0  0  0  0  1  0  0  0  0  0  0
    1.0370   -2.6480   -1.8830 H   0  0  0  0  0  1  0  0  0  0  0  0
   -0.9480   -2.7270    1.9320 H   0  0  0  0  0  1  0  0  0  0  0  0
   -0.2520   -4.5560    0.7920 H   0  0  0  0  0  1  0  0  0  0  0  0
   -0.7130    1.6150   -2.0800 H   0  0  0  0  0  1  0  0  0  0  0  0
   -1.1690    3.0290   -1.1210 H   0  0  0  0  0  1  0  0  0  0  0  0
   -2.0300    1.5030   -0.9120 H   0  0  0  0  0  1  0  0  0  0  0  0
    0.0000    1.8580    2.2180 H   0  0  0  0  0  1  0  0  0  0  0  0
   -1.6250    1.8890    1.5210 H   0  0  0  0  0  1  0  0  0  0  0  0
   -0.5360    3.2570    1.2870 H   0  0  0  0  0  1  0  0  0  0  0  0
    0.9870    3.3020   -1.9270 H   0  0  0  0  0  1  0  0  0  0  0  0
    2.2030    0.9960    1.5310 H   0  0  0  0  0  1  0  0  0  0  0  0
    4.4980    1.8230    1.2500 H   0  0  0  0  0  1  0  0  0  0  0  0
    3.2790    4.0960   -2.1790 H   0  0  0  0  0  1  0  0  0  0  0  0
    5.0530    3.3710   -0.6070 H   0  0  0  0  0  1  0  0  0  0  0  0
  1  2  1  0
  1  3  1  0
  1 10  1  0
  1 11  1  0
  2  4  2  0
  2  5  1  0
  3 12  2  0
  3 13  1  0
  4  8  1  0
  4 17  1  0
  5  7  2  0
  5 18  1  0
  6  7  1  0
  6  8  2  0
  6  9  1  0
  7 19  1  0
  8 20  1  0
  9 21  1  0
 10 22  1  0
 10 23  1  0
 10 24  1  0
 11 25  1  0
 11 26  1  0
 11 27  1  0
 12 15  1  0
 12 28  1  0
 13 14  2  0
 13 29  1  0
 14 16  1  0
 14 30  1  0
 15 16  2  0
 15 31  1  0
 16 32  1  0
M  END
>  <AUTO_ID>  (110) 
758

>  <CAS>  (110) 
599-64-4

>  <KOWlogP>  (110) 
4.1199999

>  <NCTRlogRBA>  (110) 
-2.3

>  <Name>  (110) 
p-Cumylphenol

>  <SMILES>  (110) 
Oc1ccc(cc1)C(C)(C)c1ccccc1

>  <Structure_Category>  (110) 
DDT

$$$$
3,6,4'-Trihydroxyflavone
     RDKit          3D

 30 32  0  0  0  0  0  0  0  0999 V2000
   -0.0170    1.3440    0.4690 C   0  0  0  0  0  0  0  0  0  0  0  0
   -0.0640    0.0580    0.0760 C   0  0  0  0  0  0  0  0  0  0  0  0
    1.2810    2.0560    0.4420 C   0  0  0  0  0  0  0  0  0  0  0  0
    1.0420   -0.6550   -0.3740 O   0  0  0  0  0  0  0  0  0  0  0  0
    2.4460    1.2940   -0.0160 C   0  0  0  0  0  0  0  0  0  0  0  0
    2.2630   -0.0300   -0.4030 C   0  0  0  0  0  0  0  0  0  0  0  0
   -1.3090   -0.7390    0.0620 C   0  0  0  0  0  0  0  0  0  0  0  0
    3.7110    1.8830   -0.0640 C   0  0  0  0  0  0  0  0  0  0  0  0
    1.3350    3.2290    0.7960 O   0  0  0  0  0  0  0  0  0  0  0  0
    3.3530   -0.7810   -0.8460 C   0  0  0  0  0  0  0  0  0  0  0  0
   -1.1110    2.0740    0.8900 O   0  0  0  0  0  0  0  0  0  0  0  0
   -2.1700   -0.7780    1.1710 C   0  0  0  0  0  0  0  0  0  0  0  0
   -1.6320   -1.5120   -1.0650 C   0  0  0  0  0  0  0  0  0  0  0  0
    4.7910    1.1260   -0.5070 C   0  0  0  0  0  0  0  0  0  0  0  0
   -3.6350   -2.3040    0.0190 C   0  0  0  0  0  0  0  0  0  0  0  0
    4.6230   -0.2020   -0.8980 C   0  0  0  0  0  0  0  0  0  0  0  0
   -2.7940   -2.2900   -1.0870 C   0  0  0  0  0  0  0  0  0  0  0  0
   -3.3320   -1.5540    1.1500 C   0  0  0  0  0  0  0  0  0  0  0  0
    6.0140    1.7290   -0.5430 O   0  0  0  0  0  0  0  0  0  0  0  0
   -4.7590   -3.0750   -0.0440 O   0  0  0  0  0  0  0  0  0  0  0  0
    3.8580    2.9170    0.2380 H   0  0  0  0  0  1  0  0  0  0  0  0
    3.2170   -1.8160   -1.1500 H   0  0  0  0  0  1  0  0  0  0  0  0
   -0.7560    2.9680    1.0840 H   0  0  0  0  0  1  0  0  0  0  0  0
   -1.9400   -0.2020    2.0650 H   0  0  0  0  0  1  0  0  0  0  0  0
   -0.9840   -1.5110   -1.9380 H   0  0  0  0  0  1  0  0  0  0  0  0
    5.4630   -0.7970   -1.2440 H   0  0  0  0  0  1  0  0  0  0  0  0
   -3.0400   -2.8800   -1.9650 H   0  0  0  0  0  1  0  0  0  0  0  0
   -3.9790   -1.5600    2.0220 H   0  0  0  0  0  1  0  0  0  0  0  0
    6.6680    1.0950   -0.8800 H   0  0  0  0  0  1  0  0  0  0  0  0
   -5.2530   -2.9670    0.7860 H   0  0  0  0  0  1  0  0  0  0  0  0
  1  2  2  0
  1  3  1  0
  1 11  1  0
  2  4  1  0
  2  7  1  0
  3  5  1  0
  3  9  2  0
  4  6  1  0
  5  6  2  0
  5  8  1  0
  6 10  1  0
  7 12  2  0
  7 13  1  0
  8 14  2  0
  8 21  1  0
 10 16  2  0
 10 22  1  0
 11 23  1  0
 12 18  1  0
 12 24  1  0
 13 17  2  0
 13 25  1  0
 14 16  1  0
 14 19  1  0
 15 17  1  0
 15 18  2  0
 15 20  1  0
 16 26  1  0
 17 27  1  0
 18 28  1  0
 19 29  1  0
 20 30  1  0
M  END
>  <AUTO_ID>  (111) 
791

>  <KOWlogP>  (111) 
1.66

>  <NCTRlogRBA>  (111) 
-0.34999999

>  <Name>  (111) 
3,6,4'-Trihydroxyflavone

>  <SMILES>  (111) 
O1c2c(cc(O)cc2)C(=O)C(O)=C1c1ccc(O)cc1

>  <Structure_Category>  (111) 
Phyto

$$$$
